# Supplementary material for: Transcriptome profiling of zebrafish optic fissure fusion
Source: Sci Rep. 2019 Feb 7;9:1541. doi: 10.1038/s41598-018-38379-5 (PMC6367446; doi:10.1038/s41598-018-38379-5)
Supplement: Supplementary file 2 — Supplementary Dataset 2 [file 41598_2018_38379_MOESM2_ESM.xlsx]

## Sheet: OF32vsDR32
GeneID	Gene	baseMean	log2FoldChange	pvalue	adjusted p
ENSDARG00000055381	bambia	1573.11	-3.38219	3.38874e-50	6.07669e-46
ENSDARG00000020164	efnb2a	857.475	-2.93847	6.13822e-38	5.50353e-34
ENSDARG00000021916	vax1	409.918	9.92848	2.753e-36	1.64556e-32
ENSDARG00000070681	fam132a	206.535	6.88852	5.43322e-36	2.43571e-32
ENSDARG00000103092	grem2b	177.558	8.00596	2.37773e-29	8.52749e-26
ENSDARG00000105112	ntn1a	383.38	5.52349	1.17481e-27	3.51113e-24
ENSDARG00000034013	rgmd	685.174	2.77178	2.27828e-24	5.83631e-21
ENSDARG00000092060	tbx5b	150.963	-5.02884	3.88199e-24	8.70148e-21
ENSDARG00000021539	ephb2b	978.888	2.34093	1.33617e-23	2.66225e-20
ENSDARG00000030058	tbx4	164.737	-3.44156	1.00301e-22	1.7986e-19
ENSDARG00000033172	nr2f5	550.805	2.84378	6.9333e-22	1.13025e-18
ENSDARG00000020143	pah	643.292	-1.92906	5.61643e-20	8.39282e-17
ENSDARG00000088157	smoc2	124.807	7.50113	7.30214e-20	1.00725e-16
ENSDARG00000058702	vax2	258.113	7.58066	8.39599e-20	1.07541e-16
ENSDARG00000040926	nr2f2	838.637	-2.56742	1.03363e-18	1.23567e-15
ENSDARG00000076933	aldh1a3	304.685	11.5735	1.40869e-18	1.57879e-15
ENSDARG00000069715	foxi2	230.036	11.6244	3.85089e-18	4.062e-15
ENSDARG00000053493	aldh1a2	667.961	-4.53489	6.48771e-18	6.4632e-15
ENSDARG00000006640	eomesa	300.789	5.95821	1.38594e-17	1.30803e-14
ENSDARG00000088255	smoc1	44.7059	9.54469	2.51018e-16	2.14345e-13
ENSDARG00000053209	smad6a	509.366	-1.52416	1.4778e-15	1.20454e-12
ENSDARG00000077138	zgc:195173	508.607	2.70732	9.16696e-15	7.14704e-12
ENSDARG00000024894	tbx5a	61.6539	-9.29058	1.38249e-14	1.03295e-11
ENSDARG00000021948	tnc	717.565	3.02037	6.15124e-14	4.41216e-11
ENSDARG00000018025	tbx2a	792.444	-1.54938	7.49483e-14	5.16912e-11
ENSDARG00000025187	six6a	157.002	3.43614	9.48361e-14	6.29852e-11
ENSDARG00000033978	nxn	269.111	1.8953	1.47913e-13	9.47276e-11
ENSDARG00000030449	crabp2b	231.038	-2.67789	3.305e-13	2.04363e-10
ENSDARG00000098045	CR751602.2	41.2103	-3.53193	3.96653e-13	2.37093e-10
ENSDARG00000103576	EPHB3 (1 of many)	69.8137	4.13558	5.29794e-13	3.0646e-10
ENSDARG00000053279	apln	695.696	2.69311	6.39662e-13	3.58451e-10
ENSDARG00000070598	eno4	49.0988	5.00938	8.70721e-13	4.73144e-10
ENSDARG00000032705	foxg1b	5739.44	-1.1618	9.33779e-13	4.92486e-10
ENSDARG00000002216	tbx3a	820.843	-2.71687	1.0749e-12	5.50719e-10
ENSDARG00000053862	crygmx	25.5019	20.4888	1.85566e-11	9.24326e-09
ENSDARG00000037116	cxcl12a	337.175	5.32389	2.3315e-11	1.12996e-08
ENSDARG00000058585	chst2b	34.2439	7.45853	2.67665e-11	1.2631e-08
ENSDARG00000002193	rho	4841.4	16.7171	3.07869e-11	1.41556e-08
ENSDARG00000033327	unc5b	208.61	-3.14626	3.65693e-11	1.6394e-08
ENSDARG00000102393	arl3l1	1050.94	4.02534	4.09263e-11	1.78998e-08
ENSDARG00000030110	myod1	68.1481	19.0975	5.00581e-11	2.13724e-08
ENSDARG00000045677	opn1sw1	596.422	17.6773	1.88202e-10	7.84847e-08
ENSDARG00000092660	cyp27c1	314.64	2.30017	2.21417e-10	9.02376e-08
ENSDARG00000019995	bmp4	240.024	-1.64642	2.96013e-10	1.17958e-07
ENSDARG00000011876	ednraa	144.409	2.90774	5.0616e-10	1.97314e-07
ENSDARG00000077121	cyp26b1	39.1545	3.23275	7.88226e-10	3.00734e-07
ENSDARG00000031548	ephb3a	432.006	1.19037	1.01766e-09	3.80181e-07
ENSDARG00000076895	flrt3	264.974	1.90169	1.2358e-09	4.52251e-07
ENSDARG00000077817	cxxc4	312.721	2.66336	3.11159e-09	1.09406e-06
ENSDARG00000042428	gstt1a	188.824	3.45814	6.08344e-09	2.09785e-06
ENSDARG00000042245	myl13	60.0046	17.8003	6.71157e-09	2.27079e-06
ENSDARG00000005150	tbx20	41.8143	4.31871	6.94067e-09	2.30482e-06
ENSDARG00000103479	ptprfa	18.6058	7.35346	7.48376e-09	2.43998e-06
ENSDARG00000104100	bmpr1ba	76.5718	2.28018	1.47667e-08	4.7285e-06
ENSDARG00000098836	myocd	20.3535	7.26335	1.79229e-08	5.6385e-06
ENSDARG00000102742	bmpr1bb	43.8117	4.67042	2.04474e-08	6.32177e-06
ENSDARG00000032578	pax2b	96.29	2.66675	2.58943e-08	7.87012e-06
ENSDARG00000079570	rspo2	39.6554	-2.81246	2.92218e-08	8.73342e-06
ENSDARG00000039697	shtn1	20.0663	8.07621	3.14298e-08	9.23933e-06
ENSDARG00000104571	gadd45ab	71.569	2.05519	3.67356e-08	1.06249e-05
ENSDARG00000038428	sulf1	89.9368	1.95509	7.52817e-08	2.1093e-05
ENSDARG00000053868	etv2	63.5352	2.33456	8.87968e-08	2.4497e-05
ENSDARG00000105441	pcdh11	136.226	4.19021	1.34319e-07	3.6494e-05
ENSDARG00000053528	nog3	86.0803	-2.15848	1.39286e-07	3.72788e-05
ENSDARG00000102755	EML6	150.143	2.0378	1.89497e-07	4.99714e-05
ENSDARG00000055373	sema3fb	27.9457	6.2246	2.32577e-07	6.04431e-05
ENSDARG00000058179	ackr3b	410.318	1.35446	2.75918e-07	7.06822e-05
ENSDARG00000062592	myl10	61.9233	-15.035	3.11459e-07	7.8663e-05
ENSDARG00000077304	erg	16.8484	6.3788	3.59328e-07	8.94927e-05
ENSDARG00000073978	crabp2a	1321.86	-1.51185	4.0054e-07	9.83903e-05
ENSDARG00000035521	sfrp1a	1006.21	1.10543	4.28292e-07	0.000103785
ENSDARG00000032820	rxfp2a	21.6831	-12.7866	5.76418e-07	0.000137818
ENSDARG00000067727	im:7142702	36.4916	6.02153	6.04173e-07	0.000142553
ENSDARG00000006467	pcdh8	318.745	2.71691	6.17263e-07	0.00014375
ENSDARG00000096971	si:dkey-206p8.1	43.149	5.76606	7.88283e-07	0.000179522
ENSDARG00000078842	tns1a	56.7325	3.69631	7.9089e-07	0.000179522
ENSDARG00000022727	EPHA2 (1 of many)	26.2789	3.05463	8.29334e-07	0.000185895
ENSDARG00000012881	slc4a1a	78.3144	4.62727	8.86647e-07	0.000196288
ENSDARG00000070053	foxg1d	312.487	-1.67976	9.77419e-07	0.000213745
ENSDARG00000016749	slco1c1	190.398	-2.01361	1.13375e-06	0.000243561
ENSDARG00000005510	gdf6b	22.8503	-4.54966	1.14093e-06	0.000243561
ENSDARG00000068787	slc6a17	48.988	-2.76933	1.27907e-06	0.000268
ENSDARG00000039963	fgfbp1b	344.387	1.80403	1.2853e-06	0.000268
ENSDARG00000086645	hs3st3b1b	63.8489	4.84348	1.36132e-06	0.000280588
ENSDARG00000102972	CABZ01075125.1	21.5213	3.4369	1.40585e-06	0.000285008
ENSDARG00000060668	tm4sf18	22.0696	6.18389	1.41455e-06	0.000285008
ENSDARG00000015002	cdh4	157.419	1.92935	1.44327e-06	0.000287563
ENSDARG00000056938	kera	21.8464	7.09904	1.46559e-06	0.000288802
ENSDARG00000079742	mcf2l2	102.366	2.58545	1.48902e-06	0.00029023
ENSDARG00000087525	CABZ01045212.1	20.448	5.867	1.81476e-06	0.000349916
ENSDARG00000038658	murca	18.8779	15.378	1.93144e-06	0.000368452
ENSDARG00000019341	gpc1a	105.561	3.02966	2.11128e-06	0.00039852
ENSDARG00000010816	slc7a14a	80.6217	5.56549	2.32984e-06	0.000435194
ENSDARG00000039701	emx2	65.3479	3.94447	2.49316e-06	0.000460901
ENSDARG00000011519	myl4	70.9836	-14.3703	2.53969e-06	0.000464711
ENSDARG00000097855	C2orf88	143.177	5.21387	2.72101e-06	0.00049286
ENSDARG00000051874	stra6	1319.99	1.29572	2.93266e-06	0.000525664
ENSDARG00000062686	megf11	87.7219	2.83142	2.96075e-06	0.000525664
ENSDARG00000010602	zgc:112294	441.471	5.20901	3.10193e-06	0.000545331
ENSDARG00000058730	rdh10a	707.514	1.67389	3.16124e-06	0.000550362
ENSDARG00000042667	klf2a	58.3214	2.81484	3.39732e-06	0.000585776
ENSDARG00000074781	ptprt	247.568	2.99669	3.48252e-06	0.000594749
ENSDARG00000075729	bmpr1bb	14.3994	4.70229	3.88155e-06	0.000656641
ENSDARG00000004386	si:dkey-153k10.9	124.76	5.35245	4.28572e-06	0.000718239
ENSDARG00000103521	capsla	82.7045	5.46644	4.94721e-06	0.000821421
ENSDARG00000089645	si:ch1073-406l10.2	72.6264	2.71655	6.21732e-06	0.00102283
ENSDARG00000089769	hapln1a	104.589	2.95637	6.35886e-06	0.00103208
ENSDARG00000093677	si:ch211-56a11.2	329.781	4.61352	6.38861e-06	0.00103208
ENSDARG00000034424	atp1b2b	622.313	4.72133	6.50414e-06	0.00104066
ENSDARG00000052695	nr2f1a	574.394	-1.42877	6.61583e-06	0.00104066
ENSDARG00000027828	grin1a	222.887	5.38471	6.78465e-06	0.00105793
ENSDARG00000029036	rab32a	314.424	-1.09489	7.08186e-06	0.00109476
ENSDARG00000014273	camk2d2	387.337	5.53043	7.86565e-06	0.00120553
ENSDARG00000058243	phactr3a	118.611	4.12386	8.91993e-06	0.00135553
ENSDARG00000102820	cib2	359.308	1.21047	9.24155e-06	0.0013926
ENSDARG00000008107	src	97.4016	-2.1007	9.63842e-06	0.00143918
ENSDARG00000045708	adm2a	97.3976	-2.03618	9.71117e-06	0.00143918
ENSDARG00000052713	lrrtm1	107.814	1.97287	1.01334e-05	0.00148944
ENSDARG00000060482	mid1	291.319	2.53319	1.0335e-05	0.00150672
ENSDARG00000060434	map1b	186.397	1.90918	1.05235e-05	0.00152183
ENSDARG00000025348	igfbp5b	157.423	1.71588	1.07308e-05	0.00153939
ENSDARG00000105255	zbtb4	95.9618	1.63976	1.11679e-05	0.00158938
ENSDARG00000053480	aqp9b	59.0194	-2.8453	1.22328e-05	0.00172497
ENSDARG00000074319	sall1a	675.78	1.96693	1.2313e-05	0.00172497
ENSDARG00000104566	foxi1	38.2414	-3.8033	1.34183e-05	0.00185089
ENSDARG00000004060	bhlhe40	443.744	1.02049	1.46914e-05	0.00201104
ENSDARG00000100255	si:ch73-29l19.1	101.682	5.38322	1.52518e-05	0.00207193
ENSDARG00000079564	vmhc	86.242	15.2212	1.57063e-05	0.0021147
ENSDARG00000077039	esama	58.3538	2.61432	1.58025e-05	0.0021147
ENSDARG00000019307	dusp5	84.1803	1.96961	1.65682e-05	0.00220075
ENSDARG00000008131	sox1b	11.6284	7.23639	1.68719e-05	0.0022246
ENSDARG00000061736	ank3a	370.679	3.05535	1.92265e-05	0.00251656
ENSDARG00000076594	pcdh12	14.0783	3.60987	2.02586e-05	0.00263244
ENSDARG00000073869	pdzrn3b	221.596	1.33004	2.06905e-05	0.00266922
ENSDARG00000070917	kitlga	69.3918	1.75914	2.16394e-05	0.00277169
ENSDARG00000015674	msx3	85.4778	-2.42484	2.25431e-05	0.00286697
ENSDARG00000043148	slc1a3b	17.4787	5.76848	2.3143e-05	0.00292254
ENSDARG00000101540	fgf3	47.7236	2.56131	2.36562e-05	0.00296646
ENSDARG00000060354	samd7	700.306	2.21107	2.46158e-05	0.00306535
ENSDARG00000102430	opn6a	707.455	5.11693	2.60214e-05	0.00321804
ENSDARG00000059832	adgrb3	74.9914	5.19286	2.65206e-05	0.00325731
ENSDARG00000098652	pcdh11	386.565	2.01203	2.75293e-05	0.00333778
ENSDARG00000020890	tmod4	19.2625	5.25414	2.75968e-05	0.00333778
ENSDARG00000102153	nrp1a	644.044	1.22649	2.77342e-05	0.00333778
ENSDARG00000018688	elk3	114.144	1.64124	2.91912e-05	0.0034671
ENSDARG00000036105	si:dkeyp-92c9.2	21.8518	5.48691	2.91954e-05	0.0034671
ENSDARG00000074635	abca1a	169.305	2.30232	3.02553e-05	0.00356932
ENSDARG00000063068	syne1b	186.01	2.13631	3.07114e-05	0.00359945
ENSDARG00000012944	myhz2	46.0535	15.2224	3.17168e-05	0.00369315
ENSDARG00000042723	gfra2a	12.9958	5.82875	3.43087e-05	0.00396918
ENSDARG00000060152	fam155b	162.433	-1.69167	3.49693e-05	0.00399407
ENSDARG00000099961	bnip3	64.9718	3.78127	3.61994e-05	0.0041084
ENSDARG00000010132	dacha	363.656	1.06233	3.68039e-05	0.00415074
ENSDARG00000015016	kif26ab	150.358	1.38727	3.74421e-05	0.00419632
ENSDARG00000098880	pclob	263.603	3.54849	4.32736e-05	0.00481698
ENSDARG00000035422	cyr61l1	11.9816	5.84747	4.35172e-05	0.00481698
ENSDARG00000020328	plekha6	182.836	1.60769	4.53902e-05	0.00499348
ENSDARG00000044541	ppp1r14ba	794.129	1.93937	5.21981e-05	0.00570742
ENSDARG00000073883	clstn3	335.101	2.93731	5.25205e-05	0.00570786
ENSDARG00000062420	nfia	486.589	1.48503	5.48987e-05	0.00593038
ENSDARG00000092970	tmsb2	374.669	2.89093	5.65304e-05	0.00607008
ENSDARG00000056833	svopa	14.5734	4.9373	6.00414e-05	0.00637079
ENSDARG00000069615	ckmt2a	2120.7	4.89677	6.19832e-05	0.00653813
ENSDARG00000060751	taok3a	45.4651	4.92393	6.31628e-05	0.0066236
ENSDARG00000073716	cpxm1a	36.8682	3.34763	6.39868e-05	0.006671
ENSDARG00000069335	bcl6b	24.2203	2.92126	6.75868e-05	0.00700052
ENSDARG00000001234	map4k2	10.5983	5.57169	6.79283e-05	0.00700052
ENSDARG00000074777	ank1b	30.9622	4.79814	7.00917e-05	0.0071822
ENSDARG00000042032	pou3f3a	33.2046	5.7322	7.41833e-05	0.00755827
ENSDARG00000036670	aplnrb	441.882	1.43157	7.54411e-05	0.00764299
ENSDARG00000016551	iqsec1b	358.71	1.03169	8.51088e-05	0.0085261
ENSDARG00000061940	htr4	10.5369	5.3221	8.60238e-05	0.00856988
ENSDARG00000069767	pvrl1a	126.577	-1.6173	8.70095e-05	0.00862019
ENSDARG00000035810	rgcc	393.149	1.67677	9.1298e-05	0.00899536
ENSDARG00000052618	ahrrb	15.5141	4.40823	9.44209e-05	0.00925222
ENSDARG00000097572	ptprt	144.214	3.57909	9.64079e-05	0.00934802
ENSDARG00000015495	klf3	45.5404	2.48801	9.64412e-05	0.00934802
ENSDARG00000029476	ldlra	18.8504	5.0831	9.84067e-05	0.00948725
ENSDARG00000058256	draxin	388.629	1.09298	0.000100274	0.0096156
ENSDARG00000040274	scamp5b	190.839	4.64211	0.000104115	0.00992809
ENSDARG00000038859	rgs20	191.864	2.98654	0.00010464	0.00992809

## Sheet: OF48vsOF32
GeneID	Gene	baseMean	log2FoldChange	pvalue	adjusted p
ENSDARG00000002933	gbx2	601.385	7.59334	1.48879e-91	2.96731e-87
ENSDARG00000098392	si:ch73-28h20.1	2039.72	7.18657	2.22879e-85	2.2211e-81
ENSDARG00000043257	ckbb	21289.9	4.31704	2.87592e-55	1.91066e-51
ENSDARG00000053364	pax10	1539.46	3.84841	9.97908e-49	4.97233e-45
ENSDARG00000054749	lmo4b	1483.69	3.83933	6.7401e-48	2.68674e-44
ENSDARG00000003971	isl2a	453.608	6.54014	1.97398e-46	6.55724e-43
ENSDARG00000061191	plekho1a	249.873	5.28725	9.30388e-46	2.64908e-42
ENSDARG00000056092	si:dkey-12h9.6	178.606	5.74475	1.64354e-44	4.09467e-41
ENSDARG00000037588	bhlhe23	1648.31	6.75622	6.76423e-43	1.49798e-39
ENSDARG00000056979	lhx9	586.76	3.35128	1.17272e-42	2.33734e-39
ENSDARG00000052764	chrnb3a	182.986	5.69513	1.74892e-42	3.16888e-39
ENSDARG00000031768	roraa	532.989	3.19233	9.93252e-41	1.64971e-37
ENSDARG00000100494	pbx1a	2352.46	2.71803	4.4066e-40	6.756e-37
ENSDARG00000010602	zgc:112294	441.471	5.99399	1.4154e-39	2.01502e-36
ENSDARG00000092269	si:dkeyp-41f9.4	438.884	9.02959	4.13979e-39	5.50067e-36
ENSDARG00000076401	cacng3b	451.264	8.01264	8.91623e-39	1.11068e-35
ENSDARG00000075054	rasgrf2a	169.629	5.00102	2.66472e-38	3.12415e-35
ENSDARG00000086288	scg3	980.579	4.10295	3.24134e-38	3.56144e-35
ENSDARG00000013615	pbx3b	538.25	4.02651	3.39508e-38	3.56144e-35
ENSDARG00000028017	tp53inp1	1010.6	3.26021	3.02728e-37	3.01683e-34
ENSDARG00000014746	rbfox1	627.442	8.32531	3.85549e-37	3.65922e-34
ENSDARG00000008407	tspan7b	577.575	2.98121	1.00272e-36	9.08423e-34
ENSDARG00000061909	si:ch73-233f7.1	248.371	7.66799	1.45621e-36	1.22622e-33
ENSDARG00000069615	ckmt2a	2120.7	8.51126	1.47656e-36	1.22622e-33
ENSDARG00000015059	daam1a	716.344	3.57794	1.72289e-36	1.37355e-33
ENSDARG00000056292	vsx1	9820.3	3.61257	8.32545e-36	6.3821e-33
ENSDARG00000062790	CU639469.1	1103.42	3.38706	3.15356e-35	2.32791e-32
ENSDARG00000079802	aanat2	403.247	6.13133	3.73923e-35	2.66166e-32
ENSDARG00000054378	pcbp3	746.386	4.56711	9.70902e-35	6.67277e-32
ENSDARG00000059682	slc43a3a	176.157	6.35416	1.08577e-34	7.21351e-32
ENSDARG00000015537	gad2	179.433	5.40158	2.87188e-34	1.84643e-31
ENSDARG00000005159	cyth3b	238.788	4.36172	7.5887e-34	4.72657e-31
ENSDARG00000032849	ndrg1a	974.944	5.26917	1.41124e-33	8.52348e-31
ENSDARG00000045014	tuba2	468.348	3.99728	1.71695e-33	1.00215e-30
ENSDARG00000015536	sox6	398.991	3.71509	1.75984e-33	1.00215e-30
ENSDARG00000058154	znf385c	241.704	5.77814	2.3009e-33	1.27387e-30
ENSDARG00000027495	elovl4b	2149.34	4.50785	5.62873e-33	3.03206e-30
ENSDARG00000071394	foxq2	412.33	9.3255	8.9162e-33	4.67655e-30
ENSDARG00000101735	chn1	794.939	2.90805	1.10393e-32	5.64162e-30
ENSDARG00000053358	basp1	633.073	6.19856	1.23931e-32	6.17515e-30
ENSDARG00000024195	znf395b	278.809	5.26039	1.62809e-32	7.91449e-30
ENSDARG00000061736	ank3a	370.679	5.36847	9.6057e-32	4.55836e-29
ENSDARG00000033201	CRIP2	476.242	4.09118	1.06284e-30	4.9264e-28
ENSDARG00000031600	rd3	149.683	6.36037	1.24965e-30	5.66061e-28
ENSDARG00000021143	rtn1b	1622.48	4.03061	2.11975e-30	9.3886e-28
ENSDARG00000055400	si:dkey-56f14.7	527.028	4.73429	2.73477e-30	1.18493e-27
ENSDARG00000018065	ntm	181.141	6.33896	9.46669e-30	4.01448e-27
ENSDARG00000004697	rxrgb	394.216	3.61664	1.02782e-29	4.2678e-27
ENSDARG00000104409	tnk2b	190.445	5.33514	1.19037e-29	4.84189e-27
ENSDARG00000102879	myt1b	1020.41	3.01186	1.4624e-29	5.8294e-27
ENSDARG00000087059	fam213ab	308.727	6.26726	2.1592e-29	8.43823e-27
ENSDARG00000092970	tmsb2	374.669	5.28809	2.66462e-29	1.02132e-26
ENSDARG00000102824	pcdh10b	355.819	4.36441	6.20679e-29	2.3341e-26
ENSDARG00000059775	slc32a1	443.634	5.54244	1.21808e-28	4.42895e-26
ENSDARG00000105009	ddah2	2876.47	2.10446	1.22218e-28	4.42895e-26
ENSDARG00000059582	sowahcb	195.702	4.89978	2.21517e-28	7.88404e-26
ENSDARG00000058094	ciarta	471.846	3.13651	2.31576e-28	8.09743e-26
ENSDARG00000036344	calb2b	2391.79	10.0547	6.02143e-28	2.06919e-25
ENSDARG00000017312	lmbrd2b	189.816	3.47731	7.51284e-28	2.50327e-25
ENSDARG00000102393	arl3l1	1050.94	4.90643	7.53582e-28	2.50327e-25
ENSDARG00000102185	si:ch211-199f5.1	161.253	4.57247	2.63494e-27	8.60936e-25
ENSDARG00000044541	ppp1r14ba	794.129	4.64257	3.73856e-27	1.20183e-24
ENSDARG00000052575	arl13a	442.847	6.13625	4.70066e-27	1.48712e-24
ENSDARG00000104839	mansc1	592.829	5.11707	5.47044e-27	1.70362e-24
ENSDARG00000098702	zgc:165603	321.122	6.71704	1.00135e-26	3.07045e-24
ENSDARG00000036031	sept5b	334.473	5.07503	1.72772e-26	5.21744e-24
ENSDARG00000004358	gnb3a	3786.05	9.09463	1.76586e-26	5.25303e-24
ENSDARG00000045930	rbpms2a	816.582	2.95509	2.2102e-26	6.47816e-24
ENSDARG00000005560	ywhah	2430.8	1.77263	2.51621e-26	7.26819e-24
ENSDARG00000008861	tfap2e	811.009	6.95801	2.74584e-26	7.81819e-24
ENSDARG00000077341	ppp1r14c	2971.87	4.68831	5.40667e-26	1.51775e-23
ENSDARG00000007788	atp2b1b	663.513	5.13496	5.65795e-26	1.56623e-23
ENSDARG00000004588	sox4a	2511.04	3.88893	7.66372e-26	2.09241e-23
ENSDARG00000005559	pou4f1	177.372	6.76524	7.78914e-26	2.09791e-23
ENSDARG00000097897	sgip1a	704.127	4.36588	2.11843e-25	5.62967e-23
ENSDARG00000043646	slc6a8	92.5114	5.73519	2.4128e-25	6.32758e-23
ENSDARG00000068989	gabra1	266.221	7.36836	3.41474e-25	8.83884e-23
ENSDARG00000068745	map4l	471.304	4.38619	3.84826e-25	9.83328e-23
ENSDARG00000002230	sypb	826.685	7.20395	4.85281e-25	1.22181e-22
ENSDARG00000103071	si:ch211-244c8.4	253.24	4.37109	4.90417e-25	1.22181e-22
ENSDARG00000062799	baiap2a	362.499	3.34058	5.93815e-25	1.46115e-22
ENSDARG00000100876	sez6a	117.117	6.25946	6.09533e-25	1.48154e-22
ENSDARG00000005842	cd9a	621.94	3.14984	9.24465e-25	2.21994e-22
ENSDARG00000040380	arhgef1a	209.004	3.3076	9.66575e-25	2.29343e-22
ENSDARG00000062510	bcl11ba	308.609	9.52579	1.07249e-24	2.51479e-22
ENSDARG00000007807	cyth3a	153.244	4.12103	1.82816e-24	4.23686e-22
ENSDARG00000078998	lhfpl4a	111.886	4.43493	1.87752e-24	4.30125e-22
ENSDARG00000087663	si:ch211-248l17.3	142.494	7.06079	2.87431e-24	6.50998e-22
ENSDARG00000031343	rab6bb	251.418	4.25488	4.11163e-24	9.20775e-22
ENSDARG00000028066	diras1a	207.91	7.16048	6.30458e-24	1.39618e-21
ENSDARG00000041417	atp6ap1a	538.232	3.42238	6.90953e-24	1.51334e-21
ENSDARG00000001994	stxbp1a	1051.45	4.3128	8.04752e-24	1.74343e-21
ENSDARG00000089326	arhgap20	135.524	4.87127	8.63404e-24	1.85038e-21
ENSDARG00000062821	slc6a15	95.1878	5.12415	9.58735e-24	2.03282e-21
ENSDARG00000015003	arhgap4b	176.017	3.69087	1.57148e-23	3.29697e-21
ENSDARG00000003655	tmem59l	584.616	3.1489	2.18037e-23	4.52677e-21
ENSDARG00000045131	id4	1267.39	4.59338	3.20851e-23	6.59266e-21
ENSDARG00000044511	etv5b	405.274	-2.24162	4.45404e-23	9.05853e-21
ENSDARG00000102585	fam160a1b	213.521	4.88713	5.18404e-23	1.04367e-20
ENSDARG00000006747	tmem178b	871.087	4.23334	6.64611e-23	1.32464e-20
ENSDARG00000090062	rac3a	189.772	3.7658	8.8012e-23	1.7368e-20
ENSDARG00000045420	epdr1	224.74	3.53937	9.2772e-23	1.81278e-20
ENSDARG00000090126	si:ch211-105f12.2	89.6438	5.3674	9.69231e-23	1.87551e-20
ENSDARG00000035808	clcn4	256.672	3.19815	1.04505e-22	2.00277e-20
ENSDARG00000006065	znf385b	196.693	6.0519	1.10552e-22	2.0985e-20
ENSDARG00000006206	pou4f3	145.583	10.6035	1.19673e-22	2.25019e-20
ENSDARG00000069030	skor1a	140.825	5.68205	1.42196e-22	2.6487e-20
ENSDARG00000061885	satb2	229.61	8.20018	1.59834e-22	2.94968e-20
ENSDARG00000054799	rfc1	367.917	-1.82394	1.67442e-22	3.06172e-20
ENSDARG00000007818	palm1b	514.255	1.88657	1.97995e-22	3.58749e-20
ENSDARG00000019566	neurod1	7631.21	2.52436	2.18257e-22	3.91898e-20
ENSDARG00000014287	eno2	246.175	6.16659	2.2362e-22	3.97944e-20
ENSDARG00000002601	irx7	204.131	7.68059	2.55179e-22	4.50086e-20
ENSDARG00000004702	irf2bp2a	1129.92	1.62156	2.65532e-22	4.64239e-20
ENSDARG00000061647	nrxn1a	452.783	4.97858	2.75509e-22	4.77493e-20
ENSDARG00000102730	mapk10	220.153	4.1354	3.61268e-22	6.20726e-20
ENSDARG00000012667	tfap2b	888.345	4.30507	4.3558e-22	7.39477e-20
ENSDARG00000054543	samsn1a	442.036	5.49823	4.37802e-22	7.39477e-20
ENSDARG00000018966	cyb5r1	188.13	2.4379	5.09565e-22	8.53457e-20
ENSDARG00000037030	casz1	365.37	2.36613	5.42447e-22	9.00959e-20
ENSDARG00000037337	cnrip1b	218.602	8.53137	5.7836e-22	9.52668e-20
ENSDARG00000056084	igsf21b	214.27	6.66199	7.43077e-22	1.21396e-19
ENSDARG00000029368	srpk2	228.777	4.38338	8.15307e-22	1.3053e-19
ENSDARG00000035163	tmem136b	217.406	7.11274	8.18217e-22	1.3053e-19
ENSDARG00000006301	raph1a	499.467	3.06966	8.22273e-22	1.3053e-19
ENSDARG00000045139	ca7	135	4.61305	8.25186e-22	1.3053e-19
ENSDARG00000006370	atp6v1h	1085.35	1.65243	9.39703e-22	1.47474e-19
ENSDARG00000063180	dock3	175.402	5.13757	9.56517e-22	1.4894e-19
ENSDARG00000091317	hunk	1086.93	4.42145	9.7053e-22	1.49951e-19
ENSDARG00000020544	rem1	397	4.35416	9.89686e-22	1.51734e-19
ENSDARG00000070575	fam131bb	77.9764	6.29456	1.09208e-21	1.66155e-19
ENSDARG00000037905	cacna1aa	186.158	4.78602	1.14371e-21	1.72692e-19
ENSDARG00000023174	fez1	727.609	4.42607	1.40806e-21	2.11007e-19
ENSDARG00000041323	csdc2a	511.749	3.09466	1.58316e-21	2.35369e-19
ENSDARG00000034420	irx6a	170.626	4.06474	1.59424e-21	2.35369e-19
ENSDARG00000103950	pcdh1gc6	162.858	3.83633	1.72953e-21	2.53465e-19
ENSDARG00000009480	pdcl	2194.52	1.75524	2.09698e-21	3.05072e-19
ENSDARG00000074255	micu3b	193.728	5.37123	2.19298e-21	3.16727e-19
ENSDARG00000102975	hmp19	1991.77	5.95897	2.6042e-21	3.73412e-19
ENSDARG00000074319	sall1a	675.78	3.87461	3.21689e-21	4.5797e-19
ENSDARG00000021948	tnc	717.565	3.24947	3.58627e-21	5.06936e-19
ENSDARG00000071375	celf5a	561.349	4.53266	3.74304e-21	5.2537e-19
ENSDARG00000051814	ptprz1a	391.388	4.73581	4.12849e-21	5.75419e-19
ENSDARG00000058232	fbrsl1	391.678	2.33954	4.46677e-21	6.18245e-19
ENSDARG00000040274	scamp5b	190.839	5.88711	5.18306e-21	7.12438e-19
ENSDARG00000074073	map6b	81.69	4.67398	5.28144e-21	7.20989e-19
ENSDARG00000068166	dfnb31b	96.0456	6.57453	6.18032e-21	8.37959e-19
ENSDARG00000101951	CABZ01079721.1	97.8662	5.97545	6.58084e-21	8.86234e-19
ENSDARG00000092825	EFCAB10	113.45	3.9778	6.66483e-21	8.91521e-19
ENSDARG00000034007	prom1b	329.106	10.7343	6.92495e-21	9.20141e-19
ENSDARG00000020708	mdkb	6810.98	2.82058	6.99233e-21	9.22942e-19
ENSDARG00000096398	si:ch211-276a17.5	159.244	7.87064	8.81922e-21	1.15642e-18
ENSDARG00000053665	gabrg2	186.655	6.54984	1.02203e-20	1.33138e-18
ENSDARG00000014274	rfc2	1218.46	-2.15733	1.15998e-20	1.50127e-18
ENSDARG00000019235	sema3aa	498.999	3.07873	1.18349e-20	1.52181e-18
ENSDARG00000056745	necab2	166.282	4.21251	1.22993e-20	1.5714e-18
ENSDARG00000003495	madd	408.325	2.09622	1.24532e-20	1.58093e-18
ENSDARG00000015174	atp6v0a1b	239.899	4.58412	1.35068e-20	1.70382e-18
ENSDARG00000041895	cad	1543.38	-2.79431	1.39659e-20	1.7409e-18
ENSDARG00000002445	prdm1a	1185.33	5.47441	1.39754e-20	1.7409e-18
ENSDARG00000013414	lin7a	230.69	6.3475	1.4856e-20	1.8391e-18
ENSDARG00000045893	kctd15a	568.027	3.72051	1.58104e-20	1.94517e-18
ENSDARG00000087260	mtss1lb	1002.73	4.03868	1.59801e-20	1.95399e-18
ENSDARG00000055052	map2	518.128	3.02852	1.62447e-20	1.97423e-18
ENSDARG00000105362	faim2b	67.3168	4.81905	1.78463e-20	2.15572e-18
ENSDARG00000043864	nptnb	379.637	4.00442	2.22679e-20	2.67362e-18
ENSDARG00000036774	rgs12b	162.844	-2.46523	3.05465e-20	3.64564e-18
ENSDARG00000058818	rbm38	483.476	2.08082	3.33897e-20	3.96125e-18
ENSDARG00000052223	rcvrna	826.345	5.89214	3.38172e-20	3.98823e-18
ENSDARG00000034086	zgc:65895	279.581	2.40324	3.55823e-20	4.17171e-18
ENSDARG00000076290	calr	1809.4	1.47208	3.76041e-20	4.38297e-18
ENSDARG00000056347	rab3aa	655.115	3.65471	4.60415e-20	5.30724e-18
ENSDARG00000077847	olfm2a	211.18	10.7805	4.60666e-20	5.30724e-18
ENSDARG00000043746	nrxn3a	130.572	4.186	4.63328e-20	5.30724e-18
ENSDARG00000088293	doc2b	108.869	6.28517	4.67201e-20	5.32102e-18
ENSDARG00000054683	prdm8b	955.088	7.40723	4.77018e-20	5.40196e-18
ENSDARG00000067832	zgc:136336	310.98	4.46156	5.1546e-20	5.80431e-18
ENSDARG00000104541	msh6	500.295	-2.87417	5.27059e-20	5.90158e-18
ENSDARG00000078778	lrch1	144.787	4.70654	5.81231e-20	6.44904e-18
ENSDARG00000038859	rgs20	191.864	4.52631	5.82423e-20	6.44904e-18
ENSDARG00000019304	phactr3b	224.181	3.83881	6.36535e-20	7.00927e-18
ENSDARG00000087616	maptb	364.259	3.38341	6.68802e-20	7.32411e-18
ENSDARG00000013295	slc2a3a	103.48	6.59757	6.95431e-20	7.57412e-18
ENSDARG00000014462	rab3c	290.995	3.63038	7.364e-20	7.97673e-18
ENSDARG00000045677	opn1sw1	596.422	23.5321	7.60232e-20	8.19037e-18
ENSDARG00000099729	pcdh10a	446.558	3.49006	8.38086e-20	8.98058e-18
ENSDARG00000078440	ccdc88aa	219.453	5.13129	9.51595e-20	1.01424e-17
ENSDARG00000013730	slc4a4a	155.053	6.34502	1.12475e-19	1.19241e-17
ENSDARG00000038446	nrp2b	519.41	1.92888	1.14728e-19	1.20987e-17
ENSDARG00000045087	cdk5r1b	90.7119	5.58009	1.24166e-19	1.3025e-17
ENSDARG00000070479	tspan13b	177.545	3.62863	1.31956e-19	1.37697e-17
ENSDARG00000015931	si:ch211-214j24.9	344.488	5.26096	1.40025e-19	1.45356e-17
ENSDARG00000005645	robo3	904.32	2.21478	1.41981e-19	1.46623e-17
ENSDARG00000091623	tmem74	224.416	3.71899	1.5041e-19	1.54527e-17
ENSDARG00000054723	si:ch211-242b18.1	318.478	3.55054	1.70995e-19	1.74774e-17
ENSDARG00000076804	ttyh1	297.446	3.48537	1.89719e-19	1.92923e-17
ENSDARG00000089986	TP53INP2	110.937	4.46178	1.94421e-19	1.96701e-17
ENSDARG00000070567	cadpsb	196.738	3.94133	1.98621e-19	1.99935e-17
ENSDARG00000103490	dpysl4	522.414	2.10038	2.21205e-19	2.2155e-17
ENSDARG00000100308	SEMA4F	328.138	4.98619	2.24042e-19	2.23269e-17
ENSDARG00000006467	pcdh8	318.745	3.95852	2.26526e-19	2.24621e-17
ENSDARG00000071076	ldhbb	99.4814	5.84083	2.35577e-19	2.3244e-17
ENSDARG00000008107	src	97.4016	4.12727	2.42407e-19	2.38001e-17
ENSDARG00000035649	ext1c	72.5661	5.38422	2.85479e-19	2.78915e-17
ENSDARG00000093357	nyap2b	223.583	3.08967	3.14968e-19	3.06226e-17
ENSDARG00000036584	st8sia5	169.225	5.25425	3.37073e-19	3.26126e-17
ENSDARG00000004621	gpm6ab	7928.64	1.95204	3.45491e-19	3.32656e-17
ENSDARG00000104439	cldnd1a	351.232	2.41147	3.57329e-19	3.40977e-17
ENSDARG00000055740	march9	70.9028	5.53392	3.57554e-19	3.40977e-17
ENSDARG00000032737	gria3a	226.584	5.32654	3.67827e-19	3.49103e-17
ENSDARG00000056004	sprn	100.185	6.26697	4.81158e-19	4.545e-17
ENSDARG00000075362	dfnb31a	117.627	3.48036	5.01211e-19	4.71209e-17
ENSDARG00000071658	ywhag2	637.442	4.25113	5.14614e-19	4.81538e-17
ENSDARG00000044532	nr4a2b	129.762	6.33929	5.59093e-19	5.20714e-17
ENSDARG00000062650	rif1	555.05	-2.32723	5.71817e-19	5.30087e-17
ENSDARG00000056742	crmp1	557.036	5.81098	5.89836e-19	5.4426e-17
ENSDARG00000074902	nol4la	858.819	2.81792	6.20683e-19	5.70084e-17
ENSDARG00000040291	cadm4	141.654	4.2726	6.36966e-19	5.82357e-17
ENSDARG00000097560	BX511311.5	76.4129	6.84269	6.56661e-19	5.97622e-17
ENSDARG00000098652	pcdh11	386.565	3.8061	7.15964e-19	6.48631e-17
ENSDARG00000016835	tcirg1a	159.911	2.53277	7.63493e-19	6.8856e-17
ENSDARG00000011640	syt5b	1551.03	5.39097	7.94407e-19	7.13213e-17
ENSDARG00000058243	phactr3a	118.611	3.67795	7.99699e-19	7.14745e-17
ENSDARG00000043474	atp2b3a	178.933	5.0593	8.57181e-19	7.627e-17
ENSDARG00000025513	dip2cb	158.405	2.77448	9.1239e-19	8.08216e-17
ENSDARG00000091359	CABZ01118678.2	145.246	5.00479	9.56475e-19	8.43518e-17
ENSDARG00000034424	atp1b2b	622.313	5.64517	1.07488e-18	9.43764e-17
ENSDARG00000042872	zdhhc8a	178.87	6.73353	1.09454e-18	9.56807e-17
ENSDARG00000032623	rcan3	153.175	7.55399	1.12028e-18	9.75036e-17
ENSDARG00000009106	serinc1	3050.25	1.69169	1.13994e-18	9.87832e-17
ENSDARG00000074328	apba1b	623.345	3.03469	1.14857e-18	9.91001e-17
ENSDARG00000076768	reps2	834.402	3.54268	1.23323e-18	1.05946e-16
ENSDARG00000074839	impg1b	69.4163	5.2226	1.42766e-18	1.22123e-16
ENSDARG00000078657	FNDC10	129.678	5.09075	1.45703e-18	1.24103e-16
ENSDARG00000079891	dnajc6	136.923	6.48947	1.52737e-18	1.2954e-16
ENSDARG00000068480	map7d2a	230.17	3.53936	1.54534e-18	1.30509e-16
ENSDARG00000060041	lig1	2558.14	-2.23612	1.57118e-18	1.32132e-16
ENSDARG00000019613	ip6k2b	512.115	3.08669	1.61998e-18	1.35663e-16
ENSDARG00000062906	kcnv2b	121.517	9.6778	2.1583e-18	1.79987e-16
ENSDARG00000104436	zgc:153426	1786.5	4.03902	2.17258e-18	1.80424e-16
ENSDARG00000017229	megf10	99.8197	9.88111	2.26053e-18	1.86949e-16
ENSDARG00000001785	irx2a	222.527	2.62652	2.3726e-18	1.95406e-16
ENSDARG00000004712	tbr1b	84.0782	5.50323	2.45073e-18	2.00558e-16
ENSDARG00000021556	ubl3b	1320.76	1.96419	2.45528e-18	2.00558e-16
ENSDARG00000099720	evlb	74.7563	6.29855	2.48809e-18	2.02214e-16
ENSDARG00000062902	TULP2	356.022	4.77372	2.49584e-18	2.02214e-16
ENSDARG00000103057	zfhx3	1757.68	2.54277	2.51422e-18	2.02878e-16
ENSDARG00000031587	flvcr1	311.423	2.30767	2.61775e-18	2.10381e-16
ENSDARG00000078226	cdh12a	114.922	5.86	2.71836e-18	2.17589e-16
ENSDARG00000051981	STX3 (1 of many)	183.28	4.8211	2.7641e-18	2.20365e-16
ENSDARG00000098526	gpr75	84.0359	4.0133	2.80796e-18	2.2297e-16
ENSDARG00000089063	lactbl1a	155.172	7.05917	3.20487e-18	2.53477e-16
ENSDARG00000054177	adgra1a	184.745	4.76083	3.2394e-18	2.55195e-16
ENSDARG00000027419	gad1b	114.46	7.01255	3.44685e-18	2.70469e-16
ENSDARG00000045150	csnk1e	133.191	3.95148	3.52881e-18	2.75814e-16
ENSDARG00000060877	edil3b	79.9377	4.53033	3.7499e-18	2.9195e-16
ENSDARG00000024785	ctnna2	445.862	2.97282	3.99716e-18	3.0999e-16
ENSDARG00000091509	atp6ap1la	122.188	8.0658	4.18169e-18	3.23044e-16
ENSDARG00000043448	itm2ca	485.404	5.76102	4.33331e-18	3.33464e-16
ENSDARG00000074378	junba	510.317	5.62734	4.40246e-18	3.37482e-16
ENSDARG00000077652	lratb.2	523.664	4.59827	4.48585e-18	3.42557e-16
ENSDARG00000007682	ppdpfa	1609.68	3.72456	4.51323e-18	3.43333e-16
ENSDARG00000059473	kank4	76.3142	4.40227	5.11016e-18	3.87264e-16
ENSDARG00000104457	MPV17L	205.478	5.28017	5.17836e-18	3.90946e-16
ENSDARG00000010042	dnm1a	180.311	4.40312	5.40414e-18	4.06452e-16
ENSDARG00000005593	rxrga	763.572	2.75454	5.4348e-18	4.06803e-16
ENSDARG00000091683	cnrip1a	1060.47	3.4974	5.44962e-18	4.06803e-16
ENSDARG00000055314	mcmbp	878.004	-2.46249	5.68842e-18	4.23044e-16
ENSDARG00000099793	cspg5b	1957.4	2.34494	5.95459e-18	4.41193e-16
ENSDARG00000009771	ppme1	882.394	1.09576	6.15686e-18	4.5449e-16
ENSDARG00000053201	zgc:172323	91.5805	5.38786	6.22797e-18	4.58043e-16
ENSDARG00000031100	ivns1abpa	360.967	1.96866	6.94159e-18	5.0865e-16
ENSDARG00000014817	ranbp1	5240.76	-1.82678	7.04742e-18	5.14513e-16
ENSDARG00000025299	tspan9a	104.573	3.8654	7.34152e-18	5.34028e-16
ENSDARG00000073707	cnksr2b	137.245	4.46398	7.50717e-18	5.44092e-16
ENSDARG00000102430	opn6a	707.455	5.97577	7.71323e-18	5.57001e-16
ENSDARG00000073883	clstn3	335.101	4.70079	8.16725e-18	5.87659e-16
ENSDARG00000037012	slc3a2b	1446.23	2.23972	8.23835e-18	5.90642e-16
ENSDARG00000040198	fstl5	204.984	4.63834	8.84386e-18	6.31781e-16
ENSDARG00000014273	camk2d2	387.337	6.01933	9.13828e-18	6.50483e-16
ENSDARG00000002362	ubald1a	438.612	2.18812	9.66667e-18	6.85646e-16
ENSDARG00000104442	aatkb	70.3992	5.59397	1.35739e-17	9.59366e-16
ENSDARG00000100851	gphnb	139.688	5.17813	1.4855e-17	1.0462e-15
ENSDARG00000059057	atpv0e2	1470.72	3.32046	1.62178e-17	1.13816e-15
ENSDARG00000076440	btbd6a	273.319	2.88812	1.76475e-17	1.23415e-15
ENSDARG00000061006	cyb5d2	76.9047	2.9853	1.78592e-17	1.24459e-15
ENSDARG00000021811	calm1a	2137.4	1.68513	1.81288e-17	1.25897e-15
ENSDARG00000057830	dnmt3bb.2	229.71	-2.33057	1.89528e-17	1.31162e-15
ENSDARG00000019945	ptprdb	364.876	4.7277	1.95844e-17	1.35064e-15
ENSDARG00000052558	porcn	62.4156	9.42728	2.06916e-17	1.42208e-15
ENSDARG00000079840	kcnma1a	274.109	5.34766	2.0764e-17	1.42216e-15
ENSDARG00000045945	syn2a	105.976	4.71426	2.0853e-17	1.42336e-15
ENSDARG00000010958	glmnb	194.392	5.08216	2.1e-17	1.4285e-15
ENSDARG00000060330	si:ch211-284e13.4	103.399	3.25108	2.11472e-17	1.43362e-15
ENSDARG00000016854	neurod2	70.0087	9.36247	2.20359e-17	1.4888e-15
ENSDARG00000028048	rdh8a	764.927	3.74115	2.25034e-17	1.51525e-15
ENSDARG00000063299	pcloa	121.581	6.13807	2.6863e-17	1.8025e-15
ENSDARG00000040008	neurod6a	70.9482	9.3783	2.69502e-17	1.8025e-15
ENSDARG00000036577	atp6v0cb	2797.6	3.31467	2.99244e-17	1.99473e-15
ENSDARG00000030326	efna1a	327.323	2.42764	3.00989e-17	1.99967e-15
ENSDARG00000025847	sox12	1068.5	3.36219	3.31864e-17	2.19747e-15
ENSDARG00000070734	dyrk4	63.228	4.68167	3.3712e-17	2.22488e-15
ENSDARG00000036058	gnao1b	1087.55	4.0483	3.38628e-17	2.22745e-15
ENSDARG00000005586	zbtb20	145.733	3.72758	3.66065e-17	2.40001e-15
ENSDARG00000014041	smarcad1a	517.163	-1.46635	3.71648e-17	2.42863e-15
ENSDARG00000099203	atp1b2a	3063.78	2.19925	3.74358e-17	2.43834e-15
ENSDARG00000012499	per1b	350.146	3.03878	3.773e-17	2.4495e-15
ENSDARG00000034215	rab42a	190.204	3.68298	3.88368e-17	2.51317e-15
ENSDARG00000075823	ZNF608	101.637	2.79906	4.01982e-17	2.59285e-15
ENSDARG00000035532	zgc:110329	394.159	1.70845	4.20717e-17	2.70494e-15
ENSDARG00000101437	BX511010.2	171.619	2.86697	4.224e-17	2.70702e-15
ENSDARG00000104582	zgc:77058	421.177	3.173	4.53329e-17	2.89593e-15
ENSDARG00000098240	meis2a	766.374	2.51238	4.60412e-17	2.93178e-15
ENSDARG00000032820	rxfp2a	21.6831	19.6966	5.033e-17	3.19467e-15
ENSDARG00000100908	lcor	678.522	2.36865	5.20681e-17	3.29451e-15
ENSDARG00000073732	myh14	454.914	1.91558	5.33222e-17	3.36318e-15
ENSDARG00000105529	vgf	83.5775	4.09027	5.44328e-17	3.4224e-15
ENSDARG00000021345	prph2l	130.501	6.89699	5.85677e-17	3.6708e-15
ENSDARG00000038917	rad50	316.497	-2.04298	6.07601e-17	3.79627e-15
ENSDARG00000018397	hpca	543.722	1.90768	7.31189e-17	4.55416e-15
ENSDARG00000104431	slc1a3a	171.744	-2.37797	7.34895e-17	4.56299e-15
ENSDARG00000056831	gng2	1159.82	2.28091	8.61594e-17	5.33305e-15
ENSDARG00000037122	TENM2 (1 of many)	83.5506	6.52055	8.67813e-17	5.35491e-15
ENSDARG00000009851	wdr41	366.197	1.49611	9.88104e-17	6.07836e-15
ENSDARG00000034668	celf3a	1889.99	2.49241	9.98168e-17	6.12138e-15
ENSDARG00000038894	tmx3	598.023	5.38428	1.02556e-16	6.27005e-15
ENSDARG00000002216	tbx3a	820.843	3.16132	1.10053e-16	6.70785e-15
ENSDARG00000070955	hmx3a	106.892	4.91334	1.11134e-16	6.75308e-15
ENSDARG00000037646	rgs11	117.418	9.70481	1.16852e-16	7.07894e-15
ENSDARG00000004472	atat1	363.587	2.74831	1.18976e-16	7.18579e-15
ENSDARG00000012603	eif3ja	716.955	-1.01634	1.20798e-16	7.27382e-15
ENSDARG00000012126	zgc:109965	1256.97	6.14376	1.36616e-16	8.20147e-15
ENSDARG00000056186	eif5a2	8612.15	-1.53549	1.40136e-16	8.38752e-15
ENSDARG00000040606	tfap2c	1836.58	3.9056	1.50222e-16	8.96431e-15
ENSDARG00000007480	rpe65a	768.663	3.21607	1.54325e-16	9.18167e-15
ENSDARG00000060711	sv2bb	150.174	4.71346	1.55453e-16	9.22124e-15
ENSDARG00000015314	zc4h2	3979.91	1.94077	1.58192e-16	9.35584e-15
ENSDARG00000030694	atp6v1e1b	2216.3	1.97979	1.665e-16	9.81811e-15
ENSDARG00000017532	kif25	92.2251	9.69073	1.71469e-16	1.00813e-14
ENSDARG00000097196	CR847531.1	88.0648	9.49026	1.76547e-16	1.0319e-14
ENSDARG00000023002	dtl	376.185	-2.32461	1.76548e-16	1.0319e-14
ENSDARG00000062003	myo5b	201.126	2.49122	1.83168e-16	1.06746e-14
ENSDARG00000100166	si:dkeyp-9d4.3	111.709	10.038	1.88072e-16	1.09285e-14
ENSDARG00000042114	bin1a	90.8635	3.93125	1.89906e-16	1.1003e-14
ENSDARG00000005800	ampd3a	99.2299	6.68973	1.95907e-16	1.13177e-14
ENSDARG00000024865	dscama	350.78	2.65439	2.08021e-16	1.19828e-14
ENSDARG00000007808	zdhhc16a	365.837	1.94665	2.1821e-16	1.25335e-14
ENSDARG00000069600	zgc:109889	650.671	2.50381	2.29182e-16	1.3126e-14
ENSDARG00000043304	nop2	616.407	-2.10257	2.3008e-16	1.31396e-14
ENSDARG00000056797	ppp2r2ca	114.852	6.80359	2.38852e-16	1.36016e-14
ENSDARG00000093064	SMIM18	130.565	4.06362	2.77635e-16	1.57651e-14
ENSDARG00000059279	tfap2a	2909.43	5.28947	2.86662e-16	1.62314e-14
ENSDARG00000005128	rnaseh2b	1007.44	-2.18351	2.98057e-16	1.68091e-14
ENSDARG00000004635	epha7	230.736	-2.84031	2.9855e-16	1.68091e-14
ENSDARG00000013813	fam219ab	126.188	2.91608	3.35749e-16	1.88502e-14
ENSDARG00000056554	rap1gap	89.7022	4.41919	3.89276e-16	2.1794e-14
ENSDARG00000056915	si:ch211-237l4.6	246.81	4.1328	4.19051e-16	2.33952e-14
ENSDARG00000092039	si:dkey-70p6.1	109.115	4.81424	4.42412e-16	2.46305e-14
ENSDARG00000068691	kctd4	63.4249	6.13647	4.457e-16	2.47444e-14
ENSDARG00000057016	cdc14ab	669.457	2.00689	4.58583e-16	2.53889e-14
ENSDARG00000056877	vamp2	729.318	3.85687	4.65194e-16	2.56836e-14
ENSDARG00000103648	znf536	166.099	3.09213	4.75783e-16	2.61957e-14
ENSDARG00000056639	rltpr	481.258	3.11097	4.86521e-16	2.67131e-14
ENSDARG00000057738	hells	1025.79	-2.11959	4.99352e-16	2.73423e-14
ENSDARG00000060148	sh3pxd2aa	228.82	3.41749	5.01616e-16	2.7391e-14
ENSDARG00000089009	frmpd1b	409.816	1.83342	5.55565e-16	3.0254e-14
ENSDARG00000027828	grin1a	222.887	5.07268	5.72627e-16	3.10709e-14
ENSDARG00000053771	APBB3	80.1944	5.77868	5.73684e-16	3.10709e-14
ENSDARG00000052833	zfand3	2567.36	1.06148	5.77662e-16	3.12016e-14
ENSDARG00000076030	cacnb3b	58.9963	4.90698	6.08403e-16	3.27732e-14
ENSDARG00000104945	sncb	1075.68	3.91964	6.17806e-16	3.319e-14
ENSDARG00000007678	ttyh3b	3457.65	1.28034	6.58686e-16	3.52318e-14
ENSDARG00000029114	si:dkey-40m6.8	170.856	5.45579	6.59348e-16	3.52318e-14
ENSDARG00000034534	atp6v1aa	933.076	1.97771	7.04238e-16	3.75299e-14
ENSDARG00000044719	nrsn1	86.8238	9.21217	7.23326e-16	3.83562e-14
ENSDARG00000076310	FBXO41 (1 of many)	470.754	5.80438	7.23593e-16	3.83562e-14
ENSDARG00000093091	iqsec3b	49.0895	5.2678	7.26797e-16	3.84239e-14
ENSDARG00000053130	pcp4a	447.428	3.77412	7.34494e-16	3.8728e-14
ENSDARG00000004988	ppp3ca	144.282	3.59333	7.6447e-16	4.02023e-14
ENSDARG00000001910	rorab	1377.33	2.85997	7.68103e-16	4.0287e-14
ENSDARG00000053666	myb	510.473	-2.21893	8.07168e-16	4.22249e-14
ENSDARG00000003098	kdm5bb	1136.86	1.70894	8.11321e-16	4.22635e-14
ENSDARG00000059960	plch2a	135.576	6.69306	8.12147e-16	4.22635e-14
ENSDARG00000029057	tm6sf2	1088.75	2.13412	8.5477e-16	4.43657e-14
ENSDARG00000068716	cuedc1a	436.607	3.53047	8.74699e-16	4.52822e-14
ENSDARG00000098880	pclob	263.603	4.67782	8.96805e-16	4.63063e-14
ENSDARG00000042329	BCR (1 of many)	202.924	2.44026	9.09656e-16	4.68485e-14
ENSDARG00000052816	shmt1	1303.08	-2.03412	9.68865e-16	4.97692e-14
ENSDARG00000005916	srpk3	127.07	2.94708	9.96405e-16	5.10523e-14
ENSDARG00000032865	pacsin1a	169.919	5.17612	1.02156e-15	5.2207e-14
ENSDARG00000029761	mpp6b	592.273	2.52032	1.19806e-15	6.10704e-14
ENSDARG00000069297	upf3a	229.886	2.97342	1.20523e-15	6.1279e-14
ENSDARG00000101478	plppr2a	140.085	5.93645	1.28076e-15	6.49539e-14
ENSDARG00000078430	tiam1a	599.275	3.02243	1.34202e-15	6.78879e-14
ENSDARG00000008735	atp6ap2	1774.43	1.36314	1.38251e-15	6.97591e-14
ENSDARG00000100478	CABZ01117620.1	83.4499	4.82792	1.476e-15	7.42883e-14
ENSDARG00000102793	slc16a6a	193.2	-2.47788	1.49852e-15	7.52318e-14
ENSDARG00000077620	cdca7a	3236.08	-2.22967	1.60322e-15	8.0286e-14
ENSDARG00000099927	dpf1	149.043	3.54987	1.61549e-15	8.06978e-14
ENSDARG00000042646	zgc:77784	289.519	5.9398	1.84543e-15	9.19533e-14
ENSDARG00000009477	prkar2ab	296.158	4.8229	1.91387e-15	9.51256e-14
ENSDARG00000099321	btbd17a	68.145	4.39042	1.9599e-15	9.71709e-14
ENSDARG00000018069	rdh12	124.012	3.35308	2.10985e-15	1.04346e-13
ENSDARG00000102794	FQ311890.1	71.8019	3.77272	2.1713e-15	1.07119e-13
ENSDARG00000045685	cntn1b	238.276	11.0621	2.23741e-15	1.10108e-13
ENSDARG00000070601	RASSF5	385.686	3.98305	2.25963e-15	1.10928e-13
ENSDARG00000059601	map1aa	279.575	3.58986	2.33605e-15	1.14398e-13
ENSDARG00000016301	zgc:65894	501.395	3.81764	2.34693e-15	1.14649e-13
ENSDARG00000014891	robo2	513.402	4.12628	2.38053e-15	1.16006e-13
ENSDARG00000060597	zgc:158659	178.432	4.13973	2.41139e-15	1.17091e-13
ENSDARG00000053375	nptxrb	55.7971	6.09762	2.41633e-15	1.17091e-13
ENSDARG00000070162	stox2a	279.084	2.21105	2.42043e-15	1.17091e-13
ENSDARG00000058117	snap25b	2571.54	5.77589	2.49594e-15	1.20452e-13
ENSDARG00000016598	ckmt1	251.577	8.40677	2.52816e-15	1.21712e-13
ENSDARG00000035957	gmnn	364.094	-2.77002	2.6373e-15	1.2666e-13
ENSDARG00000098258	SLC16A7	946.345	1.94885	2.74179e-15	1.31362e-13
ENSDARG00000011170	ndrg2	636.353	2.29868	2.77418e-15	1.32595e-13
ENSDARG00000026865	fam107b	1173.67	1.69136	2.81162e-15	1.34063e-13
ENSDARG00000068551	elovl8a	69.4645	6.43582	3.03574e-15	1.44229e-13
ENSDARG00000103337	rrp1	794.232	-1.79395	3.04117e-15	1.44229e-13
ENSDARG00000101387	CAMK2N1	82.1549	5.47706	3.04652e-15	1.44229e-13
ENSDARG00000090213	rheb	382.075	2.5611	3.20805e-15	1.51516e-13
ENSDARG00000056122	gdi1	1588.63	1.83333	3.46981e-15	1.63491e-13
ENSDARG00000069438	neurl1aa	112.076	3.93862	3.66917e-15	1.72477e-13
ENSDARG00000099850	iqsec3a	130.764	5.51106	3.76903e-15	1.76754e-13
ENSDARG00000101877	rbm34	393.732	-1.37499	4.14061e-15	1.93724e-13
ENSDARG00000020693	sesn1	322.501	2.0478	4.1521e-15	1.93807e-13
ENSDARG00000006497	rtn1a	3267.94	2.43961	4.20325e-15	1.95736e-13
ENSDARG00000056690	mtmr1a	540.751	2.4615	4.3624e-15	2.02674e-13
ENSDARG00000017294	gnai2b	228.511	3.08219	4.47548e-15	2.07444e-13
ENSDARG00000057626	josd2	426.913	1.27967	4.49475e-15	2.07854e-13
ENSDARG00000025106	ppp3cb	180.228	4.84995	4.64962e-15	2.14517e-13
ENSDARG00000045316	map7d2b	165.342	3.33698	4.76202e-15	2.19196e-13
ENSDARG00000012460	rassf4	153.97	4.79677	4.83594e-15	2.22083e-13
ENSDARG00000016460	fut9a	64.1273	9.16786	4.84702e-15	2.22083e-13
ENSDARG00000063007	apc2	171.731	3.60669	5.01084e-15	2.29062e-13
ENSDARG00000022213	uck2b	1470.34	-1.33893	5.40985e-15	2.46736e-13
ENSDARG00000101865	pcdh1g30	159.469	3.32974	5.51964e-15	2.51169e-13
ENSDARG00000099931	pcdh1g26	119.082	4.05215	5.55086e-15	2.52014e-13
ENSDARG00000073866	tdp1	350.823	-1.39618	5.59005e-15	2.53217e-13
ENSDARG00000010408	igsf9b	1778.68	1.54182	5.82693e-15	2.63348e-13
ENSDARG00000078527	lingo4b	133.728	3.96756	6.45726e-15	2.90577e-13
ENSDARG00000103937	ndrg4	3203.22	5.44977	6.45855e-15	2.90577e-13
ENSDARG00000027236	rs1a	1801.82	6.66653	6.52718e-15	2.93003e-13
ENSDARG00000032868	pde4ba	316.336	2.76178	6.5922e-15	2.95257e-13
ENSDARG00000019362	ptbp1a	1006.41	-1.26501	6.88678e-15	3.07759e-13
ENSDARG00000070045	celf4	170.479	4.11101	7.02469e-15	3.13219e-13
ENSDARG00000075837	si:dkey-1d7.3	81.2657	6.48203	7.0737e-15	3.14701e-13
ENSDARG00000009499	syne1a	423.25	1.64495	7.10597e-15	3.15432e-13
ENSDARG00000101578	e2f4	626.091	-1.85946	7.34203e-15	3.25187e-13
ENSDARG00000098380	sncgb	508.821	4.04592	7.50772e-15	3.31788e-13
ENSDARG00000101606	rims2a	90.3119	5.66316	7.74648e-15	3.41582e-13
ENSDARG00000012896	anos1a	95.6695	9.58136	7.80082e-15	3.43219e-13
ENSDARG00000087330	maza	114.409	3.0608	7.86643e-15	3.45343e-13
ENSDARG00000095802	si:ch1073-155h21.2	62.669	9.16072	7.89009e-15	3.45621e-13
ENSDARG00000021151	ptpreb	66.3041	5.62927	8.21427e-15	3.59032e-13
ENSDARG00000024954	tmed4	1008.86	1.15261	8.29768e-15	3.61322e-13
ENSDARG00000101471	fgd4a	105.96	3.4468	8.30293e-15	3.61322e-13
ENSDARG00000011769	cpm	92.9407	3.98791	8.56923e-15	3.72099e-13
ENSDARG00000059244	arfip2a	435.544	1.98337	8.75025e-15	3.79133e-13
ENSDARG00000059801	pdzd2	332.526	2.98938	8.80283e-15	3.80584e-13
ENSDARG00000094980	CR792454.1	43.2616	3.99801	8.94935e-15	3.86081e-13
ENSDARG00000062323	adam23a	76.2652	4.17704	9.43359e-15	4.05951e-13
ENSDARG00000102820	cib2	359.308	1.98416	9.45066e-15	4.05951e-13
ENSDARG00000001913	palmda	84.846	5.68418	9.86117e-15	4.22673e-13
ENSDARG00000095170	lrrfip1b	178.912	4.12299	1.01261e-14	4.33096e-13
ENSDARG00000063682	fhod3a	72.3922	6.15959	1.02391e-14	4.36994e-13
ENSDARG00000100093	ppp2r2ba	103.223	5.51675	1.0547e-14	4.49172e-13
ENSDARG00000056479	rab1bb	757.626	2.14867	1.13562e-14	4.82601e-13
ENSDARG00000071709	ppp1r9bb	84.1877	4.70205	1.15193e-14	4.88492e-13
ENSDARG00000018025	tbx2a	792.444	1.59688	1.17096e-14	4.95509e-13
ENSDARG00000077596	phf24	109.801	4.68397	1.21716e-14	5.13966e-13
ENSDARG00000071011	cdk5r2a	173.096	9.07166	1.23127e-14	5.18825e-13
ENSDARG00000104701	map7d1b	168.633	1.55129	1.23691e-14	5.20104e-13
ENSDARG00000016676	gnao1a	1531.28	1.82446	1.26077e-14	5.29017e-13
ENSDARG00000037921	gng13b	5865.93	7.00795	1.28338e-14	5.37374e-13
ENSDARG00000001710	flot1a	389.581	2.75568	1.3604e-14	5.6843e-13
ENSDARG00000090727	celf5b	53.5884	6.20486	1.4017e-14	5.84462e-13
ENSDARG00000025309	dpf3	663.951	2.35522	1.53621e-14	6.3921e-13
ENSDARG00000100944	glrx2	361.329	1.96608	1.62407e-14	6.74362e-13
ENSDARG00000061817	kif1aa	394.628	3.91417	1.63935e-14	6.77887e-13
ENSDARG00000056101	kcnd3	60.8125	5.96499	1.63936e-14	6.77887e-13
ENSDARG00000100562	CABZ01080702.1	633.621	1.12742	1.64398e-14	6.7839e-13
ENSDARG00000046107	caskin1	409.644	2.47368	1.65215e-14	6.80351e-13
ENSDARG00000028793	nlk2	102.103	2.58164	1.6579e-14	6.8131e-13
ENSDARG00000090337	pprc1	453.608	-2.27734	1.71233e-14	7.02232e-13
ENSDARG00000026926	rom1b	108.997	6.97162	1.72508e-14	7.06007e-13
ENSDARG00000059475	camsap3	275.07	2.89363	1.73259e-14	7.0763e-13
ENSDARG00000062420	nfia	486.589	2.68992	1.77894e-14	7.25071e-13
ENSDARG00000012586	fmnl2a	215.908	2.11429	1.84852e-14	7.51895e-13
ENSDARG00000036670	aplnrb	441.882	2.63776	1.86524e-14	7.57151e-13
ENSDARG00000004386	si:dkey-153k10.9	124.76	4.3188	1.86983e-14	7.5747e-13
ENSDARG00000018921	fam84a	72.6274	3.91085	1.90258e-14	7.68592e-13
ENSDARG00000062449	xpr1a	190.443	3.82144	1.905e-14	7.68592e-13
ENSDARG00000037188	rpa2	2709.64	-2.15394	1.94301e-14	7.82346e-13
ENSDARG00000012820	nop56	3647.81	-1.64313	1.99175e-14	8.00354e-13
ENSDARG00000077053	ppfia3	88.3419	4.51387	2.10736e-14	8.45105e-13
ENSDARG00000019213	CTBP1	435.288	1.31801	2.19909e-14	8.8012e-13
ENSDARG00000011334	ncaldb	135.06	5.28061	2.20722e-14	8.81606e-13
ENSDARG00000105190	rhbdl3	242.216	2.17598	2.23389e-14	8.90474e-13
ENSDARG00000009553	gng3	1864.04	4.48465	2.25466e-14	8.96957e-13
ENSDARG00000095896	pou3f3b	131.656	8.51079	2.31014e-14	9.17199e-13
ENSDARG00000089314	mapta	51.4189	4.94821	2.37071e-14	9.39378e-13
ENSDARG00000090963	atp6ap1lb	288.894	4.15662	2.64492e-14	1.04595e-12
ENSDARG00000045447	slc35g2b	242.85	6.63446	2.66094e-14	1.0502e-12
ENSDARG00000029482	ush2a	330.059	4.11937	2.67571e-14	1.05394e-12
ENSDARG00000014522	cdh6	417.413	3.11223	2.70153e-14	1.06202e-12
ENSDARG00000027316	tcp11l2	291.574	2.5199	2.70833e-14	1.06259e-12
ENSDARG00000018898	zfand5a	819.983	1.37679	2.7509e-14	1.07717e-12
ENSDARG00000079000	tp53bp1	482.404	-2.11265	2.78167e-14	1.08709e-12
ENSDARG00000102690	rims2b	78.0463	4.33742	3.11832e-14	1.21627e-12
ENSDARG00000012005	mob2b	255.288	1.6482	3.28381e-14	1.27831e-12
ENSDARG00000054155	pcna	25118.4	-2.07812	3.35465e-14	1.30334e-12
ENSDARG00000055792	foxo4	957.409	1.89674	3.40779e-14	1.32141e-12
ENSDARG00000078512	acaca	146.759	2.49563	3.43452e-14	1.32876e-12
ENSDARG00000058969	cntnap2a	68.9404	5.27913	3.44007e-14	1.32876e-12
ENSDARG00000093677	si:ch211-56a11.2	329.781	4.56022	3.60016e-14	1.38791e-12
ENSDARG00000100558	slbp	2866.01	-1.86208	4.07862e-14	1.56932e-12
ENSDARG00000102447	gdpd4a	116.123	4.86438	4.11521e-14	1.58035e-12
ENSDARG00000040237	mef2d	759.118	2.31002	4.2956e-14	1.64329e-12
ENSDARG00000056151	tyrp1b	16665.4	1.47961	4.35028e-14	1.66103e-12
ENSDARG00000104204	slc1a8a	179.307	5.04912	4.37275e-14	1.66641e-12
ENSDARG00000006983	celf3b	192.054	2.87883	4.49695e-14	1.71047e-12
ENSDARG00000008413	atp11a	274.418	3.24022	4.65769e-14	1.76824e-12
ENSDARG00000025728	grin1b	160.747	10.289	4.88387e-14	1.85058e-12
ENSDARG00000004415	tcf7l2	414.221	-1.93103	5.11537e-14	1.93462e-12
ENSDARG00000076174	trim2b	62.9677	5.39295	5.18854e-14	1.95857e-12
ENSDARG00000045676	calua	584.612	1.28629	5.25359e-14	1.97938e-12
ENSDARG00000042527	unga	779.636	-2.13806	5.33826e-14	2.00749e-12
ENSDARG00000014329	npm1a	4377.51	-1.8739	5.45084e-14	2.04596e-12
ENSDARG00000036446	PRKAR2B	215.386	4.19606	5.49628e-14	2.05914e-12
ENSDARG00000043932	stmn4l	208.642	4.24615	6.48467e-14	2.42488e-12
ENSDARG00000058649	trim46b	55.9789	8.64265	6.49731e-14	2.42505e-12
ENSDARG00000062686	megf11	87.7219	2.80789	6.53127e-14	2.43163e-12
ENSDARG00000052700	SLC9B2	251.371	3.72128	6.53932e-14	2.43163e-12
ENSDARG00000079939	jmjd1cb	944.101	1.79598	6.7614e-14	2.50952e-12
ENSDARG00000026829	cotl1	2390.44	2.15034	7.12882e-14	2.64098e-12
ENSDARG00000038159	tcf7l1a	702.385	-1.60912	7.24774e-14	2.68005e-12
ENSDARG00000062721	dennd4a	139.285	3.30841	7.4703e-14	2.75723e-12
ENSDARG00000077523	TDRD7 (1 of many)	91.0947	3.78498	7.66074e-14	2.81709e-12
ENSDARG00000043012	napgb	168.75	2.69828	7.90309e-14	2.90085e-12
ENSDARG00000061918	cplx2	166.665	2.35543	7.95324e-14	2.9139e-12
ENSDARG00000005453	foxp2	573.665	2.33726	8.26075e-14	3.02101e-12
ENSDARG00000093768	prr18	1744.09	3.51429	8.53011e-14	3.10907e-12
ENSDARG00000039070	im:7138239	41.7477	8.79334	8.53313e-14	3.10907e-12
ENSDARG00000029689	tkta	256.013	4.38052	8.54834e-14	3.10907e-12
ENSDARG00000089458	rp1l1a	110.764	4.76863	8.80761e-14	3.19753e-12
ENSDARG00000038770	zgc:103625	557.137	6.35073	8.88865e-14	3.22109e-12
ENSDARG00000003290	dab1b	119.6	3.20431	8.99028e-14	3.24991e-12
ENSDARG00000062693	nrxn3b	215.358	6.17642	9.00081e-14	3.24991e-12
ENSDARG00000040627	grik1b	67.037	8.4051	9.04253e-14	3.25907e-12
ENSDARG00000053010	lpcat2	53.423	4.69233	9.19852e-14	3.30899e-12
ENSDARG00000098164	si:ch211-106m9.1	92.1649	8.80597	9.21423e-14	3.30899e-12
ENSDARG00000007624	gins1	391.508	-1.76309	9.29404e-14	3.33165e-12
ENSDARG00000002912	adipor1a	913.136	2.26155	9.93275e-14	3.55421e-12
ENSDARG00000091637	pip4k2cb	72.5026	9.17508	1.01134e-13	3.61238e-12
ENSDARG00000039626	nrgna	129.867	9.14089	1.03819e-13	3.70163e-12
ENSDARG00000098057	dscaml1	850.106	5.18693	1.05346e-13	3.74938e-12
ENSDARG00000055283	id2a	2589.36	2.77592	1.08198e-13	3.84402e-12
ENSDARG00000030106	stmn4	100.689	4.24681	1.09582e-13	3.88627e-12
ENSDARG00000070654	pex5	212.625	2.31635	1.09936e-13	3.89188e-12
ENSDARG00000008306	rdh5	388.079	3.09446	1.10466e-13	3.90373e-12
ENSDARG00000021209	kctd9a	211.112	2.6362	1.16942e-13	4.12524e-12
ENSDARG00000062277	ppp2r2cb	44.9633	8.58444	1.19177e-13	4.19669e-12
ENSDARG00000094836	si:ch211-195b15.8	107.554	3.36079	1.20471e-13	4.23477e-12
ENSDARG00000079779	radil	142.377	3.80893	1.20776e-13	4.23801e-12
ENSDARG00000055965	klc3	34.1967	8.53293	1.23891e-13	4.33967e-12
ENSDARG00000030614	syt1a	298.804	4.395	1.30509e-13	4.56046e-12
ENSDARG00000020328	plekha6	182.836	2.5899	1.30652e-13	4.56046e-12
ENSDARG00000001880	stx3a	239.155	2.96606	1.3123e-13	4.57263e-12
ENSDARG00000028957	maff	395.66	1.16781	1.32238e-13	4.59971e-12
ENSDARG00000035634	rfc5	1803.23	-1.61199	1.35752e-13	4.70552e-12
ENSDARG00000077489	lrfn2b	58.559	4.97493	1.53032e-13	5.29527e-12
ENSDARG00000101858	DST	227.089	3.05661	1.56895e-13	5.41955e-12
ENSDARG00000056605	wbp2	123.735	2.6655	1.57871e-13	5.4438e-12
ENSDARG00000002255	epb41l3a	238.236	7.01981	1.58704e-13	5.4631e-12
ENSDARG00000045308	pola1	527.124	-2.12626	1.59651e-13	5.4862e-12
ENSDARG00000101037	asf1ba	1700.92	-1.93475	1.62865e-13	5.58703e-12
ENSDARG00000057683	mcm6	2260.15	-2.09438	1.64999e-13	5.65051e-12
ENSDARG00000077468	si:ch73-206p6.1	208.144	2.19084	1.88295e-13	6.43724e-12
ENSDARG00000036136	tipin	686.549	-1.78495	1.90378e-13	6.49729e-12
ENSDARG00000030750	gabrr3b	113.853	10.1401	1.95693e-13	6.66726e-12
ENSDARG00000074581	add2	214.695	3.19653	1.9951e-13	6.78572e-12
ENSDARG00000003991	fhl2b	67.784	9.24761	2.06112e-13	6.99831e-12
ENSDARG00000011600	epha4b	227.533	-2.18976	2.09098e-13	7.08765e-12
ENSDARG00000018006	vrk1	634.935	-1.51456	2.1456e-13	7.26043e-12
ENSDARG00000026871	uchl1	183.761	3.63089	2.19237e-13	7.40612e-12
ENSDARG00000088810	prox1b	123.08	3.53725	2.26677e-13	7.64452e-12
ENSDARG00000020771	tnr	127.231	5.64071	2.29042e-13	7.71122e-12
ENSDARG00000068701	gpr85	340.671	5.70347	2.32202e-13	7.8044e-12
ENSDARG00000024877	ptgr1	1535.5	-2.19391	2.35936e-13	7.91123e-12
ENSDARG00000078011	NAV1 (1 of many)	294.554	3.46517	2.36174e-13	7.91123e-12
ENSDARG00000041062	calb2a	357.63	6.32806	2.43487e-13	8.14252e-12
ENSDARG00000019917	epb41l3b	238.61	3.60448	2.45113e-13	8.18315e-12
ENSDARG00000056633	fgf13b	149.605	3.37145	2.49258e-13	8.30764e-12
ENSDARG00000033599	zgc:100906	198.361	2.89423	2.52168e-13	8.3906e-12
ENSDARG00000057114	hpf1	1016.85	-1.63457	2.57069e-13	8.53942e-12
ENSDARG00000059311	dpysl5b	117.689	5.00551	2.60631e-13	8.64332e-12
ENSDARG00000016484	dkc1	2224.32	-1.82509	2.66946e-13	8.83805e-12
ENSDARG00000102257	soul3	547.339	1.74867	2.67902e-13	8.855e-12
ENSDARG00000058868	apc	1039.27	1.47088	2.69247e-13	8.88471e-12
ENSDARG00000101076	irx3a	235.577	3.32947	2.70739e-13	8.91919e-12
ENSDARG00000104435	MAP7	137.65	3.6623	2.72345e-13	8.95728e-12
ENSDARG00000011404	fen1	3043.61	-2.05166	2.78415e-13	9.14183e-12
ENSDARG00000045776	cnbpa	6404.87	-1.53536	2.82764e-13	9.26936e-12
ENSDARG00000042840	eml1	856.789	2.7468	2.87932e-13	9.42327e-12
ENSDARG00000070473	parp6b	263.97	3.34879	2.89331e-13	9.45354e-12
ENSDARG00000074680	rims1a	74.099	4.15619	3.01833e-13	9.84589e-12
ENSDARG00000007220	ncam1b	165.268	3.03096	3.0557e-13	9.95148e-12
ENSDARG00000016263	zdhhc5a	533.116	1.57843	3.0929e-13	1.00562e-11
ENSDARG00000039966	prom1a	134.331	2.20932	3.16624e-13	1.02779e-11
ENSDARG00000104353	nop58	2921.04	-1.71528	3.17219e-13	1.02805e-11
ENSDARG00000070173	gria2a	54.5763	6.62272	3.1934e-13	1.03324e-11
ENSDARG00000043847	tmem244	315.106	5.31269	3.23767e-13	1.04587e-11
ENSDARG00000022904	skilb	158.808	3.42121	3.36048e-13	1.08378e-11
ENSDARG00000079857	si:ch211-189k9.2	90.4844	2.74567	3.51715e-13	1.13248e-11
ENSDARG00000039208	nasp	3632.62	-1.90046	3.5452e-13	1.13967e-11
ENSDARG00000057317	nexn	148.027	5.37897	3.61273e-13	1.15951e-11
ENSDARG00000088593	chst1	786.277	3.47432	3.69073e-13	1.18264e-11
ENSDARG00000030756	dnmt1	1027	-2.03173	3.80981e-13	1.21883e-11
ENSDARG00000039041	sfrp5	159.425	-4.38325	3.96314e-13	1.26585e-11
ENSDARG00000034916	hat1	1458.58	-1.46601	4.13152e-13	1.31752e-11
ENSDARG00000020143	pah	643.292	1.52898	4.28526e-13	1.36437e-11
ENSDARG00000020758	tmem178	38.5656	8.34437	4.42119e-13	1.4054e-11
ENSDARG00000086033	tspan5a	550.624	1.73707	4.4313e-13	1.40637e-11
ENSDARG00000053547	jakmip2	221.284	3.16197	4.44941e-13	1.40988e-11
ENSDARG00000004023	isl1	3982.86	3.13296	4.68306e-13	1.48156e-11
ENSDARG00000015240	cdkl5	117.322	5.05205	4.84932e-13	1.53172e-11
ENSDARG00000060243	enox1	105.233	3.56874	5.09914e-13	1.60809e-11
ENSDARG00000006832	galnt9	87.3627	8.08383	5.25435e-13	1.65441e-11
ENSDARG00000063158	CABZ01081780.1	85.3952	8.09121	5.31198e-13	1.66992e-11
ENSDARG00000101869	magi3a	166.948	2.67367	5.3979e-13	1.69426e-11
ENSDARG00000099563	inpp5ka	316.043	2.04222	5.42607e-13	1.70042e-11
ENSDARG00000012138	sgce	882.651	1.34995	5.65238e-13	1.7673e-11
ENSDARG00000077840	meis2b	1368.44	5.69479	5.65721e-13	1.7673e-11
ENSDARG00000037607	nol4lb	140.961	3.87793	5.69285e-13	1.77565e-11
ENSDARG00000029112	gem	93.2658	4.46245	5.80574e-13	1.80803e-11
ENSDARG00000062880	cntn3a.1	41.8119	6.3542	6.00508e-13	1.8672e-11
ENSDARG00000075183	rnf220b	38.7307	8.5543	6.12458e-13	1.90139e-11
ENSDARG00000015998	wdhd1	349.29	-2.25311	6.23198e-13	1.93172e-11
ENSDARG00000059978	cplx4a	81.7249	9.60036	6.24371e-13	1.93235e-11
ENSDARG00000000631	ptpn4a	271.114	1.74609	6.33264e-13	1.95412e-11
ENSDARG00000025017	prdm8	210.433	2.02481	6.33367e-13	1.95412e-11
ENSDARG00000019529	parp1	1221.76	-1.44772	6.42135e-13	1.97811e-11
ENSDARG00000007149	nadl1.2	39.2991	4.7008	6.4634e-13	1.98799e-11
ENSDARG00000043497	scrn2	179.419	3.55703	6.92064e-13	2.12535e-11
ENSDARG00000076689	gramd1a	367.029	2.03439	7.08134e-13	2.17136e-11
ENSDARG00000089292	adgrl1a	56.5621	5.02174	7.15565e-13	2.19077e-11
ENSDARG00000016765	scamp3	332.949	1.48761	7.1938e-13	2.19571e-11
ENSDARG00000022203	gtf2ird1	475.259	1.81275	7.41911e-13	2.26101e-11
ENSDARG00000063578	DGKI	74.9092	3.75488	7.79883e-13	2.37311e-11
ENSDARG00000104413	rogdi	404.721	2.1969	7.87143e-13	2.39155e-11
ENSDARG00000034940	slc1a7a	135.378	5.97279	8.03069e-13	2.43622e-11
ENSDARG00000095192	BX957317.2	254.407	4.53141	8.25373e-13	2.50008e-11
ENSDARG00000023228	vsnl1a	126.577	5.37094	8.86605e-13	2.68147e-11
ENSDARG00000040253	onecutl	203.754	2.88533	8.94776e-13	2.70209e-11
ENSDARG00000079276	ube2ql1	116.625	2.73864	9.1412e-13	2.75633e-11
ENSDARG00000099299	si:ch1073-83n3.2	186.757	10.6942	9.30654e-13	2.80194e-11
ENSDARG00000090064	TMEM179 (1 of many)	293.37	3.23702	9.38483e-13	2.82125e-11
ENSDARG00000094695	si:dkey-204f11.64	168.088	2.09586	9.46653e-13	2.84153e-11
ENSDARG00000000472	cntn2	47.3851	5.19826	9.639e-13	2.88895e-11
ENSDARG00000074544	znf1007	336.598	-1.54163	1.00967e-12	3.02159e-11
ENSDARG00000056036	stxbp1b	930.642	6.05028	1.0431e-12	3.11694e-11
ENSDARG00000044091	pitpnab	61.3523	3.43879	1.0523e-12	3.13974e-11
ENSDARG00000026484	rab15	156.578	3.00193	1.09049e-12	3.24883e-11
ENSDARG00000008247	vezf1a	484.457	-1.16614	1.09548e-12	3.2588e-11
ENSDARG00000014675	efna3a	33.576	4.01631	1.09958e-12	3.26612e-11
ENSDARG00000059455	dqx1	53.7613	4.65494	1.11774e-12	3.31513e-11
ENSDARG00000057209	plppr5a	72.037	5.38748	1.14212e-12	3.38241e-11
ENSDARG00000008660	coro1b	440.317	2.03126	1.17128e-12	3.46361e-11
ENSDARG00000036059	tmppe	98.8329	3.24617	1.19525e-12	3.52927e-11
ENSDARG00000075158	igdcc3	510.302	1.2558	1.20326e-12	3.54766e-11
ENSDARG00000088984	cep131	526.475	-1.61507	1.20521e-12	3.54815e-11
ENSDARG00000017905	casp3a	1081.04	1.19335	1.2094e-12	3.55035e-11
ENSDARG00000070037	rgs8	41.6391	8.31201	1.20952e-12	3.55035e-11
ENSDARG00000103543	gngt2b	819.63	11.491	1.22215e-12	3.58215e-11
ENSDARG00000023181	pcp4l1	502.759	6.37549	1.23231e-12	3.60664e-11
ENSDARG00000052769	glrbb	121.216	4.80252	1.23711e-12	3.61537e-11
ENSDARG00000036549	agpat3	1065.96	1.29801	1.31677e-12	3.84254e-11
ENSDARG00000025495	nhlh2	896.95	2.57866	1.35172e-12	3.93877e-11
ENSDARG00000020475	znrf1	439.99	2.77449	1.38044e-12	4.01658e-11
ENSDARG00000076055	rpgrip1	201.241	4.33032	1.39506e-12	4.05319e-11
ENSDARG00000063095	ctsf	734.82	1.93918	1.41031e-12	4.09154e-11
ENSDARG00000039502	eef1a1a	76.6265	6.93076	1.41444e-12	4.09757e-11
ENSDARG00000031548	ephb3a	432.006	-1.3788	1.47305e-12	4.26116e-11
ENSDARG00000075133	adgrb1a	75.1293	5.53644	1.49075e-12	4.30226e-11
ENSDARG00000011519	myl4	70.9836	20.8351	1.49158e-12	4.30226e-11
ENSDARG00000060238	uacab	337.782	1.75813	1.51508e-12	4.36373e-11
ENSDARG00000070498	phyhiplb	183.2	4.69616	1.59215e-12	4.57909e-11
ENSDARG00000091059	ONECUT3 (1 of many)	44.2363	6.63228	1.64446e-12	4.72273e-11
ENSDARG00000060354	samd7	700.306	3.50676	1.70344e-12	4.88108e-11
ENSDARG00000063133	slc4a10a	102.847	8.20356	1.7045e-12	4.88108e-11
ENSDARG00000077465	sorcs2	190.846	4.17659	1.72489e-12	4.93239e-11
ENSDARG00000062661	abca4b	97.8174	6.30784	1.72823e-12	4.93486e-11
ENSDARG00000004580	nmnat2	209.138	4.70654	1.81853e-12	5.18529e-11
ENSDARG00000057427	sv2ba	97.4908	9.054	1.93797e-12	5.51795e-11
ENSDARG00000007247	ric8a	126.296	3.68781	1.98518e-12	5.64431e-11
ENSDARG00000045463	ralaa	499.101	1.01678	2.03272e-12	5.77125e-11
ENSDARG00000078898	pcdh7a	41.4742	5.92461	2.06587e-12	5.85701e-11
ENSDARG00000062171	olfml3b	52.2104	8.71272	2.14022e-12	6.0592e-11
ENSDARG00000039345	drg1	1929.79	-1.3136	2.16495e-12	6.1205e-11
ENSDARG00000003941	rrs1	1268.87	-1.82997	2.16963e-12	6.12506e-11
ENSDARG00000060053	CABZ01057411.1	60.567	4.26855	2.22964e-12	6.28555e-11
ENSDARG00000035056	fgf13a	100.686	4.90315	2.26964e-12	6.38931e-11
ENSDARG00000058103	glra4b	119.505	7.19507	2.28246e-12	6.41632e-11
ENSDARG00000044183	prkab1a	232.525	2.40031	2.31752e-12	6.50254e-11
ENSDARG00000015070	pola2	1000.91	-2.00427	2.31966e-12	6.50254e-11
ENSDARG00000098769	slitrk6	213.063	7.33239	2.35669e-12	6.59707e-11
ENSDARG00000005343	ccdc85al	44.4846	4.53448	2.37495e-12	6.63886e-11
ENSDARG00000075673	arhgap21b	469.177	-1.30797	2.56054e-12	7.14763e-11
ENSDARG00000056659	ttbk1b	68.1542	2.94799	2.67405e-12	7.45406e-11
ENSDARG00000068787	slc6a17	48.988	3.90745	2.71425e-12	7.5453e-11
ENSDARG00000079202	parp2	496.244	-1.8514	2.71435e-12	7.5453e-11
ENSDARG00000044457	gfi1ab	66.1058	3.58021	2.73252e-12	7.58521e-11
ENSDARG00000025034	syngr3b	102.162	8.05476	2.74014e-12	7.59579e-11
ENSDARG00000097689	CT867948.1	78.9812	4.14666	2.81171e-12	7.78336e-11
ENSDARG00000056218	tnika	293.273	1.82894	2.85712e-12	7.89808e-11
ENSDARG00000055868	rsl1d1	621.568	-1.89478	3.06429e-12	8.45906e-11
ENSDARG00000060434	map1b	186.397	2.62954	3.08233e-12	8.49707e-11
ENSDARG00000019902	rcvrn2	2355.79	6.28628	3.12364e-12	8.59906e-11
ENSDARG00000036855	plagx	805.82	-1.79424	3.21799e-12	8.84659e-11
ENSDARG00000070463	e2f3	778.727	-1.70527	3.24192e-12	8.90009e-11
ENSDARG00000004861	esrrga	474.916	4.71929	3.27375e-12	8.97512e-11
ENSDARG00000070543	grin2ab	48.4287	8.62082	3.57585e-12	9.78988e-11
ENSDARG00000103846	hspa5	2170.96	1.6069	3.5956e-12	9.83043e-11
ENSDARG00000014866	hprt1l	241.725	2.47853	3.62115e-12	9.88672e-11
ENSDARG00000099149	hs3st3b1a	53.9028	5.70669	3.69238e-12	1.00674e-10
ENSDARG00000013443	atp6v1ba	1721.8	1.22913	3.71979e-12	1.01283e-10
ENSDARG00000059163	irbp	100.429	6.28253	3.83722e-12	1.04325e-10
ENSDARG00000074671	nptx1l	58.2252	3.65775	3.842e-12	1.04325e-10
ENSDARG00000069737	pou4f2	1133.72	3.92698	3.87743e-12	1.05144e-10
ENSDARG00000011088	si:ch211-288d18.1	148.558	4.53508	3.94393e-12	1.06802e-10
ENSDARG00000055875	pag1	240.427	2.29017	4.03005e-12	1.08986e-10
ENSDARG00000105575	si:dkey-6n21.12	152.01	-1.87964	4.05815e-12	1.09598e-10
ENSDARG00000097472	BX927247.1	53.7692	6.42619	4.12888e-12	1.11357e-10
ENSDARG00000092792	zgc:92658	79.8436	3.57748	4.28273e-12	1.15294e-10
ENSDARG00000005739	gpm6ba	560.44	2.33923	4.28643e-12	1.15294e-10
ENSDARG00000101161	orc4	1680.97	-2.13758	4.59253e-12	1.23361e-10
ENSDARG00000075859	mcf2la	60.7079	4.59607	4.60315e-12	1.2348e-10
ENSDARG00000042533	gstm.1	543.835	-1.41344	4.8952e-12	1.31137e-10
ENSDARG00000033655	stmn1b	7783.21	2.49455	5.19321e-12	1.38934e-10
ENSDARG00000098368	aplp1	215.177	3.06634	5.23985e-12	1.39994e-10
ENSDARG00000017781	hsd17b10	1264.45	-1.44874	5.2584e-12	1.40302e-10
ENSDARG00000016858	smad7	1107.89	2.0187	5.38825e-12	1.43574e-10
ENSDARG00000040163	prim1	533.754	-1.73537	5.44708e-12	1.44948e-10
ENSDARG00000013669	napba	71.7783	6.47349	5.48516e-12	1.45766e-10
ENSDARG00000097189	FP101861.1	131.48	-2.36724	5.56086e-12	1.47581e-10
ENSDARG00000011602	si:dkeyp-117h8.2	205.919	2.24718	5.68143e-12	1.50581e-10
ENSDARG00000078529	adgrb1b	25.7493	5.52639	5.79673e-12	1.53432e-10
ENSDARG00000074242	serbp1a	8923.43	-1.1449	5.94057e-12	1.57031e-10
ENSDARG00000008805	orc3	502.568	-1.79336	6.04865e-12	1.59676e-10
ENSDARG00000105463	CR352285.4	53.898	5.24256	6.3202e-12	1.66624e-10
ENSDARG00000002311	fabp11b	4284.51	1.88671	6.37395e-12	1.67819e-10
ENSDARG00000017591	fat1a	452.623	-1.03477	6.44091e-12	1.69259e-10
ENSDARG00000035751	ipo7	1653.42	-1.35051	6.44562e-12	1.69259e-10
ENSDARG00000004251	dhfr	1450.05	-1.80186	6.52616e-12	1.71149e-10
ENSDARG00000076659	cdca7b	638.324	-2.41313	6.68421e-12	1.74897e-10
ENSDARG00000012215	umps	620.303	-1.97622	6.68665e-12	1.74897e-10
ENSDARG00000077608	gpr137bb	71.1892	6.5976	6.836e-12	1.78569e-10
ENSDARG00000101752	PLEKHG5 (1 of many)	297.688	2.73887	6.98728e-12	1.82282e-10
ENSDARG00000055377	gnb5b	289.123	7.58003	7.36944e-12	1.92e-10
ENSDARG00000008808	eml2	274.516	2.69798	7.38486e-12	1.92151e-10
ENSDARG00000068175	ing5b	181.182	-2.36054	7.57507e-12	1.96833e-10
ENSDARG00000097279	CU856222.1	41.1816	5.17911	7.58457e-12	1.96833e-10
ENSDARG00000058601	gdap1	38.4236	8.16405	7.6649e-12	1.98659e-10
ENSDARG00000069157	tmem135	403.802	1.5968	7.72998e-12	2.00086e-10
ENSDARG00000099446	slit1b	119.54	3.9455	7.75867e-12	2.00568e-10
ENSDARG00000063646	lnpa	248.681	-1.51816	7.79977e-12	2.0137e-10
ENSDARG00000061454	nrxn2a	89.9864	3.76406	7.88176e-12	2.03223e-10
ENSDARG00000041382	si:dkey-283b15.2	264.484	5.59227	8.17718e-12	2.10568e-10
ENSDARG00000002587	dpysl3	917.49	2.72165	8.20306e-12	2.10961e-10
ENSDARG00000035715	marcksl1b	24784.6	1.13955	8.23686e-12	2.11558e-10
ENSDARG00000032619	tob1a	167.353	2.78749	8.45765e-12	2.16949e-10
ENSDARG00000052775	opn3	28.5987	5.69576	8.49175e-12	2.17544e-10
ENSDARG00000069090	atp6v0d1	824.251	1.26071	8.53779e-12	2.18442e-10
ENSDARG00000056511	arr3a	1130.31	10.9034	8.61847e-12	2.20224e-10
ENSDARG00000062592	myl10	61.9233	19.5918	8.63602e-12	2.2039e-10
ENSDARG00000032705	foxg1b	5739.44	1.11053	8.70316e-12	2.21819e-10
ENSDARG00000003519	aprt	418.388	-1.31337	8.74057e-12	2.22415e-10
ENSDARG00000038027	nol12	504.363	-1.47912	8.74887e-12	2.22415e-10
ENSDARG00000003311	pank2	350.421	1.44847	8.77352e-12	2.22758e-10
ENSDARG00000102204	jph3	57.7061	4.32965	9.153e-12	2.32097e-10
ENSDARG00000101589	cacna1db	162.468	2.3708	9.36083e-12	2.37066e-10
ENSDARG00000015015	tspan18b	1174.96	1.18362	9.46967e-12	2.39518e-10
ENSDARG00000005670	ttbk2a	44.667	4.83352	9.48526e-12	2.39608e-10
ENSDARG00000091293	dmxl2	176.082	3.47628	9.57219e-12	2.41498e-10
ENSDARG00000092987	zmat4a	105.252	4.48154	9.73684e-12	2.45341e-10
ENSDARG00000016749	slco1c1	190.398	2.79879	9.96051e-12	2.5066e-10
ENSDARG00000023771	gabrb3	61.6468	9.04195	1.0078e-11	2.53296e-10
ENSDARG00000020926	creb3l3l	434.243	2.54428	1.01916e-11	2.5583e-10
ENSDARG00000018891	rnaseh2a	1683.6	-1.75992	1.0323e-11	2.58801e-10
ENSDARG00000060515	zdhhc9	177.564	2.79976	1.06205e-11	2.65926e-10
ENSDARG00000031283	vamp1	224.666	3.42964	1.1177e-11	2.7916e-10
ENSDARG00000090424	camk2n2	81.2894	5.89614	1.14874e-11	2.86553e-10
ENSDARG00000043884	nup43	799.31	-1.36244	1.16602e-11	2.90498e-10
ENSDARG00000007130	mrto4	590.963	-1.4509	1.18002e-11	2.93621e-10
ENSDARG00000043465	atp6v1b2	141.703	2.92125	1.20277e-11	2.98908e-10
ENSDARG00000060656	si:ch211-10a23.2	40.573	6.09205	1.23485e-11	3.06498e-10
ENSDARG00000026225	whsc1	1182.68	-1.95902	1.24924e-11	3.09685e-10
ENSDARG00000060368	syn1	56.4298	6.0553	1.29178e-11	3.19832e-10
ENSDARG00000060639	apba2b	112.272	2.60132	1.29497e-11	3.20224e-10
ENSDARG00000031387	cers4a	42.1124	4.63695	1.31053e-11	3.23671e-10
ENSDARG00000077228	ntrk3a	60.4969	6.49909	1.33701e-11	3.29801e-10
ENSDARG00000023330	anp32b	8093.86	-1.37841	1.34149e-11	3.30498e-10
ENSDARG00000087749	ccser2a	290.872	1.94473	1.34937e-11	3.32027e-10
ENSDARG00000029252	ssb	1318.45	-1.45751	1.37642e-11	3.38266e-10
ENSDARG00000016551	iqsec1b	358.71	1.68975	1.37982e-11	3.38685e-10
ENSDARG00000078034	zgc:112001	48.3606	6.51054	1.40339e-11	3.43805e-10
ENSDARG00000006396	nrcama	55.9239	7.62645	1.40413e-11	3.43805e-10
ENSDARG00000103339	si:ch211-193l2.5	698.227	-2.30422	1.41119e-11	3.45109e-10
ENSDARG00000036096	smad3a	944.653	1.23422	1.41645e-11	3.45394e-10
ENSDARG00000078317	si:dkey-175m17.7	61.6291	3.45152	1.41749e-11	3.45394e-10
ENSDARG00000069196	ebf1b	61.8887	4.17113	1.41755e-11	3.45394e-10
ENSDARG00000044684	rbp4l	179.376	4.56633	1.42977e-11	3.47945e-10
ENSDARG00000101029	si:ch73-347e22.4	384.032	-1.1371	1.44111e-11	3.50278e-10
ENSDARG00000010519	per3	267.698	1.55048	1.47902e-11	3.59055e-10
ENSDARG00000052182	rbfox2	1272.26	1.92026	1.49616e-11	3.62774e-10
ENSDARG00000052893	rx3	1001.76	3.06838	1.51385e-11	3.66618e-10
ENSDARG00000099240	acap3b	77.4469	3.78818	1.52106e-11	3.67916e-10
ENSDARG00000098802	map7d1a	324.751	-1.94744	1.53449e-11	3.70715e-10
ENSDARG00000103409	uhrf1	1367.78	-1.9486	1.61156e-11	3.88861e-10
ENSDARG00000101485	si:ch1073-469d17.2	96.1922	6.67519	1.64926e-11	3.97478e-10
ENSDARG00000033296	gpr37b	71.7453	4.40314	1.653e-11	3.97897e-10
ENSDARG00000071684	rx1	1678.51	-1.68948	1.69449e-11	4.07393e-10
ENSDARG00000034105	mtus1b	116.71	3.7884	1.70546e-11	4.09536e-10
ENSDARG00000069763	etv5a	361.718	-1.34739	1.71429e-11	4.11161e-10
ENSDARG00000074415	zgc:171482	55.3752	5.77146	1.76005e-11	4.21628e-10
ENSDARG00000098589	cyb5a	934.773	-1.45296	1.80262e-11	4.31308e-10
ENSDARG00000019113	mob3a	499.091	-1.21955	1.80931e-11	4.3239e-10
ENSDARG00000021595	lhfpl3	67.2598	6.66337	1.83266e-11	4.37446e-10
ENSDARG00000052721	prim2	944.804	-1.78233	1.8585e-11	4.4256e-10
ENSDARG00000088475	pcdh1gb9	38.9916	3.87159	1.85853e-11	4.4256e-10
ENSDARG00000069422	nhp2	1672.38	-1.59955	1.86534e-11	4.43652e-10
ENSDARG00000002546	rundc3ab	211.197	3.97476	1.87267e-11	4.44866e-10
ENSDARG00000097804	lypc	1741.28	5.53693	1.88881e-11	4.47657e-10
ENSDARG00000042387	zgc:77752	30.9852	8.25138	1.88891e-11	4.47657e-10
ENSDARG00000099742	heatr1	191.744	-1.73115	1.92675e-11	4.5608e-10
ENSDARG00000007744	tsr1	326.235	-1.95485	1.93798e-11	4.58197e-10
ENSDARG00000068214	ccni	2558.07	1.2228	1.942e-11	4.58602e-10
ENSDARG00000100722	si:ch211-160f23.7	57.8018	8.51708	1.94626e-11	4.59064e-10
ENSDARG00000041022	pdcd4b	1248.68	1.92008	1.95226e-11	4.59936e-10
ENSDARG00000030656	sept3	647.889	2.11396	1.98081e-11	4.6611e-10
ENSDARG00000005482	rapgef2	680.941	1.78154	2.07657e-11	4.88066e-10
ENSDARG00000079977	nhsb	206.319	2.36902	2.09858e-11	4.92255e-10
ENSDARG00000011886	pdca	67.9726	4.41429	2.09933e-11	4.92255e-10
ENSDARG00000027153	gabrr3a	74.2387	6.32416	2.19635e-11	5.13845e-10
ENSDARG00000040245	kpnb3	1471.96	-1.74934	2.19656e-11	5.13845e-10
ENSDARG00000092610	lamp1	523.212	1.26383	2.21029e-11	5.16451e-10
ENSDARG00000099265	slc7a5	336.606	1.62305	2.24803e-11	5.24655e-10
ENSDARG00000074248	tmem237b	487.375	1.7066	2.26367e-11	5.27687e-10
ENSDARG00000018259	atp1a3a	2786.75	4.65641	2.2731e-11	5.29265e-10
ENSDARG00000031720	clstn1	1096.67	1.68856	2.29707e-11	5.34224e-10
ENSDARG00000102406	si:ch211-165e15.1	108.973	3.44036	2.33432e-11	5.42254e-10
ENSDARG00000006392	exosc9	587.234	-1.11787	2.34157e-11	5.43305e-10
ENSDARG00000022176	IGLON5	70.6748	5.52685	2.3485e-11	5.44279e-10
ENSDARG00000057519	pcdh1g9	51.293	3.77766	2.37584e-11	5.49975e-10
ENSDARG00000070228	cdk6	285.537	-1.85752	2.43302e-11	5.62559e-10
ENSDARG00000055874	cpe	820.266	4.82463	2.47485e-11	5.71567e-10
ENSDARG00000013000	ppfia2	56.6424	5.30622	2.53229e-11	5.84155e-10
ENSDARG00000073713	vav3b	38.9575	6.61621	2.54464e-11	5.86327e-10
ENSDARG00000098969	reln	61.2283	4.10705	2.66155e-11	6.11882e-10
ENSDARG00000097205	ulk2	201.489	2.20998	2.66169e-11	6.11882e-10
ENSDARG00000026862	aktip	645.747	1.49109	2.67308e-11	6.13793e-10
ENSDARG00000068714	ksr1a	206.931	1.63232	2.67957e-11	6.14574e-10
ENSDARG00000094132	igf1	73.5758	6.54381	2.78875e-11	6.38881e-10
ENSDARG00000070038	rbp2a	75.5012	6.77133	2.79603e-11	6.39812e-10
ENSDARG00000019728	bmpr1aa	443.044	-1.29349	2.8074e-11	6.41678e-10
ENSDARG00000089877	si:dkeyp-75h12.5	916.464	2.47013	2.81634e-11	6.42983e-10
ENSDARG00000006266	stat1a	170.941	2.46897	2.84916e-11	6.49245e-10
ENSDARG00000099257	si:ch73-119p20.1	67.7254	8.21793	2.85028e-11	6.49245e-10
ENSDARG00000099351	igfbp1a	297.426	-1.97447	2.86557e-11	6.51982e-10
ENSDARG00000005574	vsx2	1160.79	-1.88216	2.90419e-11	6.60017e-10
ENSDARG00000098116	stard10	47.8785	3.03075	2.91673e-11	6.62112e-10
ENSDARG00000041243	setdb1a	538.15	-1.17035	2.96381e-11	6.72033e-10
ENSDARG00000038655	ajap1	33.3796	7.73647	3.07992e-11	6.97566e-10
ENSDARG00000096756	si:ch211-196c10.13	185.981	10.1611	3.13895e-11	7.10129e-10
ENSDARG00000010571	ezh2	942.516	-1.47549	3.29686e-11	7.45008e-10
ENSDARG00000054560	her15.1	754.04	-1.43695	3.39855e-11	7.67118e-10
ENSDARG00000053912	fbl	2304.17	-1.56558	3.41318e-11	7.69548e-10
ENSDARG00000016154	zfp36l1a	2083.72	-1.80741	3.46263e-11	7.79815e-10
ENSDARG00000036257	rasal2	698.067	-1.73056	3.62404e-11	8.15246e-10
ENSDARG00000075730	dnph1	516.552	-2.27121	3.63445e-11	8.15873e-10
ENSDARG00000008548	arhgap12a	79.4269	3.16964	3.63502e-11	8.15873e-10
ENSDARG00000104217	gpc2	203.086	2.22627	3.7279e-11	8.3484e-10
ENSDARG00000098637	CABZ01051013.1	72.0603	3.57874	3.753e-11	8.39519e-10
ENSDARG00000027749	hirip3	662.813	-1.70092	3.77652e-11	8.43832e-10
ENSDARG00000061233	abcc5	377.337	1.83782	3.86898e-11	8.63524e-10
ENSDARG00000037932	lin7b	543.11	1.9236	3.88141e-11	8.65329e-10
ENSDARG00000056184	dvl2	456.442	-1.6583	3.95016e-11	8.79673e-10
ENSDARG00000056473	chaf1b	889.468	-2.00976	4.01276e-11	8.92616e-10
ENSDARG00000018270	olfm1a	64.5923	3.64955	4.27703e-11	9.50341e-10
ENSDARG00000052648	hs3st4	40.0502	8.2033	4.43007e-11	9.83249e-10
ENSDARG00000097855	C2orf88	143.177	3.24803	4.48315e-11	9.93922e-10
ENSDARG00000063538	kalrnb	137.688	2.42329	4.49373e-11	9.95161e-10
ENSDARG00000010953	ndel1a	199.285	2.13617	4.50782e-11	9.97175e-10
ENSDARG00000059466	wasf3a	76.9467	4.86764	4.53372e-11	1.00179e-09
ENSDARG00000103002	nptna	373.75	5.13544	4.56283e-11	1.00711e-09
ENSDARG00000059064	rassf3	84.7683	2.67664	4.62272e-11	1.0192e-09
ENSDARG00000074761	ccdc64	129.875	4.35585	4.78209e-11	1.05317e-09
ENSDARG00000037178	zic2b	967.86	-2.01064	4.79351e-11	1.05452e-09
ENSDARG00000020609	snap25a	298.901	2.89675	4.88556e-11	1.07358e-09
ENSDARG00000042563	mis18bp1	268.337	-1.78002	4.94411e-11	1.08525e-09
ENSDARG00000056450	MANEAL	107.873	3.83918	5.09129e-11	1.11633e-09
ENSDARG00000044861	opn1lw2	1325.48	9.67965	5.12258e-11	1.12196e-09
ENSDARG00000044062	ctbp2a	1348.2	2.20423	5.49177e-11	1.2015e-09
ENSDARG00000025206	syt2a	103.499	2.70671	5.51374e-11	1.20498e-09
ENSDARG00000042029	mbd3b	2362.4	1.06341	5.53563e-11	1.20844e-09
ENSDARG00000071150	cica	70.2374	3.30943	5.63245e-11	1.22712e-09
ENSDARG00000045694	prickle1b	420.189	2.14282	5.63351e-11	1.22712e-09
ENSDARG00000025302	dixdc1a	219.937	2.77966	5.73865e-11	1.24866e-09
ENSDARG00000040358	spred3	120.575	3.99556	5.78152e-11	1.25661e-09
ENSDARG00000015208	rbb4l	4158.63	-1.02344	6.08903e-11	1.32201e-09
ENSDARG00000042458	rfc4	1608.87	-1.81263	6.11603e-11	1.32643e-09
ENSDARG00000070951	hmga1b	573.713	2.37252	6.23202e-11	1.35011e-09
ENSDARG00000079396	lrfn5b	67.4677	4.54581	6.25473e-11	1.35356e-09
ENSDARG00000035622	xbp1	3174.3	1.32163	6.27084e-11	1.35436e-09
ENSDARG00000100128	CU861477.1	209.511	3.56654	6.272e-11	1.35436e-09
ENSDARG00000076013	mab21l3	78.9597	4.22637	6.31361e-11	1.36187e-09
ENSDARG00000010732	xrcc4	218.598	-1.89385	6.49674e-11	1.39986e-09
ENSDARG00000025904	tecrb	1183.66	1.17393	6.51442e-11	1.40215e-09
ENSDARG00000011582	sox5	449.743	2.5979	6.53453e-11	1.40496e-09
ENSDARG00000041071	jagn1a	568.841	3.40042	6.606e-11	1.4188e-09
ENSDARG00000076280	ppp1r1b	277.778	6.18009	6.65866e-11	1.42857e-09
ENSDARG00000030154	pak7	90.7278	3.35131	6.76891e-11	1.45066e-09
ENSDARG00000035798	gngt1	156.059	9.73471	6.79311e-11	1.45428e-09
ENSDARG00000032565	cacng2a	45.2871	3.36691	6.8107e-11	1.45648e-09
ENSDARG00000010816	slc7a14a	80.6217	3.86756	6.95759e-11	1.4863e-09
ENSDARG00000105549	si:ch211-235p24.2	48.2051	8.69475	6.97474e-11	1.48837e-09
ENSDARG00000002748	sema6d	507.1	1.95128	7.03043e-11	1.49865e-09
ENSDARG00000089795	sertad4	94.9674	4.09159	7.1252e-11	1.51723e-09
ENSDARG00000074955	nup98	541.886	-1.13832	7.25128e-11	1.54243e-09
ENSDARG00000033950	lamb2l	128.892	-2.35003	7.30487e-11	1.55217e-09
ENSDARG00000036414	si:ch73-335l21.1	241.121	-1.4944	7.38082e-11	1.56664e-09
ENSDARG00000088708	ngfra	48.4266	3.75607	7.40646e-11	1.57041e-09
ENSDARG00000011941	bmpr2a	574.273	1.81751	7.5892e-11	1.60744e-09
ENSDARG00000031681	atp6v0b	1352.08	1.55554	7.69669e-11	1.62848e-09
ENSDARG00000061101	snx19a	38.526	8.43133	7.71657e-11	1.63095e-09
ENSDARG00000044362	unc119b	1268.51	1.62522	7.78557e-11	1.64291e-09
ENSDARG00000057323	e2f8	640.367	-2.10481	7.7896e-11	1.64291e-09
ENSDARG00000088073	fam110b	442.516	1.9864	7.96605e-11	1.67834e-09
ENSDARG00000017007	nr4a2a	20.9294	7.58009	8.21891e-11	1.72979e-09
ENSDARG00000100145	CABZ01092282.1	38.0383	4.53765	8.25278e-11	1.73509e-09
ENSDARG00000076318	atp6v1ab	559.029	1.08087	8.29672e-11	1.74249e-09
ENSDARG00000007369	tcf7l1b	353.84	-1.76922	8.31393e-11	1.74426e-09
ENSDARG00000009018	rhbg	37.1102	8.54258	8.45571e-11	1.77214e-09
ENSDARG00000099096	gabrb4	71.2187	7.97243	8.84921e-11	1.85266e-09
ENSDARG00000091792	akap12a	221.343	4.24531	8.85962e-11	1.8529e-09
ENSDARG00000023600	sh3gl2a	195.582	3.47134	8.95884e-11	1.87168e-09
ENSDARG00000029474	camk1b	41.6254	4.64422	9.03353e-11	1.88531e-09
ENSDARG00000079148	nckap5l	245.028	1.95962	9.06542e-11	1.88999e-09
ENSDARG00000069101	napbb	77.732	2.97588	9.11618e-11	1.89858e-09
ENSDARG00000007654	nsfa	368.838	3.4832	9.17805e-11	1.90947e-09
ENSDARG00000074414	sema4ba	132.181	2.38108	9.26806e-11	1.92619e-09
ENSDARG00000099744	gap43	909.022	3.29915	9.28919e-11	1.92857e-09
ENSDARG00000104119	kalrna	93.6724	3.07144	9.46435e-11	1.96289e-09
ENSDARG00000020798	necap1	404.317	2.87999	9.48744e-11	1.96564e-09
ENSDARG00000059257	rcvrnb	24.9604	7.96984	9.5356e-11	1.97356e-09
ENSDARG00000090840	znf980	25.4534	-2.94403	9.77492e-11	2.021e-09
ENSDARG00000087100	ntng2b	23.1377	7.7518	9.9106e-11	2.04692e-09
ENSDARG00000053559	tspan3b	540.614	1.91932	9.94083e-11	2.05104e-09
ENSDARG00000014499	nutf2l	2414.74	-1.72976	1.00699e-10	2.07552e-09
ENSDARG00000079805	tagln3a	20.9129	7.37669	1.0109e-10	2.08144e-09
ENSDARG00000035648	irx4a	462.258	5.01895	1.01841e-10	2.09473e-09
ENSDARG00000103810	cacna2d4a	39.96	8.49035	1.02651e-10	2.1092e-09
ENSDARG00000025325	ccsapa	25.8512	4.63953	1.02935e-10	2.11287e-09
ENSDARG00000099217	RDH8 (1 of many)	26.5326	8.02292	1.04704e-10	2.14698e-09
ENSDARG00000042946	hook1	35.8161	4.24528	1.05304e-10	2.15706e-09
ENSDARG00000052497	zgc:110789	299.075	4.63368	1.07822e-10	2.20637e-09
ENSDARG00000057481	RNF157	245.684	3.58267	1.08058e-10	2.20892e-09
ENSDARG00000070688	ncalda	1609.55	-1.57047	1.09225e-10	2.23049e-09
ENSDARG00000043510	vamp4	391.622	1.31332	1.10439e-10	2.25298e-09
ENSDARG00000002304	gins2	912.41	-2.19347	1.1445e-10	2.33241e-09
ENSDARG00000076170	pcsk1nl	92.8929	4.89445	1.1498e-10	2.34082e-09
ENSDARG00000056427	auts2a	493.825	1.62684	1.15221e-10	2.34334e-09
ENSDARG00000104826	pcdh1gc5	195.959	2.74815	1.15706e-10	2.3508e-09
ENSDARG00000076169	pold3	937.59	-1.42863	1.19992e-10	2.43539e-09
ENSDARG00000005355	larp6	272.903	2.37507	1.20349e-10	2.43751e-09
ENSDARG00000096601	FAM13C	33.6963	7.43593	1.20454e-10	2.43751e-09
ENSDARG00000045372	ngdn	611.078	-1.16305	1.20463e-10	2.43751e-09
ENSDARG00000016156	fam53b	1534.22	-1.48644	1.23733e-10	2.50114e-09
ENSDARG00000012610	saga	194.95	8.19853	1.24294e-10	2.50994e-09
ENSDARG00000103736	gramd2a	51.6493	4.76858	1.28441e-10	2.59105e-09
ENSDARG00000038239	tnpo2	913.685	-1.17106	1.29948e-10	2.61879e-09
ENSDARG00000086104	slco5a2	280.608	1.44349	1.33152e-10	2.67842e-09
ENSDARG00000014233	sept8b	106.595	5.57462	1.33175e-10	2.67842e-09
ENSDARG00000039497	ccdc85a	53.2288	6.32014	1.35982e-10	2.73212e-09
ENSDARG00000001807	tnfrsf21	115.059	2.70045	1.36285e-10	2.73545e-09
ENSDARG00000098753	elmo1	3028.88	2.03809	1.38526e-10	2.77764e-09
ENSDARG00000035993	sumo3b	8806.48	-1.29217	1.40653e-10	2.81745e-09
ENSDARG00000097576	VAMP1 (1 of many)	52.6758	7.94762	1.4099e-10	2.82136e-09
ENSDARG00000095301	BX247868.1	47.983	4.04362	1.41344e-10	2.8256e-09
ENSDARG00000078327	CEP170B (1 of many)	60.0934	4.67858	1.44567e-10	2.88715e-09
ENSDARG00000040991	cttnbp2	211.658	2.27708	1.46059e-10	2.91402e-09
ENSDARG00000096546	nrp2a	198.359	1.61099	1.47403e-10	2.93496e-09
ENSDARG00000079569	AMIGO3 (1 of many)	47.9477	8.24916	1.47551e-10	2.93497e-09
ENSDARG00000103013	pcdh1g22	83.8416	4.3873	1.49556e-10	2.97188e-09
ENSDARG00000099534	CABZ01066926.1	368.882	-1.82539	1.51029e-10	2.99816e-09
ENSDARG00000017338	kidins220b	478.662	1.75291	1.52035e-10	3.01513e-09
ENSDARG00000013020	dtnbb	39.6698	5.96992	1.58092e-10	3.1316e-09
ENSDARG00000021372	tob1b	328.558	2.3481	1.58222e-10	3.1316e-09
ENSDARG00000040584	n6amt2	367.753	-1.56234	1.58421e-10	3.13244e-09
ENSDARG00000060948	dync1i1	260.898	2.46554	1.60089e-10	3.16228e-09
ENSDARG00000014361	tmbim4	1038.57	1.27585	1.66025e-10	3.27627e-09
ENSDARG00000055158	prox1a	1433.1	4.1144	1.66588e-10	3.28414e-09
ENSDARG00000012914	arhgef4	142.907	2.21945	1.68277e-10	3.31088e-09
ENSDARG00000035870	laptm4b	868.249	1.52104	1.68968e-10	3.32121e-09
ENSDARG00000079731	kif13ba	312.308	1.09831	1.70649e-10	3.35095e-09
ENSDARG00000034493	grin2aa	40.843	8.06197	1.72067e-10	3.37545e-09
ENSDARG00000099221	ppp2r2bb	152.75	3.55566	1.74882e-10	3.4273e-09
ENSDARG00000022509	cox4i2	483.018	3.48298	1.76029e-10	3.4464e-09
ENSDARG00000078141	ELFN1 (1 of many)	37.348	8.56308	1.76317e-10	3.44865e-09
ENSDARG00000098963	pcdh1g13	110.743	3.83303	1.7839e-10	3.48578e-09
ENSDARG00000070412	mtmr7b	174.194	3.23801	1.78663e-10	3.4877e-09
ENSDARG00000074781	ptprt	247.568	3.57796	1.80614e-10	3.52233e-09
ENSDARG00000089076	gphna	128.765	2.50243	1.82697e-10	3.55947e-09
ENSDARG00000011141	dpysl5a	1119.23	2.15536	1.86247e-10	3.62508e-09
ENSDARG00000011845	chn2	60.8176	7.4746	1.88413e-10	3.66368e-09
ENSDARG00000057026	ran	17914.8	-1.34346	1.91999e-10	3.72976e-09
ENSDARG00000043468	sytl3	101.827	2.6946	1.94604e-10	3.77668e-09
ENSDARG00000099035	pcdh1g33	116.348	3.5348	1.97621e-10	3.8315e-09
ENSDARG00000006862	kifap3b	262.724	1.58667	1.9939e-10	3.86204e-09
ENSDARG00000023914	mark4a	46.2602	4.86529	2.01975e-10	3.90832e-09
ENSDARG00000054978	kifc3	268.644	1.69211	2.09508e-10	4.05015e-09
ENSDARG00000062174	cacnb4b	352.827	2.90143	2.09723e-10	4.05038e-09
ENSDARG00000075542	zfhx4	2828.83	2.17972	2.09948e-10	4.0508e-09
ENSDARG00000005476	nav3	141.472	3.27072	2.1232e-10	4.09026e-09
ENSDARG00000002952	smo	550.261	-1.23237	2.12404e-10	4.09026e-09
ENSDARG00000023940	si:ch73-362m14.4	19.4237	7.90446	2.17434e-10	4.18308e-09
ENSDARG00000061149	nrn1lb	36.6836	8.45046	2.21463e-10	4.25649e-09
ENSDARG00000026840	arhgap23b	72.7373	5.03132	2.24236e-10	4.30563e-09
ENSDARG00000102229	mapk8ip1	24.5607	4.92041	2.25044e-10	4.31699e-09
ENSDARG00000045636	rbl2	62.6678	4.82268	2.29802e-10	4.39992e-09
ENSDARG00000010246	prmt1	6743.84	-1.27338	2.29809e-10	4.39992e-09
ENSDARG00000007477	fbxo8	109.374	2.08459	2.32789e-10	4.45271e-09
ENSDARG00000068567	shha	27.722	7.91421	2.44399e-10	4.67029e-09
ENSDARG00000078856	slc22a23	65.6043	3.84797	2.45096e-10	4.67913e-09
ENSDARG00000062688	gpnmb	901.501	3.85409	2.47005e-10	4.71106e-09
ENSDARG00000104938	ftsj3	225.582	-2.11568	2.4766e-10	4.71904e-09
ENSDARG00000011989	crx	7084.88	4.04851	2.49775e-10	4.75479e-09
ENSDARG00000002613	rpa3	2499.94	-1.90131	2.51645e-10	4.78582e-09
ENSDARG00000042864	rpl7l1	1956.11	-1.48209	2.52597e-10	4.79935e-09
ENSDARG00000062251	fbxl7	119.286	2.77536	2.57134e-10	4.87625e-09
ENSDARG00000105045	bmpr1ab	225.162	-1.83595	2.59615e-10	4.91861e-09
ENSDARG00000089538	rnf166	161.034	2.06958	2.66338e-10	5.03642e-09
ENSDARG00000102748	CABZ01074745.1	3966.13	-1.78189	2.68338e-10	5.06942e-09
ENSDARG00000036816	pou2f2a	1663.23	-1.7506	2.70386e-10	5.10328e-09
ENSDARG00000076373	vopp1	79.8758	3.682	2.71439e-10	5.11831e-09
ENSDARG00000009930	cadm2a	167.755	2.98934	2.75886e-10	5.19725e-09
ENSDARG00000053047	eif2s2	3276.44	-1.04883	2.78343e-10	5.23859e-09
ENSDARG00000094191	nup37	787.15	-1.57087	2.80541e-10	5.27496e-09
ENSDARG00000089767	rnf130	467.148	1.63284	2.81202e-10	5.28164e-09
ENSDARG00000001999	adamts18	192.095	2.57625	2.81426e-10	5.28164e-09
ENSDARG00000026577	cdk2	1453.42	-1.6063	2.82505e-10	5.2969e-09
ENSDARG00000052242	aff2	118.941	2.6733	2.89304e-10	5.41929e-09
ENSDARG00000079491	KCNA3	71.5575	5.70651	2.90424e-10	5.43516e-09
ENSDARG00000094214	si:dkeyp-117b8.4	121.323	2.13213	2.94423e-10	5.50483e-09
ENSDARG00000061819	wscd2	26.8812	7.52653	2.95796e-10	5.52532e-09
ENSDARG00000097369	FP017274.1	558.054	3.07313	3.04444e-10	5.67861e-09
ENSDARG00000070266	spock3	425.737	2.91027	3.04573e-10	5.67861e-09
ENSDARG00000006215	akr1b1	336.718	1.88435	3.13389e-10	5.83753e-09
ENSDARG00000035357	gnb2	179.401	2.40476	3.14868e-10	5.8596e-09
ENSDARG00000090481	tusc5a	51.2024	5.27056	3.17172e-10	5.89697e-09
ENSDARG00000019302	mid1ip1b	1610.27	1.69647	3.19439e-10	5.93358e-09
ENSDARG00000073704	si:dkeyp-72g9.4	26.9158	8.03239	3.22776e-10	5.98999e-09
ENSDARG00000074644	SPOCK1	33.5583	4.3114	3.23276e-10	5.99368e-09
ENSDARG00000101637	ccnd1	9678.51	-1.69777	3.28307e-10	6.07566e-09
ENSDARG00000073857	klf7a	220.817	1.97193	3.35495e-10	6.20275e-09
ENSDARG00000003570	hsp90b1	1306.82	1.51704	3.35797e-10	6.20275e-09
ENSDARG00000063285	ube2t	541.552	-1.86472	3.37179e-10	6.22251e-09
ENSDARG00000077339	ptrh2	460.088	-1.6609	3.38626e-10	6.24344e-09
ENSDARG00000056029	cyp26c1	626.692	-2.15034	3.46487e-10	6.38247e-09
ENSDARG00000078366	robo2	96.3715	3.65274	3.46848e-10	6.38321e-09
ENSDARG00000014280	dlgap1a	42.3536	4.25469	3.48449e-10	6.40677e-09
ENSDARG00000013110	dmtn	237.535	2.94448	3.50145e-10	6.43202e-09
ENSDARG00000099323	dlg2	67.5791	4.59678	3.56884e-10	6.54885e-09
ENSDARG00000024204	mcm3	2083.5	-2.09274	3.57162e-10	6.54885e-09
ENSDARG00000074169	gpam	539.208	1.61246	3.62436e-10	6.63335e-09
ENSDARG00000094577	cdc42se2	63.3339	2.76357	3.66598e-10	6.70337e-09
ENSDARG00000036175	pcdh1b	214.616	2.49397	3.76006e-10	6.86279e-09
ENSDARG00000034504	lmo1	279.21	2.15971	3.78811e-10	6.90767e-09
ENSDARG00000052644	ca10a	90.9211	3.9186	3.80927e-10	6.93991e-09
ENSDARG00000029544	id2b	216.293	4.98759	3.82498e-10	6.96216e-09
ENSDARG00000063008	si:dkeyp-27e10.3	54.3855	3.66396	3.84423e-10	6.99082e-09
ENSDARG00000104458	rnasekb	2803.76	1.91508	3.93059e-10	7.13484e-09
ENSDARG00000103730	vgll4b	738.328	-1.24305	3.9427e-10	7.15032e-09
ENSDARG00000006990	creld1b	146.949	2.10803	3.95079e-10	7.15848e-09
ENSDARG00000076644	kcnv2a	91.3635	4.02602	3.98894e-10	7.22103e-09
ENSDARG00000090585	gpc1b	39.9469	5.42145	3.99796e-10	7.2308e-09
ENSDARG00000004836	dnajc5ab	1208.98	1.53674	4.00971e-10	7.24546e-09
ENSDARG00000045926	crabp1a	1112.92	2.5957	4.02275e-10	7.26245e-09
ENSDARG00000014969	ankhb	178.18	3.47747	4.09716e-10	7.39009e-09
ENSDARG00000037507	kctd12b	129.683	4.65285	4.12446e-10	7.43261e-09
ENSDARG00000002971	phc1	409.703	-1.31062	4.18531e-10	7.53545e-09
ENSDARG00000060542	LGR4	189.035	-1.34952	4.23509e-10	7.6182e-09
ENSDARG00000025375	idh1	281.457	1.50781	4.27414e-10	7.68151e-09
ENSDARG00000028099	sh2d3ca	179.681	1.96795	4.37092e-10	7.84836e-09
ENSDARG00000095603	grid2ipb	62.4057	4.03798	4.39351e-10	7.88183e-09
ENSDARG00000055099	fam184b	269.016	2.24452	4.42164e-10	7.92516e-09
ENSDARG00000062687	kcnh7	86.3332	3.20771	4.45069e-10	7.97005e-09
ENSDARG00000078650	kcna4	23.4077	7.69104	4.46888e-10	7.99545e-09
ENSDARG00000029692	rufy3	218.571	2.12766	4.52072e-10	8.08095e-09
ENSDARG00000011171	TENM2 (1 of many)	65.4195	5.77076	4.73372e-10	8.4541e-09
ENSDARG00000000588	grasp	59.4104	2.14089	4.82256e-10	8.59833e-09
ENSDARG00000045870	plekha5	218.103	1.79768	4.8231e-10	8.59833e-09
ENSDARG00000039458	lhx4	1100.97	4.66277	4.82937e-10	8.6018e-09
ENSDARG00000040666	nifk	617.726	-1.32341	4.90154e-10	8.72255e-09
ENSDARG00000003287	wdr12	596.769	-1.39661	4.93054e-10	8.76247e-09
ENSDARG00000101713	scn2b	56.3638	5.19447	4.93276e-10	8.76247e-09
ENSDARG00000008767	si:dkey-42p8.3	167.693	1.80142	4.95366e-10	8.7859e-09
ENSDARG00000056623	ptenb	2350.17	1.31832	4.95477e-10	8.7859e-09
ENSDARG00000002564	syngr1a	564.897	1.40135	4.9622e-10	8.79126e-09
ENSDARG00000051854	cdt1	362.626	-1.93515	4.97453e-10	8.80527e-09
ENSDARG00000069767	pvrl1a	126.577	2.54045	5.04157e-10	8.91601e-09
ENSDARG00000062024	kif1ab	141.878	3.51641	5.04834e-10	8.92007e-09
ENSDARG00000035899	lingo1b	43.8844	4.49581	5.07151e-10	8.95308e-09
ENSDARG00000004218	rnd1b	481.034	1.87951	5.19702e-10	9.16653e-09
ENSDARG00000102288	CABZ01056321.1	50.7843	5.4473	5.27165e-10	9.28995e-09
ENSDARG00000016594	haus4	664.761	-1.72906	5.31434e-10	9.35689e-09
ENSDARG00000098507	lyar	593.46	-1.54816	5.42408e-10	9.54169e-09
ENSDARG00000006260	tuba8l4	22027.3	-1.26547	5.4816e-10	9.63438e-09
ENSDARG00000101813	nap1l1	5830.25	-1.59784	5.65114e-10	9.92307e-09
ENSDARG00000086764	mdc1	319.915	-1.71455	5.65582e-10	9.92307e-09
ENSDARG00000052188	znf541	31.8045	6.2623	5.69642e-10	9.98552e-09
ENSDARG00000044760	gnaia	740.719	-1.4145	5.80417e-10	1.01655e-08
ENSDARG00000017162	kif3ca	32.5901	5.35143	5.85065e-10	1.02379e-08
ENSDARG00000059587	CU928117.1	197.484	1.39124	5.89283e-10	1.03026e-08
ENSDARG00000013802	pcid2	1302.02	-1.07299	5.9837e-10	1.04523e-08
ENSDARG00000004046	phf6	608.758	-1.25592	6.02421e-10	1.05139e-08
ENSDARG00000038731	slc25a36a	1226.19	2.23402	6.1082e-10	1.06511e-08
ENSDARG00000039914	gapdhs	11940.3	1.63023	6.22959e-10	1.08533e-08
ENSDARG00000036359	minal	733.704	-1.97922	6.3103e-10	1.09843e-08
ENSDARG00000043009	fam43a	393.523	2.26986	6.38672e-10	1.1098e-08
ENSDARG00000092517	gpsm1a	38.9219	6.20713	6.40644e-10	1.11225e-08
ENSDARG00000036295	golga7ba	1648.52	2.12189	6.59228e-10	1.14163e-08
ENSDARG00000054473	tinf2	194.765	-1.7355	6.59281e-10	1.14163e-08
ENSDARG00000042904	foxo3b	919.061	2.30535	6.61868e-10	1.14511e-08
ENSDARG00000079397	cerkl	118.495	2.70339	6.63458e-10	1.14687e-08
ENSDARG00000077249	gmip	40.0549	5.17594	6.74929e-10	1.16468e-08
ENSDARG00000070781	gjd2b	37.8174	7.98053	6.84296e-10	1.17982e-08
ENSDARG00000015057	ube2d4	899.217	1.00787	6.95419e-10	1.19796e-08
ENSDARG00000053129	carhsp1	366.241	-1.43228	6.98887e-10	1.20289e-08
ENSDARG00000021509	tab2	288.991	-1.13181	7.12607e-10	1.22545e-08
ENSDARG00000042894	tyms	851.077	-1.60225	7.16497e-10	1.23003e-08
ENSDARG00000060586	ctdspl2b	641.887	-1.60283	7.16507e-10	1.23003e-08
ENSDARG00000086585	nrg2b	39.3859	3.6711	7.33286e-10	1.25776e-08
ENSDARG00000037278	lrata	382.371	3.00513	7.41497e-10	1.27075e-08
ENSDARG00000019907	dscc1	474.932	-2.07478	7.4512e-10	1.27586e-08
ENSDARG00000062056	elmod1	73.0655	4.88095	7.51287e-10	1.28531e-08
ENSDARG00000060915	fbxl16	208.706	1.74773	7.57766e-10	1.29467e-08
ENSDARG00000063145	tfam	1365.04	-1.18289	7.58617e-10	1.29467e-08
ENSDARG00000070568	atad5a	909.106	-1.91067	7.58705e-10	1.29467e-08
ENSDARG00000089172	PTPRM	46.7371	3.8136	7.67658e-10	1.30883e-08
ENSDARG00000017398	slc44a5a	42.716	5.56486	7.83848e-10	1.33529e-08
ENSDARG00000099488	FO904869.1	45.4631	4.92076	7.85999e-10	1.33781e-08
ENSDARG00000020527	nup62l	1818.66	-1.12331	7.89451e-10	1.34254e-08
ENSDARG00000024109	naa40	2070.28	-1.05017	7.94431e-10	1.34985e-08
ENSDARG00000079233	E2F2	518.808	-1.7552	7.97643e-10	1.35416e-08
ENSDARG00000098936	kif5aa	383.312	3.44859	8.10855e-10	1.37542e-08
ENSDARG00000053583	cers6	266.335	2.59743	8.12945e-10	1.37779e-08
ENSDARG00000075682	orc6	647.229	-2.09618	8.41696e-10	1.42531e-08
ENSDARG00000037498	gria3b	40.5456	5.77507	8.48248e-10	1.43518e-08
ENSDARG00000033444	map4k6	144.601	3.04362	8.54711e-10	1.44489e-08
ENSDARG00000099406	lrit1b	102.679	7.27049	8.56329e-10	1.4464e-08
ENSDARG00000019328	plxna4	113.869	3.0973	8.61116e-10	1.45325e-08
ENSDARG00000062621	satb1b	322.827	3.26306	8.73553e-10	1.47299e-08
ENSDARG00000101704	lrrc24	26.368	7.84335	8.75481e-10	1.475e-08
ENSDARG00000008434	bcl2l1	281.844	1.22329	8.80805e-10	1.48271e-08
ENSDARG00000026489	khsrp	2587.91	-1.07545	8.84649e-10	1.48793e-08
ENSDARG00000033234	stmn2a	578.404	4.15213	9.45741e-10	1.58934e-08
ENSDARG00000081311	dre-mir-124-2	22.6933	4.94038	9.53514e-10	1.60105e-08
ENSDARG00000004577	TMEM178B	182.626	3.70346	9.5612e-10	1.60408e-08
ENSDARG00000053746	CABZ01084566.1	34.6472	8.78472	9.58926e-10	1.60743e-08
ENSDARG00000031435	zgc:56493	10066.2	-1.6978	9.65529e-10	1.61696e-08
ENSDARG00000025091	ezrb	251.857	2.20915	9.66236e-10	1.61696e-08
ENSDARG00000033845	igsf9ba	116.565	3.29616	9.67347e-10	1.61747e-08
ENSDARG00000014792	lrrc4bb	29.476	7.41432	9.73543e-10	1.62646e-08
ENSDARG00000061057	cyhr1	340.417	2.05619	9.77753e-10	1.63213e-08
ENSDARG00000056725	hmgb3a	6345.7	1.01717	9.83079e-10	1.63964e-08
ENSDARG00000076213	DOCK4 (1 of many)	151.53	2.41201	1.0064e-09	1.67635e-08
ENSDARG00000073911	tmem255a	118.69	4.65304	1.0113e-09	1.68249e-08
ENSDARG00000092260	si:ch73-290k24.6	41.9383	4.31521	1.02081e-09	1.69689e-08
ENSDARG00000104958	kbtbd11	28.7105	4.60982	1.04204e-09	1.73074e-08
ENSDARG00000018060	pik3r2	451.652	-1.17893	1.05289e-09	1.74731e-08
ENSDARG00000097813	BX927323.1	19.6867	4.41055	1.05818e-09	1.75463e-08
ENSDARG00000104507	SBSPON	60.2531	5.20797	1.06795e-09	1.76936e-08
ENSDARG00000076799	rnd3a	601.206	2.04568	1.07515e-09	1.7798e-08
ENSDARG00000013976	anxa13	327.611	1.58124	1.11101e-09	1.83764e-08
ENSDARG00000040041	mcm4	2397.57	-2.13941	1.13096e-09	1.86909e-08
ENSDARG00000002710	ncl	3581.93	-1.71779	1.14019e-09	1.88278e-08
ENSDARG00000062347	mtus2a	37.2973	4.4275	1.15404e-09	1.90408e-08
ENSDARG00000013005	opcml	28.3304	4.78748	1.16568e-09	1.92168e-08
ENSDARG00000097718	stard10	31.454	2.93122	1.17431e-09	1.93432e-08
ENSDARG00000097691	kiaa0101	2001.65	-2.10624	1.1786e-09	1.93977e-08
ENSDARG00000101441	lima1a	783.182	1.2973	1.18524e-09	1.9491e-08
ENSDARG00000056805	plch2b	61.2342	6.16462	1.18819e-09	1.95234e-08
ENSDARG00000089480	si:dkey-12j5.1	225.445	-1.41902	1.21325e-09	1.99187e-08
ENSDARG00000008829	chga	44.0376	4.341	1.22692e-09	2.01265e-08
ENSDARG00000041599	zgc:91860	89.7657	2.56072	1.24919e-09	2.04749e-08
ENSDARG00000070539	arf3a	69.892	5.40669	1.28919e-09	2.11008e-08
ENSDARG00000098059	fkbp3	1120.61	-1.36996	1.28949e-09	2.11008e-08
ENSDARG00000062415	ctnnd2a	47.6083	3.50312	1.32679e-09	2.16934e-08
ENSDARG00000061718	znf704	239.675	1.57262	1.33088e-09	2.17424e-08
ENSDARG00000070874	asmt2	254.42	2.23097	1.33418e-09	2.17785e-08
ENSDARG00000058480	chtf18	303.851	-1.71362	1.35262e-09	2.20433e-08
ENSDARG00000040048	GALNTL6	27.9983	7.33156	1.37897e-09	2.24545e-08
ENSDARG00000087110	BX470221.1	230.608	1.71577	1.38039e-09	2.24593e-08
ENSDARG00000101967	sult4a1	76.6586	4.22528	1.39156e-09	2.26225e-08
ENSDARG00000045421	stard3nl	269.912	1.47011	1.40614e-09	2.28409e-08
ENSDARG00000092142	BX663503.1	182.114	3.53036	1.43446e-09	2.32819e-08
ENSDARG00000102798	mcm2	2538.4	-2.3158	1.43926e-09	2.33408e-08
ENSDARG00000052518	stx4	336.986	-1.28566	1.44267e-09	2.33771e-08
ENSDARG00000018508	zdhhc8b	365.699	1.83924	1.48884e-09	2.41056e-08
ENSDARG00000104549	arhgap44	50.163	4.64896	1.50078e-09	2.42793e-08
ENSDARG00000020232	eif6	1026.07	-1.25272	1.50446e-09	2.43191e-08
ENSDARG00000000503	stx1b	705.221	4.39907	1.53973e-09	2.48689e-08
ENSDARG00000040725	zgc:114130	345.845	-1.90864	1.55492e-09	2.5094e-08
ENSDARG00000013087	ndrg3a	585.913	1.40387	1.55745e-09	2.51146e-08
ENSDARG00000105450	si:ch211-63p21.1	63.6028	6.32832	1.57268e-09	2.53395e-08
ENSDARG00000057074	rpgrb	236.808	2.4332	1.57628e-09	2.53771e-08
ENSDARG00000056984	rad9a	238.346	-1.67976	1.57935e-09	2.5406e-08
ENSDARG00000005924	serpina10a	399.282	1.67621	1.59041e-09	2.55633e-08
ENSDARG00000078214	mybbp1a	374.287	-1.84203	1.6011e-09	2.57143e-08
ENSDARG00000090086	rab11bb	394.274	2.71037	1.61673e-09	2.59444e-08
ENSDARG00000006837	mycn	1540.56	-1.53078	1.62276e-09	2.60204e-08
ENSDARG00000029372	rasa4	39.4892	5.25352	1.62461e-09	2.6029e-08
ENSDARG00000101394	fam69b	34.501	4.13732	1.63428e-09	2.61629e-08
ENSDARG00000102878	mapre3b	127.706	2.43942	1.64983e-09	2.63907e-08
ENSDARG00000061635	myo5aa	148.628	1.65975	1.68994e-09	2.70106e-08
ENSDARG00000013491	map3k9	29.9559	6.82781	1.69666e-09	2.70962e-08
ENSDARG00000075928	hivep3a	30.5959	7.39399	1.70795e-09	2.72547e-08
ENSDARG00000068370	ralgps1	131.81	4.1396	1.73108e-09	2.76017e-08
ENSDARG00000020795	rac3b	196.06	2.89385	1.76155e-09	2.80651e-08
ENSDARG00000101317	grinaa	41.8487	3.28068	1.81094e-09	2.8829e-08
ENSDARG00000086342	zgc:101566	341.478	1.70197	1.8422e-09	2.93032e-08
ENSDARG00000052625	fkbp1b	475.645	1.81868	1.89118e-09	3.00583e-08
ENSDARG00000000241	slc40a1	299.689	2.04528	1.90523e-09	3.02334e-08
ENSDARG00000074558	cntnap2b	54.1447	2.56566	1.90948e-09	3.02767e-08
ENSDARG00000075559	ppm1g	2138.42	-1.39519	1.93131e-09	3.05985e-08
ENSDARG00000059534	JPH3 (1 of many)	41.7905	3.67607	1.94151e-09	3.07358e-08
ENSDARG00000102572	si:ch211-260e23.9	954.843	2.64007	1.95816e-09	3.09747e-08
ENSDARG00000101716	CABZ01088933.1	65.5926	2.6995	1.96309e-09	3.1028e-08
ENSDARG00000071233	zgc:158254	59.5676	2.78621	1.97691e-09	3.12127e-08
ENSDARG00000002576	cabp5a	62.8596	9.27608	1.97791e-09	3.12127e-08
ENSDARG00000105441	pcdh11	136.226	2.85734	1.98149e-09	3.12446e-08
ENSDARG00000053499	isl2b	1545.13	4.89775	1.9886e-09	3.13319e-08
ENSDARG00000042520	UTP14C	559.35	-1.29809	2.00103e-09	3.15028e-08
ENSDARG00000037285	mipa	38.9147	8.07081	2.02191e-09	3.18064e-08
ENSDARG00000004291	hecw1b	199.377	2.4475	2.04396e-09	3.21067e-08
ENSDARG00000045675	mdm1	59.606	2.0744	2.07259e-09	3.25266e-08
ENSDARG00000099695	si:dkey-61n16.5	176.455	4.92911	2.09325e-09	3.27759e-08
ENSDARG00000005606	paxip1	537.954	-1.36368	2.09341e-09	3.27759e-08
ENSDARG00000076997	stxbp4	46.4324	5.11813	2.14614e-09	3.35751e-08
ENSDARG00000061904	fhod3b	344.287	2.22588	2.15973e-09	3.37612e-08
ENSDARG00000090980	apof	91.179	4.5072	2.18326e-09	3.41023e-08
ENSDARG00000105136	ccdc50	347.221	2.2199	2.19591e-09	3.4273e-08
ENSDARG00000038789	tmem53	253.178	1.36328	2.20681e-09	3.44161e-08
ENSDARG00000045074	arl4d	534.073	2.92551	2.2622e-09	3.52525e-08
ENSDARG00000021488	cyth1b	334.177	1.43166	2.27215e-09	3.53798e-08
ENSDARG00000059773	SRCIN1	38.5607	3.71846	2.29394e-09	3.56913e-08
ENSDARG00000019335	hes6	7055.85	-1.53101	2.31525e-09	3.59947e-08
ENSDARG00000078399	FO704819.2	801.521	-2.15288	2.33948e-09	3.63431e-08
ENSDARG00000025693	tmem9b	1173.5	1.33777	2.35803e-09	3.66028e-08
ENSDARG00000078983	fam118b	129.442	-1.80765	2.3615e-09	3.66281e-08
ENSDARG00000036990	dctd	276.558	-2.0592	2.36753e-09	3.6693e-08
ENSDARG00000001975	hsd11b2	292.428	2.6195	2.39316e-09	3.70615e-08
ENSDARG00000055455	gpm6aa	7059.04	1.07265	2.42268e-09	3.74895e-08
ENSDARG00000076754	slc9a7	238.224	1.47411	2.5069e-09	3.87627e-08
ENSDARG00000105619	si:ch73-211e3.1	211.201	1.68641	2.5473e-09	3.93568e-08
ENSDARG00000055969	rfc3	1720.41	-1.57869	2.56954e-09	3.96697e-08
ENSDARG00000103521	capsla	82.7045	3.74821	2.58543e-09	3.9884e-08
ENSDARG00000042742	stx6	1370.59	1.09345	2.64867e-09	4.0828e-08
ENSDARG00000009629	unc119.1	380.993	-1.10586	2.66291e-09	4.10158e-08
ENSDARG00000076815	eif3s10	3829.98	-1.0141	2.67029e-09	4.10978e-08
ENSDARG00000035340	gjd1a	87.3907	4.39196	2.76385e-09	4.25048e-08
ENSDARG00000039827	bbs5	182.161	2.27528	2.77953e-09	4.27131e-08
ENSDARG00000023820	faxdc2	96.2678	2.28435	2.83729e-09	4.35671e-08
ENSDARG00000074524	cntnap1	29.1435	7.71028	2.9625e-09	4.54197e-08
ENSDARG00000079467	si:ch73-15b2.5	67.4144	-2.90382	2.97522e-09	4.55797e-08
ENSDARG00000055585	c1galt1a	119.582	3.38764	2.98954e-09	4.57388e-08
ENSDARG00000056262	slc35g2a	27.4331	7.7881	2.9902e-09	4.57388e-08
ENSDARG00000039578	pa2g4a	3566.72	-1.57438	3.00949e-09	4.59986e-08
ENSDARG00000098935	bxdc2	1202.88	-1.36903	3.0409e-09	4.6443e-08
ENSDARG00000055172	si:ch211-256m1.8	215.87	3.4976	3.04922e-09	4.65345e-08
ENSDARG00000057586	sall3b	71.6275	2.71521	3.12477e-09	4.7651e-08
ENSDARG00000095046	pold2	549.77	-1.54277	3.14581e-09	4.79351e-08
ENSDARG00000026855	cacna2d4a	30.1355	7.74675	3.16024e-09	4.81182e-08
ENSDARG00000002193	rho	4841.4	13.6177	3.23324e-09	4.91921e-08
ENSDARG00000061042	gabbr2	35.3049	5.04825	3.26912e-09	4.97002e-08
ENSDARG00000087555	si:ch73-308l14.2	398.594	-1.45591	3.34857e-09	5.08692e-08
ENSDARG00000014806	hacd2	1147.96	1.0828	3.37202e-09	5.11864e-08
ENSDARG00000039117	tefa	457.119	1.63638	3.39183e-09	5.14479e-08
ENSDARG00000037397	ssrp1a	2307.92	-1.64357	3.51069e-09	5.31699e-08
ENSDARG00000086034	pvrl1b	928.021	1.21227	3.52579e-09	5.33581e-08
ENSDARG00000003938	rpa1	2870.78	-1.7514	3.5362e-09	5.34749e-08
ENSDARG00000103892	CABZ01074203.1	50.8873	4.09657	3.577e-09	5.4051e-08
ENSDARG00000043835	rab3ab	80.3452	3.14243	3.65109e-09	5.51286e-08
ENSDARG00000069981	cspg5a	2693.94	1.31839	3.73265e-09	5.63175e-08
ENSDARG00000079167	si:ch211-230g15.5	154.776	1.85156	3.76012e-09	5.66891e-08
ENSDARG00000018303	etv4	102.637	-2.99908	3.82188e-09	5.75465e-08
ENSDARG00000075830	syt3	34.0753	4.61318	3.82277e-09	5.75465e-08
ENSDARG00000074921	fam117ba	301.143	2.00331	3.88376e-09	5.83765e-08
ENSDARG00000013946	ivns1abpb	890.783	-2.10504	3.96795e-09	5.9597e-08
ENSDARG00000069917	ska3	458.967	-1.26402	4.01184e-09	6.02108e-08
ENSDARG00000063144	shisa7b	137.385	3.88855	4.01695e-09	6.02422e-08
ENSDARG00000037009	banf1	7311.19	-1.54745	4.17073e-09	6.25013e-08
ENSDARG00000054540	imp4	785.729	-1.38566	4.19196e-09	6.27723e-08
ENSDARG00000045515	kin	203.676	-1.1783	4.24362e-09	6.3455e-08
ENSDARG00000042934	ctgfa	267.882	2.54086	4.24392e-09	6.3455e-08
ENSDARG00000097648	si:dkey-35i13.1	55.3298	4.49636	4.24793e-09	6.34674e-08
ENSDARG00000021579	orc5	653.952	-1.77503	4.28588e-09	6.39385e-08
ENSDARG00000078868	tmem74b	56.59	4.31678	4.32129e-09	6.44186e-08
ENSDARG00000080015	lrrtm4l1	13.5218	7.28157	4.39817e-09	6.55156e-08
ENSDARG00000061956	SYTL2	133.19	1.62354	4.4094e-09	6.56339e-08
ENSDARG00000041411	rad51	574.284	-1.42846	4.41304e-09	6.56391e-08
ENSDARG00000076679	rai1	54.4896	5.18591	4.44283e-09	6.60328e-08
ENSDARG00000030733	b3gat2	146.851	2.67571	4.45989e-09	6.6237e-08
ENSDARG00000053026	kif19	257.251	4.43036	4.49871e-09	6.67638e-08
ENSDARG00000027689	pold1	733.047	-2.11642	4.57795e-09	6.78893e-08
ENSDARG00000045051	slc16a3	103.904	4.91712	4.59092e-09	6.8031e-08
ENSDARG00000040657	wipi1	114.095	2.28624	4.59842e-09	6.80915e-08
ENSDARG00000060729	trim8b	462.8	1.39523	4.62427e-09	6.84234e-08
ENSDARG00000053152	pcmtd1	234.151	2.24118	4.64971e-09	6.87488e-08
ENSDARG00000035880	atp6v1c1b	376.129	1.55229	4.72958e-09	6.98778e-08
ENSDARG00000089271	si:dkey-114c15.7	172.512	1.56818	4.75739e-09	7.02367e-08
ENSDARG00000062359	scn3b	92.8165	3.50733	4.76308e-09	7.02686e-08
ENSDARG00000004937	skp2	648.509	-1.70643	4.77621e-09	7.04102e-08
ENSDARG00000045944	slc6a1a	80.6026	4.74633	4.8031e-09	7.0702e-08
ENSDARG00000034883	acbd5a	116.532	2.46274	4.81155e-09	7.07742e-08
ENSDARG00000095152	si:ch211-255i3.4	39.8805	5.27794	4.90689e-09	7.21233e-08
ENSDARG00000101465	orc2	162.343	-2.05866	4.93068e-09	7.24196e-08
ENSDARG00000025043	trip13	557.156	-1.47514	4.9557e-09	7.27334e-08
ENSDARG00000002607	unm_sa1614	91.7687	3.67684	4.98544e-09	7.3056e-08
ENSDARG00000087349	reep6	97.1786	8.123	4.98844e-09	7.3056e-08
ENSDARG00000059423	prune2	109.217	2.92155	4.98867e-09	7.3056e-08
ENSDARG00000034757	zdhhc2	53.3549	5.20909	4.99988e-09	7.31664e-08
ENSDARG00000032056	arl6	445.432	1.64695	5.0083e-09	7.32358e-08
ENSDARG00000099730	pkma	1255.1	1.33924	5.02907e-09	7.34856e-08
ENSDARG00000059690	slc29a4	51.375	2.5635	5.03663e-09	7.34962e-08
ENSDARG00000054562	her15.1	793.022	-1.72064	5.03717e-09	7.34962e-08
ENSDARG00000061466	cpne5a	16.605	7.36652	5.05315e-09	7.3659e-08
ENSDARG00000023299	snu13b	3233.18	-1.6536	5.05572e-09	7.3659e-08
ENSDARG00000099515	ephx4	27.8302	5.08154	5.07326e-09	7.38606e-08
ENSDARG00000012399	adssl	1974.52	-1.72427	5.0927e-09	7.40895e-08
ENSDARG00000074064	rem2	63.8819	6.13448	5.20882e-09	7.57235e-08
ENSDARG00000044769	kctd13	403.519	1.49968	5.36335e-09	7.79132e-08
ENSDARG00000100956	si:ch211-276i12.4	59.8249	7.48257	5.37066e-09	7.79626e-08
ENSDARG00000070657	pa2g4b	2753.11	-1.13098	5.39453e-09	7.82521e-08
ENSDARG00000039647	slc6a1b	135.056	6.07643	5.474e-09	7.92894e-08
ENSDARG00000040246	rap2ab	23.9379	5.18513	5.49992e-09	7.9607e-08
ENSDARG00000039521	ssx2ipa	220.554	1.90892	5.51838e-09	7.98163e-08
ENSDARG00000061600	tmem2	169.296	-1.5667	5.68173e-09	8.21193e-08
ENSDARG00000004158	tmem63c	60.6169	3.99674	5.71764e-09	8.25784e-08
ENSDARG00000105178	erc2	108.57	2.64512	5.74266e-09	8.28798e-08
ENSDARG00000005191	ahcy	4235.31	-1.21432	5.75325e-09	8.29725e-08
ENSDARG00000078755	plppr4b	28.6396	6.97429	5.75787e-09	8.29791e-08
ENSDARG00000019191	sept12	854.103	-1.09244	5.95363e-09	8.57383e-08
ENSDARG00000087993	bada	185.873	3.08314	6.002e-09	8.63725e-08
ENSDARG00000061993	wdr74	302.015	-1.30064	6.03447e-09	8.67658e-08
ENSDARG00000006818	urod	129.279	-1.66015	6.03804e-09	8.67658e-08
ENSDARG00000070972	si:ch211-81a5.8	55.1673	7.13695	6.14658e-09	8.82619e-08
ENSDARG00000023967	atp6v1c1a	710.72	1.46149	6.16207e-09	8.84206e-08
ENSDARG00000005775	scn8aa	82.9625	4.2605	6.21177e-09	8.90696e-08
ENSDARG00000078671	cdk5r2b	26.3209	7.91103	6.26976e-09	8.98365e-08
ENSDARG00000030700	ctps1a	689.599	-1.54782	6.29363e-09	9.01137e-08
ENSDARG00000031495	seta	21965.8	-1.16915	6.41054e-09	9.17218e-08
ENSDARG00000094522	si:ch211-14c7.2	22.2802	6.80862	6.56407e-09	9.38512e-08
ENSDARG00000059075	nip7	538.061	-1.73443	6.60126e-09	9.43153e-08
ENSDARG00000095831	si:ch211-175f12.2	42.4974	7.18472	6.74019e-09	9.62311e-08
ENSDARG00000068323	astn1	46.5963	6.78601	6.79836e-09	9.69922e-08
ENSDARG00000087188	nfil3-6	103.106	3.67462	6.86179e-09	9.78272e-08
ENSDARG00000104981	CABZ01073728.1	20.4737	7.65617	6.97097e-09	9.93127e-08
ENSDARG00000016128	ap3m2	602.134	1.19572	7.01973e-09	9.99358e-08
ENSDARG00000079161	bsnb	162.599	3.08338	7.03034e-09	1.00016e-07
ENSDARG00000099008	EGFLAM	117.564	3.84556	7.06043e-09	1.00372e-07
ENSDARG00000086453	cx52.9	74.946	3.20447	7.25442e-09	1.03056e-07
ENSDARG00000075564	fam13a	439.808	1.2569	7.29104e-09	1.03503e-07
ENSDARG00000062376	nlgn3b	85.581	5.15549	7.37305e-09	1.04592e-07
ENSDARG00000029952	ampd2b	30.7773	6.13924	7.43879e-09	1.0545e-07
ENSDARG00000010957	mpp2b	25.0121	5.38546	7.54173e-09	1.06833e-07
ENSDARG00000073914	fam163b	12.7197	7.00573	7.71469e-09	1.09206e-07
ENSDARG00000057039	si:ch211-191j22.8	114.248	2.47243	8.10045e-09	1.14585e-07
ENSDARG00000060027	nom1	190.055	-1.49631	8.24697e-09	1.16492e-07
ENSDARG00000098245	cidea	28.3347	4.97613	8.4163e-09	1.188e-07
ENSDARG00000098591	tubb2b	60053.2	-1.03984	8.47184e-09	1.19499e-07
ENSDARG00000077791	brsk2b	227.854	1.99495	8.49122e-09	1.19688e-07
ENSDARG00000104101	RIMBP2 (1 of many)	55.6268	3.96864	8.50286e-09	1.19748e-07
ENSDARG00000002336	dlc	798.277	-1.90166	8.50753e-09	1.19748e-07
ENSDARG00000038378	sagb	543.18	5.76569	8.54887e-09	1.20245e-07
ENSDARG00000044339	rp2	431.105	1.73505	8.60189e-09	1.20906e-07
ENSDARG00000007184	zbtb16a	244.18	-2.24059	8.6332e-09	1.2126e-07
ENSDARG00000102887	abhd4	54.0533	3.04383	8.78432e-09	1.23296e-07
ENSDARG00000063253	hecw2b	114.997	2.17087	8.89631e-09	1.24692e-07
ENSDARG00000006923	cacna1ab	34.5181	4.29456	8.93311e-09	1.2512e-07
ENSDARG00000056105	syt11b	121.226	2.86446	9.19312e-09	1.28671e-07
ENSDARG00000011188	acvr2aa	523.151	1.41633	9.3343e-09	1.30464e-07
ENSDARG00000021584	cntn5	23.8075	7.13721	9.42462e-09	1.31634e-07
ENSDARG00000077569	lrrn3a	74.2514	3.46375	9.54489e-09	1.33221e-07
ENSDARG00000068227	tmem150aa	36.3581	2.67013	9.65624e-09	1.34681e-07
ENSDARG00000062801	erfl3	102.58	-1.60912	9.7927e-09	1.36488e-07
ENSDARG00000042659	thyn1	203.517	-1.96635	9.84177e-09	1.37076e-07
ENSDARG00000033567	fkbp1ab	1062.09	3.25045	9.8507e-09	1.37105e-07
ENSDARG00000043666	abt1	187.059	-1.66332	1.01726e-08	1.41486e-07
ENSDARG00000060123	ca16b	94.6008	3.71434	1.04297e-08	1.44896e-07
ENSDARG00000057863	dnmt3bb.3	179.972	-2.14137	1.04323e-08	1.44896e-07
ENSDARG00000104765	chek1	520.491	-1.74332	1.05001e-08	1.45737e-07
ENSDARG00000005897	dera	285.813	1.42305	1.05574e-08	1.4643e-07
ENSDARG00000098742	lrtm1	24.65	7.44861	1.06152e-08	1.47129e-07
ENSDARG00000036998	arf3b	38.3407	4.23891	1.06695e-08	1.47778e-07
ENSDARG00000077946	smarcc2	176.245	2.40039	1.07084e-08	1.48215e-07
ENSDARG00000045836	mapk11	103.566	3.05237	1.07791e-08	1.49089e-07
ENSDARG00000021195	st8sia6	189.79	-1.58236	1.0851e-08	1.4998e-07
ENSDARG00000094426	her4.2	980.777	-1.34566	1.10227e-08	1.52248e-07
ENSDARG00000005414	grapa	75.3117	2.57585	1.10592e-08	1.52646e-07
ENSDARG00000059832	adgrb3	74.9914	4.00283	1.11522e-08	1.53823e-07
ENSDARG00000054154	bms1	444.16	-1.52563	1.125e-08	1.55065e-07
ENSDARG00000063157	mapk8ip2	25.7971	5.16478	1.12807e-08	1.55381e-07
ENSDARG00000040635	rnf11b	222.421	1.77789	1.12899e-08	1.554e-07
ENSDARG00000026882	palm1a	110.835	2.16234	1.13264e-08	1.55795e-07
ENSDARG00000054771	ghra	207.572	-2.19141	1.13964e-08	1.56649e-07
ENSDARG00000086204	gsg1l2a	35.434	7.71701	1.14349e-08	1.56984e-07
ENSDARG00000057110	slc25a1a	606.51	1.08679	1.14365e-08	1.56984e-07
ENSDARG00000055206	dtnbp1b	67.5216	5.17528	1.15234e-08	1.58069e-07
ENSDARG00000045808	rlbp1b	1200.88	1.3693	1.15698e-08	1.58595e-07
ENSDARG00000094737	si:ch211-12e13.12	66.6319	2.62761	1.16876e-08	1.601e-07
ENSDARG00000012035	zgc:100832	86.3519	-1.87478	1.17309e-08	1.60583e-07
ENSDARG00000069590	tmem150c	47.7863	3.6511	1.17398e-08	1.60595e-07
ENSDARG00000014790	g3bp2	557.15	1.27872	1.18149e-08	1.6151e-07
ENSDARG00000062765	whsc1l1	719.305	1.07007	1.19894e-08	1.63783e-07
ENSDARG00000038312	rcl1	570.127	-1.55435	1.20599e-08	1.64634e-07
ENSDARG00000079872	rapgef4	19.9022	7.33651	1.20901e-08	1.64933e-07
ENSDARG00000104497	pcdh1g29	54.6239	2.92778	1.21651e-08	1.65844e-07
ENSDARG00000003564	dohh	386.68	-1.11657	1.23731e-08	1.68564e-07
ENSDARG00000016480	slc17a7a	34.5078	3.67819	1.24628e-08	1.6967e-07
ENSDARG00000006508	pip5k1bb	47.7216	3.26024	1.30342e-08	1.77327e-07
ENSDARG00000059836	ddit3	192.21	2.01782	1.32181e-08	1.79584e-07
ENSDARG00000091503	FADS6	52.1969	4.60082	1.3287e-08	1.80397e-07
ENSDARG00000079414	sez6b	25.0065	7.88997	1.33033e-08	1.80495e-07
ENSDARG00000075629	IFI30 (1 of many)	565.878	3.01876	1.34191e-08	1.81943e-07
ENSDARG00000063390	pvrl2l	37.9611	2.77651	1.34427e-08	1.82043e-07
ENSDARG00000023498	gmppab	221.857	1.81896	1.34447e-08	1.82043e-07
ENSDARG00000043976	etf1b	2723.92	-1.26424	1.34836e-08	1.82445e-07
ENSDARG00000035887	zgc:91944	46.2179	3.45611	1.37871e-08	1.86426e-07
ENSDARG00000098810	VSTM2B	33.5087	4.91146	1.38168e-08	1.867e-07
ENSDARG00000060481	atl1	111.882	4.16853	1.38763e-08	1.87377e-07
ENSDARG00000004074	bach2b	165.366	1.75977	1.41339e-08	1.90726e-07
ENSDARG00000077069	srgn	116.184	2.57918	1.4182e-08	1.91246e-07
ENSDARG00000019341	gpc1a	105.561	2.77535	1.42963e-08	1.92657e-07
ENSDARG00000043395	crip3	1021.51	-1.41147	1.44983e-08	1.95127e-07
ENSDARG00000060610	pcdh7b	262.855	2.69087	1.44992e-08	1.95127e-07
ENSDARG00000070952	fam131ba	27.5747	6.58494	1.45486e-08	1.9566e-07
ENSDARG00000078492	swi5	297.651	-1.76988	1.46862e-08	1.97288e-07
ENSDARG00000099227	galnt13	49.1626	3.65873	1.46894e-08	1.97288e-07
ENSDARG00000086037	jam3a	294.333	1.7419	1.47695e-08	1.98097e-07
ENSDARG00000012340	ptpn11b	157.265	2.22569	1.48976e-08	1.9968e-07
ENSDARG00000010270	fezf1	347.27	2.81204	1.4965e-08	2.00449e-07
ENSDARG00000003527	mak16	926.282	-1.14799	1.5043e-08	2.01358e-07
ENSDARG00000037647	rnf175	347.282	1.37193	1.50843e-08	2.01775e-07
ENSDARG00000041991	rrp9	306.658	-1.54371	1.51298e-08	2.02248e-07
ENSDARG00000053939	tgfa	19.4403	7.1513	1.53685e-08	2.05301e-07
ENSDARG00000063159	si:dkey-32e23.4	20.1623	7.18722	1.54361e-08	2.06066e-07
ENSDARG00000018022	msh2	504.357	-1.87685	1.56941e-08	2.09371e-07
ENSDARG00000060911	si:ch211-126i22.5	326.862	1.103	1.58299e-08	2.11041e-07
ENSDARG00000070666	rhol	16.4673	7.67085	1.61392e-08	2.1502e-07
ENSDARG00000061836	nfixb	31.0942	6.60097	1.61795e-08	2.15414e-07
ENSDARG00000067605	napaa	190.578	2.07503	1.62447e-08	2.16137e-07
ENSDARG00000086990	lrrc16b	32.5787	4.78987	1.63485e-08	2.17373e-07
ENSDARG00000033440	metap1	603.308	-1.35456	1.65749e-08	2.20236e-07
ENSDARG00000075067	aipl1	41.6233	4.90037	1.70038e-08	2.25785e-07
ENSDARG00000039392	wnk1b	153.381	1.54544	1.70226e-08	2.25785e-07
ENSDARG00000100719	uraha	96.881	3.10466	1.70265e-08	2.25785e-07
ENSDARG00000056732	her4.1	912.722	-1.46129	1.70641e-08	2.26133e-07
ENSDARG00000098415	CT956093.1	49.702	2.53755	1.76743e-08	2.33909e-07
ENSDARG00000007315	tmpoa	2035.54	-1.00938	1.79017e-08	2.36729e-07
ENSDARG00000095844	FP102167.1	22.5879	3.35527	1.79111e-08	2.36729e-07
ENSDARG00000017034	sqrdl	39.7381	3.48911	1.80635e-08	2.38584e-07
ENSDARG00000036791	dnmt3bb.1	213.473	-1.69922	1.82364e-08	2.40709e-07
ENSDARG00000037020	kif1b	246.96	1.55576	1.8335e-08	2.4185e-07
ENSDARG00000009942	cdc6	519.331	-1.96523	1.86739e-08	2.45994e-07
ENSDARG00000034011	GABRA2	95.4174	3.98666	1.87628e-08	2.46839e-07
ENSDARG00000090676	si:ch211-166i24.1	61.9468	5.71732	1.89024e-08	2.48512e-07
ENSDARG00000043313	ank2b	1927.1	1.27269	1.89432e-08	2.48884e-07
ENSDARG00000101127	map1lc3b	1660.94	1.47286	1.95737e-08	2.56998e-07
ENSDARG00000087779	pum3	398.87	-1.39897	1.97189e-08	2.58598e-07
ENSDARG00000004017	spag1a	316.089	1.58381	1.97215e-08	2.58598e-07
ENSDARG00000079613	sall3a	36.089	3.6582	1.99614e-08	2.61571e-07
ENSDARG00000100255	si:ch73-29l19.1	101.682	4.01247	2.05853e-08	2.6957e-07
ENSDARG00000018178	pgm2	367.253	2.1143	2.06093e-08	2.69694e-07
ENSDARG00000105670	CT030129.1	12.9127	6.74255	2.06539e-08	2.69936e-07
ENSDARG00000026834	cdr2l	190.639	3.39166	2.06869e-08	2.7019e-07
ENSDARG00000074723	myo10l1	39.0696	4.66451	2.0703e-08	2.70224e-07
ENSDARG00000070461	zgc:154061	166.023	-1.76137	2.15554e-08	2.81165e-07
ENSDARG00000003512	anks1b	92.9025	2.79627	2.20845e-08	2.87878e-07
ENSDARG00000104480	hcn1	27.7195	4.5019	2.22378e-08	2.89498e-07
ENSDARG00000063519	PLEKHB1	34.0764	7.93519	2.23514e-08	2.90787e-07
ENSDARG00000062123	agap1	715.067	1.44243	2.26042e-08	2.93884e-07
ENSDARG00000061255	dusp3a	12.0728	6.83891	2.27873e-08	2.96071e-07
ENSDARG00000041078	chka	61.3223	3.13804	2.29916e-08	2.98531e-07
ENSDARG00000101348	plppr5b	24.1097	7.2513	2.30485e-08	2.99075e-07
ENSDARG00000035147	lrwd1	200.913	-1.76933	2.34831e-08	3.04319e-07
ENSDARG00000055232	fancc	66.9708	-2.60682	2.35623e-08	3.05147e-07
ENSDARG00000078212	zgc:165515	158.534	-1.85147	2.36991e-08	3.06719e-07
ENSDARG00000075393	spock2	19.2742	7.83077	2.37548e-08	3.0724e-07
ENSDARG00000037892	psmc3ip	272.921	-2.21352	2.3867e-08	3.08491e-07
ENSDARG00000088143	sema4gb	29.079	4.8081	2.40417e-08	3.10548e-07
ENSDARG00000062646	tet3	477.113	1.46102	2.43474e-08	3.14089e-07
ENSDARG00000100263	si:ch211-161c3.5	29.3501	3.94503	2.44099e-08	3.14692e-07
ENSDARG00000062797	nell2b	179.221	4.76382	2.45218e-08	3.1593e-07
ENSDARG00000009466	rgs9bp	34.8491	8.38021	2.46203e-08	3.16995e-07
ENSDARG00000053864	elmsan1b	368.536	1.71055	2.4767e-08	3.18677e-07
ENSDARG00000090854	lsm11	174.608	-1.42007	2.47883e-08	3.18745e-07
ENSDARG00000030999	mybl1	803.756	-1.87451	2.48819e-08	3.19611e-07
ENSDARG00000062519	abcc13	65.9992	1.90366	2.48877e-08	3.19611e-07
ENSDARG00000041372	zgc:136564	183.741	-1.79041	2.53225e-08	3.24986e-07
ENSDARG00000044488	pak1ip1	641.968	-1.49291	2.55676e-08	3.2792e-07
ENSDARG00000008986	e2f7	371.595	-1.90609	2.5682e-08	3.29175e-07
ENSDARG00000053205	ppfia4	81.1018	3.07174	2.59111e-08	3.31898e-07
ENSDARG00000076364	EPB41L1	33.0142	3.44567	2.61195e-08	3.34353e-07
ENSDARG00000089791	slc25a32a	144.374	2.13959	2.62311e-08	3.35402e-07
ENSDARG00000058222	mpp4a	16.8716	7.58305	2.62351e-08	3.35402e-07
ENSDARG00000069423	tmie	27.4078	4.11927	2.68431e-08	3.42955e-07
ENSDARG00000016084	spsb4a	273.225	1.4044	2.71033e-08	3.45836e-07
ENSDARG00000017842	syvn1	354.453	1.16125	2.71439e-08	3.46132e-07
ENSDARG00000045639	elavl4	750.474	3.36759	2.71792e-08	3.46361e-07
ENSDARG00000052016	cabp2a	54.2324	6.29293	2.73441e-08	3.48239e-07
ENSDARG00000016999	lin28a	78.2402	-3.40664	2.73836e-08	3.4852e-07
ENSDARG00000013478	rrp15	304.189	-1.34724	2.79498e-08	3.55499e-07
ENSDARG00000074812	fhdc1	41.0593	5.51693	2.85518e-08	3.62925e-07
ENSDARG00000068941	zgc:113983	100.053	-1.77905	2.89177e-08	3.67342e-07
ENSDARG00000099817	tusc2a	261.376	2.23599	2.90085e-08	3.68193e-07
ENSDARG00000054451	loxl1	42.0169	3.50309	2.90217e-08	3.68193e-07
ENSDARG00000061416	c2cd4a	25.036	7.00713	2.91638e-08	3.69761e-07
ENSDARG00000027200	gabarapl2	1064.46	1.80256	2.93046e-08	3.71309e-07
ENSDARG00000045156	rgs9b	22.5048	7.1059	2.94694e-08	3.7316e-07
ENSDARG00000027938	rad18	377.274	-1.15808	2.97e-08	3.75787e-07
ENSDARG00000005894	slc7a9	94.2105	2.48012	2.97145e-08	3.75787e-07
ENSDARG00000013134	CABZ01071407.1	28.8629	7.62888	2.982e-08	3.76881e-07
ENSDARG00000101457	cdc42ep4a	180.205	1.64328	3.05128e-08	3.85393e-07
ENSDARG00000054931	ppp2r5b	37.3164	4.37821	3.05622e-08	3.85772e-07
ENSDARG00000074697	npdc1a	113.346	3.10048	3.08346e-08	3.88965e-07
ENSDARG00000063244	lix1l	312.877	1.19994	3.17568e-08	4.00344e-07
ENSDARG00000055548	npat	526.491	-1.1109	3.20993e-08	4.04406e-07
ENSDARG00000037324	klhl17	72.5863	2.60767	3.22585e-08	4.06156e-07
ENSDARG00000045301	st8sia3	65.8425	3.00846	3.31616e-08	4.17243e-07
ENSDARG00000052103	dtymk	455.097	-1.39861	3.31876e-08	4.17243e-07
ENSDARG00000077078	zgc:173726	84.4794	-1.69065	3.32019e-08	4.17243e-07
ENSDARG00000009311	pvalb6	220.674	8.05526	3.35945e-08	4.21911e-07
ENSDARG00000021405	chd3	50.9182	3.54676	3.37701e-08	4.23636e-07
ENSDARG00000102508	flrt1a	17.6421	7.27313	3.37744e-08	4.23636e-07
ENSDARG00000035694	stm	1065.84	2.70241	3.41674e-08	4.28296e-07
ENSDARG00000071685	slco5a1	344.785	2.22104	3.42722e-08	4.29339e-07
ENSDARG00000028118	dscamb	882.308	4.09726	3.43017e-08	4.29439e-07
ENSDARG00000009136	tp53bp2a	240.51	-1.46339	3.45088e-08	4.31761e-07
ENSDARG00000100670	pcdh1g31	125.744	3.46295	3.46115e-08	4.32773e-07
ENSDARG00000056438	her9	885.008	-1.32257	3.46475e-08	4.32953e-07
ENSDARG00000070931	si:ch211-232m10.6	35.4305	7.93392	3.49296e-08	4.36205e-07
ENSDARG00000019507	mcm5	2790.67	-2.15297	3.5274e-08	4.40064e-07
ENSDARG00000054980	ebna1bp2	1004.18	-1.23853	3.52828e-08	4.40064e-07
ENSDARG00000012504	rlbp1a	1282.25	1.75195	3.56668e-08	4.44575e-07
ENSDARG00000044815	serinc4	204.84	2.21045	3.57562e-08	4.4541e-07
ENSDARG00000058985	KCNJ6	15.2033	6.61855	3.58982e-08	4.469e-07
ENSDARG00000032221	phactr4b	501.01	-1.0466	3.60888e-08	4.48992e-07
ENSDARG00000028676	nuak1b	140.467	1.88365	3.61991e-08	4.50083e-07
ENSDARG00000094460	CR354556.3	18.8686	7.05892	3.6457e-08	4.53008e-07
ENSDARG00000019995	bmp4	240.024	1.43862	3.65019e-08	4.53283e-07
ENSDARG00000022410	rrp12	382.672	-1.75082	3.65961e-08	4.5417e-07
ENSDARG00000043960	rpf2	723.841	-1.22964	3.66654e-08	4.54747e-07
ENSDARG00000096319	si:ch211-239j9.1	167.949	2.73659	3.70763e-08	4.59557e-07
ENSDARG00000043483	otx5	4063.82	3.07751	3.75123e-08	4.64672e-07
ENSDARG00000058284	CT990561.1	18.6506	4.69967	3.75995e-08	4.65463e-07
ENSDARG00000015930	rwdd1	1285.92	-1.03869	3.76551e-08	4.65862e-07
ENSDARG00000077582	ank3b	220.322	1.37407	3.79334e-08	4.69014e-07
ENSDARG00000015546	alpl	303.872	-1.60145	3.8059e-08	4.70276e-07
ENSDARG00000063150	nrxn2b	32.2419	5.09614	3.89569e-08	4.80774e-07
ENSDARG00000105447	si:ch211-129p13.1	393.025	4.37442	3.99503e-08	4.92468e-07
ENSDARG00000038974	CU929046.1	87.6159	3.02553	3.99539e-08	4.92468e-07
ENSDARG00000051852	kcnc1a	52.5504	4.44895	4.00044e-08	4.92786e-07
ENSDARG00000075455	soga3b	25.7401	5.16262	4.00814e-08	4.93429e-07
ENSDARG00000069484	dab2ipa	544.152	1.27688	4.0238e-08	4.95052e-07
ENSDARG00000008249	ptchd4	80.3092	3.93364	4.04391e-08	4.97218e-07
ENSDARG00000060496	cacna1ha	20.1506	6.95834	4.12985e-08	5.07473e-07
ENSDARG00000024904	stil	140.307	-2.02368	4.13467e-08	5.07751e-07
ENSDARG00000015064	esrrd	46.3595	3.34241	4.21994e-08	5.17904e-07
ENSDARG00000074508	si:dkey-28e7.3	117.868	3.62336	4.24212e-08	5.20306e-07
ENSDARG00000102470	mpp7a	85.0421	1.9509	4.2575e-08	5.21871e-07
ENSDARG00000022315	atp6v1g1	3380.48	1.36777	4.29227e-08	5.2581e-07
ENSDARG00000092810	stap2a	435.127	3.86271	4.3176e-08	5.28588e-07
ENSDARG00000089149	CU855484.1	48.3575	7.37081	4.35191e-08	5.32461e-07
ENSDARG00000069669	adra2c	16.8861	4.98764	4.41967e-08	5.40419e-07
ENSDARG00000038000	crls1	310.152	-1.21375	4.45663e-08	5.44606e-07
ENSDARG00000006383	stxbp5l	37.0345	4.2021	4.46431e-08	5.4521e-07
ENSDARG00000074866	ptpn5	48.2397	4.89137	4.48916e-08	5.47909e-07
ENSDARG00000043928	gpn1	431.503	-1.10368	4.49896e-08	5.48768e-07
ENSDARG00000068602	dalrd3	406.206	1.33333	4.52781e-08	5.51642e-07
ENSDARG00000105014	mre11a	170.899	-2.11048	4.52805e-08	5.51642e-07
ENSDARG00000078604	tbc1d10b	319.825	1.34125	4.55426e-08	5.54496e-07
ENSDARG00000039217	orc1	209.613	-2.0894	4.56093e-08	5.54968e-07
ENSDARG00000004305	vangl1	145.485	2.53035	4.60043e-08	5.59372e-07
ENSDARG00000075685	tlr7	50.0699	4.33494	4.60273e-08	5.59372e-07
ENSDARG00000059043	ntf3	32.3596	7.72107	4.64933e-08	5.64224e-07
ENSDARG00000039880	arpp19b	1049.81	-1.20417	4.65089e-08	5.64224e-07
ENSDARG00000097492	AL772314.1	31.3164	5.19675	4.65115e-08	5.64224e-07
ENSDARG00000025855	camk2n1a	31.8589	5.65005	4.65957e-08	5.64902e-07
ENSDARG00000022810	fzr1b	212.7	2.42251	4.66691e-08	5.65448e-07
ENSDARG00000061371	cdh18a	47.551	4.99264	4.67408e-08	5.65972e-07
ENSDARG00000018145	mid1ip1l	949.157	1.77275	4.67706e-08	5.6599e-07
ENSDARG00000087133	nlgn1	35.6095	6.6798	4.69207e-08	5.67396e-07
ENSDARG00000033609	map1lc3a	368.464	2.01066	4.69437e-08	5.67396e-07
ENSDARG00000078536	MEGF9 (1 of many)	307.662	4.22522	4.69939e-08	5.67658e-07
ENSDARG00000039256	spega	18.0528	6.7083	4.72147e-08	5.69979e-07
ENSDARG00000018492	znf503	664.538	1.26309	4.72788e-08	5.70408e-07
ENSDARG00000019417	gadd45ga	555.875	2.35649	4.78039e-08	5.76045e-07
ENSDARG00000077473	mych	547.52	-1.65271	4.82443e-08	5.81001e-07
ENSDARG00000008457	faah2a	33.7121	4.04016	4.8441e-08	5.83017e-07
ENSDARG00000059972	raly	70.0149	4.53028	4.86615e-08	5.85318e-07
ENSDARG00000100486	si:dkey-11f5.5	44.5353	3.82377	4.8748e-08	5.86005e-07
ENSDARG00000063614	zgc:153395	52.5932	6.79412	4.88705e-08	5.87124e-07
ENSDARG00000054864	aplp2	340.978	1.13409	4.91062e-08	5.89599e-07
ENSDARG00000052094	notch1b	349.463	-1.68675	4.95923e-08	5.95077e-07
ENSDARG00000101180	mcm7	4635.9	-1.90129	4.97787e-08	5.96956e-07
ENSDARG00000061143	tapt1b	374.688	1.35784	4.99239e-08	5.98336e-07
ENSDARG00000075321	CABZ01071972.1	14.8174	6.99063	5.04718e-08	6.04176e-07
ENSDARG00000074443	gas7a	45.0662	5.26374	5.05521e-08	6.04774e-07
ENSDARG00000044155	mafaa	98.5155	2.42191	5.13545e-08	6.13637e-07
ENSDARG00000101908	rab3ip	441.383	1.22869	5.17446e-08	6.17928e-07
ENSDARG00000098809	snap91	273.355	4.21264	5.19047e-08	6.19192e-07
ENSDARG00000103672	cirbpa	15369.3	-1.15987	5.19126e-08	6.19192e-07
ENSDARG00000058128	msna	3355.13	-1.22742	5.24174e-08	6.24465e-07
ENSDARG00000007795	cst3	2011.76	1.89948	5.51822e-08	6.57011e-07
ENSDARG00000055445	slc22a15	250.038	1.13319	5.52492e-08	6.57416e-07
ENSDARG00000020901	gabrp	35.7518	4.7212	5.60316e-08	6.66328e-07
ENSDARG00000077428	camta1a	46.2701	3.65706	5.63391e-08	6.69585e-07
ENSDARG00000043923	sox9b	1190.34	-1.34863	5.657e-08	6.71528e-07
ENSDARG00000089428	rab12	119.734	-1.31339	5.66216e-08	6.71741e-07
ENSDARG00000098113	CABZ01007222.1	18.4496	7.30269	5.80356e-08	6.87998e-07
ENSDARG00000079204	adam11	27.5876	4.21921	5.8061e-08	6.87998e-07
ENSDARG00000055302	grid2	21.5112	4.99844	5.88393e-08	6.96393e-07
ENSDARG00000017140	zgc:63587	209.136	-1.37135	5.93349e-08	7.01842e-07
ENSDARG00000061462	vwa7	203.286	-1.41851	5.95097e-08	7.03492e-07
ENSDARG00000028688	exosc2	583.221	-1.17548	6.01006e-08	7.10056e-07
ENSDARG00000059483	tead1b	334.55	-1.52867	6.01375e-08	7.10071e-07
ENSDARG00000002479	ercc6l	214.342	-1.52748	6.064e-08	7.15581e-07
ENSDARG00000105527	si:ch73-256g18.2	53.8199	3.55829	6.08133e-08	7.17201e-07
ENSDARG00000045956	kcnk10b	24.7717	3.74151	6.14309e-08	7.24056e-07
ENSDARG00000097452	CU929070.1	110.658	-1.99512	6.21169e-08	7.31709e-07
ENSDARG00000077329	nlgn2a	31.5878	3.94845	6.26729e-08	7.37823e-07
ENSDARG00000042548	tpd52l1	224.545	2.34444	6.28632e-08	7.39626e-07
ENSDARG00000042759	cnstb	18.3566	6.94878	6.30517e-08	7.41406e-07
ENSDARG00000018757	klf5l	20.9362	7.44555	6.41634e-08	7.54034e-07
ENSDARG00000003920	setb	12175.4	-1.09883	6.46821e-08	7.59681e-07
ENSDARG00000007099	cx43.4	2833.64	-1.10373	6.48473e-08	7.61172e-07
ENSDARG00000102832	baz1b	2212.36	-1.16378	6.52502e-08	7.65451e-07
ENSDARG00000071395	camk2g1	554.824	1.07376	6.57705e-08	7.71102e-07
ENSDARG00000062208	prrt1	22.9769	5.00675	6.58755e-08	7.71878e-07
ENSDARG00000079008	FAM189B	20.5403	6.5913	6.60442e-08	7.734e-07
ENSDARG00000093864	wee1	533.38	-1.50981	6.70052e-08	7.84192e-07
ENSDARG00000067626	ywhag1	27.5583	4.0156	6.74083e-08	7.88448e-07
ENSDARG00000059743	tmem98	181.458	2.06974	6.9072e-08	8.07434e-07
ENSDARG00000039456	acbd6	360.963	1.21605	6.91579e-08	8.07964e-07
ENSDARG00000093608	ccl34b.1	112.235	3.17332	7.00296e-08	8.17669e-07
ENSDARG00000075380	kri1	614.503	-1.09873	7.03448e-08	8.20445e-07
ENSDARG00000056490	SSBP4 (1 of many)	1785.72	1.0375	7.03497e-08	8.20445e-07
ENSDARG00000007171	aig1	242.043	2.7072	7.05062e-08	8.21789e-07
ENSDARG00000040177	rgs16	41.6315	8.20343	7.05511e-08	8.21832e-07
ENSDARG00000100402	fgd1	107.821	1.68134	7.33458e-08	8.53887e-07
ENSDARG00000097827	lrp1aa	87.6007	2.2948	7.37688e-08	8.58311e-07
ENSDARG00000076657	plagl2	167.997	-1.56083	7.44094e-08	8.65258e-07
ENSDARG00000104708	ddx24	228.521	-1.83687	7.49204e-08	8.70693e-07
ENSDARG00000045594	si:dkey-14k9.2	48.5415	4.8405	7.56848e-08	8.79064e-07
ENSDARG00000075670	rereb	141.284	1.89503	7.58034e-08	8.79929e-07
ENSDARG00000101323	trnau1apa	305.581	-1.41207	7.68164e-08	8.91168e-07
ENSDARG00000016809	prkacab	282.459	2.02125	7.69888e-08	8.92649e-07
ENSDARG00000100524	abca3b	145.331	1.9989	7.79737e-08	9.03543e-07
ENSDARG00000043795	arhgdia	2370.29	-1.07496	7.8272e-08	9.06472e-07
ENSDARG00000012204	CDK18	27.3263	4.62784	7.92003e-08	9.16158e-07
ENSDARG00000056519	si:dkey-280e21.3	393.205	2.61367	7.93623e-08	9.17501e-07
ENSDARG00000038508	chrnb3b	24.6564	7.73632	8.0774e-08	9.32739e-07
ENSDARG00000074690	ppm1j	28.2239	4.26171	8.11247e-08	9.35703e-07
ENSDARG00000004473	tbx21	35.5899	4.7231	8.19229e-08	9.44364e-07
ENSDARG00000076379	nsmce2	292.704	-1.31254	8.21303e-08	9.46207e-07
ENSDARG00000018896	mmp24	15.6513	5.18679	8.22996e-08	9.4761e-07
ENSDARG00000079542	stard13a	84.1248	2.8431	8.23624e-08	9.47786e-07
ENSDARG00000020913	ddx56	430.384	-1.19199	8.32929e-08	9.57941e-07
ENSDARG00000053019	rnft2	251.26	1.30188	8.3735e-08	9.62282e-07
ENSDARG00000005783	ncanb	40.3111	3.68349	8.37883e-08	9.62282e-07
ENSDARG00000010791	dla	1153.35	-1.57922	8.46563e-08	9.70261e-07
ENSDARG00000004232	dlb	706.483	-1.61684	8.47298e-08	9.70546e-07
ENSDARG00000038855	chmp5a	119.507	2.46007	8.5094e-08	9.74157e-07
ENSDARG00000024561	nolc1	1124.47	-1.27419	8.52215e-08	9.75057e-07
ENSDARG00000076120	foxp4	1981.47	-1.03241	8.79197e-08	1.00477e-06
ENSDARG00000017675	cirh1a	329.582	-1.76091	8.83594e-08	1.00898e-06
ENSDARG00000056722	cd99l2	512.23	1.34822	8.83892e-08	1.00898e-06
ENSDARG00000035577	cds2	420.354	1.02576	8.85758e-08	1.01053e-06
ENSDARG00000052766	EVI5L	48.1972	4.34857	8.86262e-08	1.01053e-06
ENSDARG00000044514	st6gal1	68.2208	4.07802	8.92408e-08	1.01638e-06
ENSDARG00000037393	slc43a1a	165.521	-2.18568	8.95487e-08	1.0193e-06
ENSDARG00000035137	ehd2a	29.975	5.15556	9.00444e-08	1.02436e-06
ENSDARG00000076913	eme1	325.066	-1.57314	9.15026e-08	1.04035e-06
ENSDARG00000007982	onecut1	1186.05	-1.33526	9.19603e-08	1.04496e-06
ENSDARG00000067984	gas1b	482.745	-1.31869	9.23225e-08	1.04848e-06
ENSDARG00000042637	tert	245.815	-1.59911	9.24036e-08	1.0488e-06
ENSDARG00000093120	si:dkey-117m1.4	432.349	1.2649	9.35058e-08	1.06071e-06
ENSDARG00000010420	ndrg1b	2596.57	3.47385	9.47355e-08	1.07405e-06
ENSDARG00000025854	ddx51	170.664	-1.49273	9.72173e-08	1.10093e-06
ENSDARG00000007663	amph	272.764	4.1024	9.73241e-08	1.10151e-06
ENSDARG00000092671	PARD3B	274.334	1.94342	9.76972e-08	1.10511e-06
ENSDARG00000062477	kiaa1549la	53.8782	5.76175	9.78016e-08	1.10566e-06
ENSDARG00000005926	ak2	1395.27	-1.18352	9.90267e-08	1.11888e-06
ENSDARG00000003860	cbx3a	8113.33	-1.11513	9.95385e-08	1.12339e-06
ENSDARG00000014053	olfm1b	504.649	4.92633	9.97414e-08	1.12504e-06
ENSDARG00000041665	mkrn1	626.745	1.4364	1.02401e-07	1.15308e-06
ENSDARG00000060345	apoda.1	1592.08	3.54027	1.05523e-07	1.18689e-06
ENSDARG00000063627	bop1	297.583	-1.64231	1.0647e-07	1.19687e-06
ENSDARG00000074564	fam57bb	105.839	1.76875	1.06752e-07	1.19907e-06
ENSDARG00000055064	prdx5	1427.46	-1.03058	1.06786e-07	1.19907e-06
ENSDARG00000044437	cdca5	1298.41	-1.26334	1.06945e-07	1.20018e-06
ENSDARG00000012555	ak5	18.3232	7.49423	1.08054e-07	1.21194e-06
ENSDARG00000025820	chek2	233.551	-1.70551	1.09588e-07	1.22845e-06
ENSDARG00000030636	tex30	63.5272	-2.80865	1.09712e-07	1.22915e-06
ENSDARG00000097160	si:ch211-121j5.4	39.9231	5.3436	1.09915e-07	1.23073e-06
ENSDARG00000010680	gngt2a	1443.08	4.54253	1.10192e-07	1.23315e-06
ENSDARG00000062634	kat2b	174.581	2.35566	1.10724e-07	1.23841e-06
ENSDARG00000034907	paqr7b	22.4971	6.9957	1.11232e-07	1.24339e-06
ENSDARG00000037109	pwp2h	322.116	-1.18999	1.11595e-07	1.24675e-06
ENSDARG00000070686	cdipt	256.288	1.4241	1.12115e-07	1.25186e-06
ENSDARG00000103717	CT978957.3	137.726	-1.18998	1.12969e-07	1.26068e-06
ENSDARG00000014910	panx1b	151.262	1.98216	1.1306e-07	1.26099e-06
ENSDARG00000067841	ccdc177	35.6508	4.01203	1.15387e-07	1.28622e-06
ENSDARG00000053862	crygmx	25.5019	15.4577	1.18244e-07	1.31734e-06
ENSDARG00000035868	spire1a	161.86	1.93124	1.19119e-07	1.32635e-06
ENSDARG00000054456	clip3	284.143	2.45484	1.19745e-07	1.33257e-06
ENSDARG00000068708	ifrd1	1282.29	1.0119	1.19844e-07	1.33293e-06
ENSDARG00000098511	ntrk2b	12.443	6.97641	1.20145e-07	1.33553e-06
ENSDARG00000011072	ddx11	100.394	-1.85968	1.20486e-07	1.33857e-06
ENSDARG00000012981	osbpl7	30.1167	8.02355	1.21038e-07	1.34396e-06
ENSDARG00000037432	haus7	903.5	-1.21972	1.22331e-07	1.35756e-06
ENSDARG00000044375	zgc:158291	2587.38	1.84921	1.23479e-07	1.36954e-06
ENSDARG00000036383	si:ch73-335m24.5	59.0101	3.09335	1.23997e-07	1.37452e-06
ENSDARG00000026796	grm1a	37.091	5.28012	1.2584e-07	1.39417e-06
ENSDARG00000006356	slc18a3a	18.696	7.01256	1.26173e-07	1.39708e-06
ENSDARG00000008788	camk1gb	35.8995	7.5832	1.28519e-07	1.42149e-06
ENSDARG00000075627	abhd10b	262.939	-1.58589	1.29631e-07	1.43299e-06
ENSDARG00000069117	kcnh5b	18.6393	7.27732	1.30758e-07	1.44465e-06
ENSDARG00000017266	scml4	52.228	2.75228	1.32525e-07	1.46335e-06
ENSDARG00000099148	bzw1b	654.526	-1.48889	1.32887e-07	1.46654e-06
ENSDARG00000097875	CR786577.1	18.9026	6.62643	1.33546e-07	1.47255e-06
ENSDARG00000055638	ankrd33aa	20.2621	7.61509	1.33579e-07	1.47255e-06
ENSDARG00000006607	gpr27	279.479	3.30862	1.35086e-07	1.48818e-06
ENSDARG00000061121	adgrl3.1	517.213	1.23639	1.35146e-07	1.48818e-06
ENSDARG00000094003	serp2	52.6873	3.34344	1.36e-07	1.49675e-06
ENSDARG00000034443	mpped2	577.676	1.50174	1.36666e-07	1.50325e-06
ENSDARG00000024311	nsmce4a	230.102	-1.78497	1.38311e-07	1.52051e-06
ENSDARG00000044053	vsnl1b	61.0397	4.17185	1.39807e-07	1.5352e-06
ENSDARG00000074505	mturn	16.9945	4.54198	1.39812e-07	1.5352e-06
ENSDARG00000063014	dbpa	29.0429	3.86938	1.39879e-07	1.5352e-06
ENSDARG00000062152	chaf1a	2228.15	-1.57766	1.42309e-07	1.56102e-06
ENSDARG00000058968	haus1	321.063	-1.73862	1.44263e-07	1.58157e-06
ENSDARG00000098691	CT583672.1	148.769	-1.31165	1.45258e-07	1.59159e-06
ENSDARG00000013224	phc2b	296.649	1.68747	1.46298e-07	1.60125e-06
ENSDARG00000045803	mfge8b	104.423	1.94423	1.4654e-07	1.60302e-06
ENSDARG00000079251	nlgn2b	16.6542	6.89142	1.48938e-07	1.62656e-06
ENSDARG00000052462	pisd	337.775	1.32627	1.51733e-07	1.65528e-06
ENSDARG00000058603	jph1a	12.4715	6.38684	1.51876e-07	1.65593e-06
ENSDARG00000031560	srpk1b	576.542	-1.20897	1.57069e-07	1.71161e-06
ENSDARG00000035650	evla	264.019	2.04333	1.58527e-07	1.72656e-06
ENSDARG00000004517	ppat	315.949	-1.6191	1.60586e-07	1.74707e-06
ENSDARG00000091967	ttf1	185.55	-1.26999	1.61695e-07	1.75818e-06
ENSDARG00000105302	lrrn2	41.4723	6.78768	1.61795e-07	1.75831e-06
ENSDARG00000090721	prdm2a	25.7665	5.09593	1.61974e-07	1.7593e-06
ENSDARG00000030573	nudt1	331.82	-1.17535	1.62939e-07	1.76852e-06
ENSDARG00000061580	kctd7	49.818	3.38344	1.63001e-07	1.76852e-06
ENSDARG00000079949	supt16h	1953.98	-2.16017	1.63089e-07	1.76852e-06
ENSDARG00000086133	SERINC3	63.723	3.1114	1.64432e-07	1.78211e-06
ENSDARG00000091446	zgc:163040	472.993	-1.90116	1.6453e-07	1.7822e-06
ENSDARG00000034043	irx5a	213.222	1.9648	1.66223e-07	1.79956e-06
ENSDARG00000018111	kdm7aa	339.016	1.71717	1.66555e-07	1.80217e-06
ENSDARG00000034187	calm1b	837.412	1.06104	1.67382e-07	1.81014e-06
ENSDARG00000036700	si:ch211-114n24.6	2035.71	-1.33063	1.67877e-07	1.81451e-06
ENSDARG00000055659	gpr161	149.279	-2.00942	1.69811e-07	1.83442e-06
ENSDARG00000011683	prtfdc1	182.56	-1.57323	1.71493e-07	1.85158e-06
ENSDARG00000061976	sema6bb	41.0762	2.95245	1.75578e-07	1.89466e-06
ENSDARG00000105185	snx7	90.4342	-1.42688	1.79801e-07	1.93814e-06
ENSDARG00000020057	bmpr2b	365.069	1.72826	1.80619e-07	1.9459e-06
ENSDARG00000030789	ddx18	571.724	-1.26016	1.81521e-07	1.95457e-06
ENSDARG00000018524	midn	1569.03	1.34231	1.83614e-07	1.9751e-06
ENSDARG00000100227	SLC7A1 (1 of many)	250.629	-1.16059	1.83627e-07	1.9751e-06
ENSDARG00000063068	syne1b	186.01	2.39888	1.83922e-07	1.97721e-06
ENSDARG00000071823	adarb2	30.041	4.31495	1.84403e-07	1.98132e-06
ENSDARG00000018985	gatsl2	351.684	1.49107	1.85665e-07	1.9938e-06
ENSDARG00000038505	polr2h	1410.08	-1.04609	1.8763e-07	2.01362e-06
ENSDARG00000075295	tulp1a	665.368	4.46359	1.87713e-07	2.01362e-06
ENSDARG00000036785	si:ch211-226m16.2	259.544	1.83001	1.88619e-07	2.02225e-06
ENSDARG00000076027	kif5c	81.2717	3.13072	1.88797e-07	2.02307e-06
ENSDARG00000090646	tnk2a	53.0142	2.2272	1.91579e-07	2.04848e-06
ENSDARG00000098049	BX248121.1	57.6064	3.71565	1.93109e-07	2.06372e-06
ENSDARG00000012495	mphosph10	459.385	-1.2618	1.93938e-07	2.07148e-06
ENSDARG00000039958	utp11l	372.581	-1.0325	1.95909e-07	2.09109e-06
ENSDARG00000079777	map6d1	61.6226	4.29022	1.95984e-07	2.09109e-06
ENSDARG00000015985	abcc9	26.7711	5.24565	1.98298e-07	2.11465e-06
ENSDARG00000099745	baz1a	1139.22	-1.01513	1.99163e-07	2.12274e-06
ENSDARG00000021399	yipf2	527.42	1.25099	2.0437e-07	2.17707e-06
ENSDARG00000044216	fto	141.792	1.84806	2.04566e-07	2.17723e-06
ENSDARG00000020077	nol10	279.559	-1.32582	2.04604e-07	2.17723e-06
ENSDARG00000100139	si:ch211-113d22.2	260.108	6.80184	2.06689e-07	2.19825e-06
ENSDARG00000042948	dnajc5aa	735.474	1.64971	2.07034e-07	2.20074e-06
ENSDARG00000013274	eif4eb	367.017	-1.10258	2.08201e-07	2.2108e-06
ENSDARG00000073963	si:ch211-258f14.2	19.1605	7.43194	2.0995e-07	2.22818e-06
ENSDARG00000104980	PPEF2	63.2009	3.42098	2.11016e-07	2.2383e-06
ENSDARG00000103848	apba1a	37.5811	3.37917	2.11975e-07	2.24727e-06
ENSDARG00000032083	dpysl2b	717.819	1.74497	2.14882e-07	2.27688e-06
ENSDARG00000076962	gdpd5b	100.86	2.68111	2.15711e-07	2.28446e-06
ENSDARG00000061543	ccdc85b	354.205	1.77509	2.1993e-07	2.32789e-06
ENSDARG00000091831	ddx27	293.02	-1.4003	2.21046e-07	2.33847e-06
ENSDARG00000000019	ube2h	439.1	2.13296	2.23506e-07	2.36323e-06
ENSDARG00000063309	tjp2a	412.26	1.71518	2.25959e-07	2.38668e-06
ENSDARG00000104782	oaz1b	9725.7	1.18447	2.25962e-07	2.38668e-06
ENSDARG00000055113	pom121	656.327	-1.09549	2.26954e-07	2.39588e-06
ENSDARG00000007614	wwox	81.8542	1.75209	2.28804e-07	2.41208e-06
ENSDARG00000031438	kcnj11l	19.2794	5.43759	2.28852e-07	2.41208e-06
ENSDARG00000093753	BX004774.2	114.56	9.63097	2.29872e-07	2.42156e-06
ENSDARG00000017602	ccng2	1222.07	1.12349	2.30237e-07	2.42412e-06
ENSDARG00000062165	tub	16.5279	6.51934	2.30726e-07	2.42671e-06
ENSDARG00000069378	pard6a	152.998	2.70554	2.31806e-07	2.43677e-06
ENSDARG00000014854	reep1	25.8701	4.93339	2.35947e-07	2.47851e-06
ENSDARG00000023445	atp2b3b	95.3436	2.9845	2.36025e-07	2.47851e-06
ENSDARG00000020212	slc1a1	16.4929	6.6889	2.36433e-07	2.48149e-06
ENSDARG00000020301	os9	431.057	1.2003	2.36681e-07	2.48278e-06
ENSDARG00000000887	GTSF1 (1 of many)	112.163	-1.94465	2.40067e-07	2.51655e-06
ENSDARG00000093062	FP016056.1	21.0569	6.62171	2.40187e-07	2.51655e-06
ENSDARG00000070080	nbeaa	627.559	1.06174	2.40278e-07	2.51655e-06
ENSDARG00000035427	surf6	478.803	-1.49445	2.40407e-07	2.51657e-06
ENSDARG00000015053	grip1	583.543	1.7327	2.4273e-07	2.53956e-06
ENSDARG00000075831	slc7a8a	382.881	1.96715	2.43886e-07	2.55031e-06
ENSDARG00000096701	si:dkey-21e13.3	59.5282	4.43341	2.44212e-07	2.55238e-06
ENSDARG00000090642	si:dkey-54n8.4	23.9024	4.37987	2.44602e-07	2.55512e-06
ENSDARG00000045180	acta2	15.3012	7.84952	2.47422e-07	2.58322e-06
ENSDARG00000002600	pcsk1	20.3535	5.63775	2.48464e-07	2.59274e-06
ENSDARG00000075156	tbc1d4	136.902	2.51033	2.49157e-07	2.59861e-06
ENSDARG00000041464	fzd1	142.606	-1.40496	2.53103e-07	2.63838e-06
ENSDARG00000053917	alg10	231.669	1.67168	2.54485e-07	2.65002e-06
ENSDARG00000043323	lnx1	27.9257	6.40751	2.56072e-07	2.66383e-06
ENSDARG00000004592	gpr22a	31.4413	3.75451	2.56078e-07	2.66383e-06
ENSDARG00000070495	FRMD7	13.202	7.00378	2.56623e-07	2.6681e-06
ENSDARG00000023584	cdc7	338.132	-1.34936	2.59014e-07	2.69156e-06
ENSDARG00000014420	elavl3	4830.32	2.03488	2.62306e-07	2.72434e-06
ENSDARG00000100055	tox2	590.852	1.09018	2.64072e-07	2.74126e-06
ENSDARG00000102443	SHANK2	30.4769	6.45661	2.64557e-07	2.74487e-06
ENSDARG00000038270	PIGG	140.953	1.56806	2.67323e-07	2.77212e-06
ENSDARG00000097103	zgc:165555	169.998	-2.31337	2.69143e-07	2.78809e-06
ENSDARG00000061525	slka	249.522	-1.24025	2.75364e-07	2.85105e-06
ENSDARG00000079024	rps6kl1	24.336	3.4343	2.79096e-07	2.88819e-06
ENSDARG00000089737	zgc:163040	1060.53	-2.43996	2.82104e-07	2.91743e-06
ENSDARG00000101510	cetn2	106.584	2.03722	2.82214e-07	2.91743e-06
ENSDARG00000054048	plin1	33.95	6.66102	2.82451e-07	2.91837e-06
ENSDARG00000037261	mtap	444.191	-1.13821	2.83819e-07	2.93098e-06
ENSDARG00000037679	MPC2 (1 of many)	104.812	2.41715	2.85299e-07	2.94322e-06
ENSDARG00000006786	copz2	109.801	3.47673	2.86128e-07	2.95025e-06
ENSDARG00000056331	ahcyl1	163.496	2.88523	2.90912e-07	2.99801e-06
ENSDARG00000020814	faimb	100.308	4.36696	2.93535e-07	3.02349e-06
ENSDARG00000018149	slc38a4	402.894	-1.025	2.94377e-07	3.0306e-06
ENSDARG00000009594	nr1d2b	529.799	1.73608	2.95654e-07	3.04217e-06
ENSDARG00000026875	fam57ba	1474.2	1.21877	2.98011e-07	3.06326e-06
ENSDARG00000061841	tiparp	449.179	1.29931	2.99121e-07	3.07309e-06
ENSDARG00000043394	si:dkey-71h2.2	38.1303	3.99823	3.00163e-07	3.0822e-06
ENSDARG00000103390	cacna2d2a	84.1966	3.85178	3.0384e-07	3.11675e-06
ENSDARG00000074183	DGKK	13.309	7.247	3.04513e-07	3.12204e-06
ENSDARG00000063626	ddx21	496.766	-1.40951	3.05388e-07	3.12941e-06
ENSDARG00000073792	man1b1a	75.4384	2.47585	3.05859e-07	3.13262e-06
ENSDARG00000015862	rpl5b	4605.73	-1.24733	3.06871e-07	3.14137e-06
ENSDARG00000075437	shc1	324.66	1.39076	3.10472e-07	3.17334e-06
ENSDARG00000060109	aggf1	204.492	-1.00727	3.1203e-07	3.18763e-06
ENSDARG00000059672	arhgap6	63.9486	2.5645	3.12498e-07	3.19077e-06
ENSDARG00000071235	si:ch211-117c9.5	748.688	2.02308	3.1904e-07	3.25265e-06
ENSDARG00000011259	trpm1a	463.042	1.4086	3.19047e-07	3.25265e-06
ENSDARG00000101259	hgh1	236.723	-1.33308	3.21474e-07	3.27572e-06
ENSDARG00000061773	neurl1ab	17.895	7.07727	3.23646e-07	3.2947e-06
ENSDARG00000101020	KHDRBS3	27.6256	6.06983	3.23668e-07	3.2947e-06
ENSDARG00000009488	gipc2	103.219	2.6923	3.28227e-07	3.33941e-06
ENSDARG00000004648	kctd16a	12.8126	6.50306	3.30221e-07	3.35797e-06
ENSDARG00000078459	cux1a	1544.07	1.00191	3.31248e-07	3.3667e-06
ENSDARG00000006900	impdh2	226.133	-1.57839	3.32749e-07	3.38024e-06
ENSDARG00000074121	dnmbp	1084.65	1.03201	3.35184e-07	3.40324e-06
ENSDARG00000056929	kdm6bb	1001.04	1.28486	3.38037e-07	3.43045e-06
ENSDARG00000099387	hn1a	32.0912	3.81471	3.38367e-07	3.43205e-06
ENSDARG00000025671	grm6b	126.472	2.21332	3.42849e-07	3.47398e-06
ENSDARG00000034344	pcdh19	580.702	1.40887	3.43324e-07	3.47703e-06
ENSDARG00000077516	RECQL4	206.407	-1.61146	3.44984e-07	3.49127e-06
ENSDARG00000089914	clint1b	145.908	1.49025	3.45081e-07	3.49127e-06
ENSDARG00000004948	bccip	483.755	-1.07954	3.45892e-07	3.4977e-06
ENSDARG00000012135	fbxl2	89.1264	1.96193	3.46178e-07	3.49882e-06
ENSDARG00000055574	CABZ01056727.1	81.5553	2.34066	3.47029e-07	3.50564e-06
ENSDARG00000097473	zgc:113340	94.9896	-1.52752	3.47595e-07	3.50958e-06
ENSDARG00000101251	ldha	993.063	1.79123	3.50134e-07	3.53343e-06
ENSDARG00000006782	rb1	543.214	-1.41903	3.52548e-07	3.55419e-06
ENSDARG00000097670	BX005048.1	13.5067	6.51672	3.58542e-07	3.61096e-06
ENSDARG00000016667	gabbr1b	36.4697	6.25943	3.60119e-07	3.62502e-06
ENSDARG00000098375	polr1a	195.704	-1.64074	3.60757e-07	3.62801e-06
ENSDARG00000055618	acta1b	106.507	2.52789	3.60781e-07	3.62801e-06
ENSDARG00000023683	cacna1fb	37.4783	7.50826	3.6123e-07	3.6307e-06
ENSDARG00000053684	aldob	117.772	-2.63754	3.61691e-07	3.6335e-06
ENSDARG00000071551	xrcc6	368.658	-1.29535	3.62376e-07	3.63854e-06
ENSDARG00000088699	pdzd8	144.561	1.90162	3.63088e-07	3.64386e-06
ENSDARG00000074715	stk17a	462.088	1.70625	3.64849e-07	3.65969e-06
ENSDARG00000074410	brip1	181.644	-1.83363	3.66674e-07	3.67614e-06
ENSDARG00000103598	siva1	572.985	-1.35871	3.70593e-07	3.71357e-06
ENSDARG00000005095	glcea	46.9224	3.31006	3.70987e-07	3.71565e-06
ENSDARG00000014081	fam184a	36.3041	3.95555	3.71774e-07	3.72143e-06
ENSDARG00000079610	akap9	88.2174	1.65484	3.72028e-07	3.72143e-06
ENSDARG00000086114	CR792417.1	13.4419	6.99161	3.72124e-07	3.72143e-06
ENSDARG00000019312	rab39ba	139.003	2.92179	3.75704e-07	3.75534e-06
ENSDARG00000104891	si:dkey-109j17.5	26.6881	5.01755	3.78334e-07	3.77974e-06
ENSDARG00000037695	pcdh2aa1	11.4878	6.34721	3.90132e-07	3.89175e-06
ENSDARG00000079366	ppp1r9ba	269.046	1.16004	3.92148e-07	3.90991e-06
ENSDARG00000010727	ttyh2l	414.692	1.70164	3.92983e-07	3.91628e-06
ENSDARG00000101018	PTDSS2	292.684	-1.2353	3.94622e-07	3.93064e-06
ENSDARG00000042057	trmt1l	192.131	-1.50006	3.95931e-07	3.9417e-06
ENSDARG00000088709	tnfaip8l3	40.3168	3.53886	3.97859e-07	3.95893e-06
ENSDARG00000100244	ebf3a	1765.57	2.97284	3.99289e-07	3.97108e-06
ENSDARG00000061603	sorbs2b	271.976	2.53761	3.99479e-07	3.97108e-06
ENSDARG00000099844	GNAZ	55.3234	2.10791	3.99899e-07	3.97327e-06
ENSDARG00000016044	gins4	563.747	-2.0831	4.07262e-07	4.04441e-06
ENSDARG00000012684	atp2b1a	1035.69	1.08192	4.08526e-07	4.05495e-06
ENSDARG00000040644	pxylp1	41.7313	2.46266	4.11541e-07	4.08284e-06
ENSDARG00000104387	slc4a5	26.8127	6.40528	4.13448e-07	4.09972e-06
ENSDARG00000077607	dus2	321.149	-1.29966	4.14105e-07	4.10419e-06
ENSDARG00000032637	si:dkey-261m9.12	5428.46	-1.79878	4.17464e-07	4.13543e-06
ENSDARG00000104222	inppl1a	112.71	-1.72399	4.18242e-07	4.14107e-06
ENSDARG00000027424	slc25a3a	192.753	4.14184	4.18845e-07	4.14498e-06
ENSDARG00000059908	si:ch211-217k17.7	370.875	-1.56814	4.22788e-07	4.18193e-06
ENSDARG00000078041	xpo1a	1791.5	-1.09461	4.29212e-07	4.24306e-06
ENSDARG00000010248	wdr54	150.216	1.50975	4.29394e-07	4.24306e-06
ENSDARG00000090654	gak	754.914	1.41631	4.30704e-07	4.2539e-06
ENSDARG00000027547	TPGS1	204.213	1.07803	4.33025e-07	4.2747e-06
ENSDARG00000075382	slc9a6b	146.618	1.75795	4.35075e-07	4.29133e-06
ENSDARG00000032264	mybl2b	760.163	-1.84681	4.38142e-07	4.3188e-06
ENSDARG00000031795	abcf1	2061.08	-1.00042	4.38904e-07	4.32347e-06
ENSDARG00000059945	sv2a	154.886	4.61526	4.39356e-07	4.32435e-06
ENSDARG00000044484	cdc23	457.855	-1.03343	4.42181e-07	4.35e-06
ENSDARG00000035557	gabarapa	804.747	1.43497	4.44933e-07	4.37491e-06
ENSDARG00000034313	ppp5c	541.779	-1.06379	4.45403e-07	4.37738e-06
ENSDARG00000078973	uckl1b	18.3121	5.6317	4.49401e-07	4.41449e-06
ENSDARG00000075041	fmnl2b	692.484	1.24379	4.50477e-07	4.42289e-06
ENSDARG00000035521	sfrp1a	1006.21	-1.10246	4.51066e-07	4.42649e-06
ENSDARG00000035399	ankra2	573.62	1.02275	4.55451e-07	4.46732e-06
ENSDARG00000056156	npdc1b	34.8672	4.79784	4.55858e-07	4.46895e-06
ENSDARG00000075209	p4htm	50.1172	3.63626	4.56066e-07	4.46895e-06
ENSDARG00000076090	jakmip1	33.5404	3.9371	4.56837e-07	4.47431e-06
ENSDARG00000024575	kif26bb	98.146	3.3642	4.59998e-07	4.50305e-06
ENSDARG00000002830	trmt2a	162.879	-1.364	4.63765e-07	4.5377e-06
ENSDARG00000031845	mboat2a	49.6043	2.3087	4.64807e-07	4.54567e-06
ENSDARG00000026400	rad51d	125.372	-1.64605	4.68805e-07	4.58115e-06
ENSDARG00000045289	gpr137c	86.1454	1.80397	4.68895e-07	4.58115e-06
ENSDARG00000077530	ahctf1	435.875	-1.14058	4.70018e-07	4.58987e-06
ENSDARG00000063018	fam78ba	151.08	2.77367	4.7555e-07	4.64162e-06
ENSDARG00000031293	dnajc9	1027.79	-1.65666	4.76155e-07	4.64525e-06
ENSDARG00000002840	si:dkey-28b4.8	882.926	1.27319	4.77504e-07	4.65613e-06
ENSDARG00000061640	sipa1l2	356.746	1.38378	4.79519e-07	4.67349e-06
ENSDARG00000105392	si:ch73-22o18.1	16.4428	7.24452	4.82723e-07	4.70242e-06
ENSDARG00000042807	slc16a4	59.479	2.48313	4.84059e-07	4.71313e-06
ENSDARG00000040713	rbbp9	311.354	-1.3483	4.85529e-07	4.72514e-06
ENSDARG00000104057	pcdh1g14	43.1329	2.60117	4.86524e-07	4.73251e-06
ENSDARG00000052131	gli3	157.12	-1.59219	4.87114e-07	4.73594e-06
ENSDARG00000027249	btg1	8639.88	1.40716	4.88145e-07	4.74364e-06
ENSDARG00000009901	slc38a5a	56.3976	3.28511	4.89642e-07	4.75412e-06
ENSDARG00000022232	ppan	374.77	-1.44582	4.897e-07	4.75412e-06
ENSDARG00000053381	plpp1a	285.568	1.87179	4.91763e-07	4.77182e-06
ENSDARG00000038969	zgc:113142	18.4851	6.53257	4.93847e-07	4.78972e-06
ENSDARG00000089413	mbpb	102.163	2.56139	4.94478e-07	4.79318e-06
ENSDARG00000041750	ccdc92	154.259	2.49732	4.94685e-07	4.79318e-06
ENSDARG00000011605	dennd6b	144.756	1.89327	4.96898e-07	4.81228e-06
ENSDARG00000103588	prrt2	295.528	5.14072	4.97913e-07	4.81977e-06
ENSDARG00000075281	tbc1d30	147.318	3.23382	4.98718e-07	4.82521e-06
ENSDARG00000099640	eed	898.188	-1.21715	5.036e-07	4.87008e-06
ENSDARG00000098488	CABZ01118154.1	27.3677	2.12146	5.06593e-07	4.89666e-06
ENSDARG00000105484	FP325123.9	31.0583	-2.74089	5.07859e-07	4.90652e-06
ENSDARG00000103422	usp10	1505.2	-1.10034	5.12252e-07	4.94656e-06
ENSDARG00000055759	efhd2	205.122	1.47592	5.17233e-07	4.99223e-06
ENSDARG00000105225	CABZ01031290.1	59.4478	2.41755	5.19902e-07	5.01109e-06
ENSDARG00000101240	CU651662.1	83.1219	2.29258	5.19941e-07	5.01109e-06
ENSDARG00000070919	cpne5b	18.3988	4.97975	5.21388e-07	5.02261e-06
ENSDARG00000068726	masp1	13.2879	6.73276	5.24043e-07	5.04331e-06
ENSDARG00000056175	scrt2	4071.4	2.0576	5.2734e-07	5.07015e-06
ENSDARG00000014685	esco2	1562.77	-1.70978	5.30306e-07	5.08925e-06
ENSDARG00000104292	ctgfb	16.1032	7.452	5.30367e-07	5.08925e-06
ENSDARG00000024966	MARK4 (1 of many)	446.238	1.28755	5.30604e-07	5.08925e-06
ENSDARG00000069134	vwc2l	27.0955	4.12918	5.31406e-07	5.09449e-06
ENSDARG00000103316	si:ch211-212k18.5	103.636	-2.49979	5.33759e-07	5.11459e-06
ENSDARG00000102453	slc1a2b	571.686	2.32701	5.36547e-07	5.13884e-06
ENSDARG00000002656	stxbp5a	81.2833	4.25595	5.36936e-07	5.1401e-06
ENSDARG00000086790	gucy1b3	43.7729	3.97349	5.37714e-07	5.14507e-06
ENSDARG00000061778	fmn2b	105.471	3.10319	5.38342e-07	5.1486e-06
ENSDARG00000003206	chchd6a	329.508	1.15041	5.39493e-07	5.15713e-06
ENSDARG00000054191	pgk1	745.975	1.24946	5.402e-07	5.16142e-06
ENSDARG00000091459	si:dkey-52k1.6	15.7956	7.04446	5.43741e-07	5.19277e-06
ENSDARG00000057575	pnp4a	2739.33	2.2599	5.45299e-07	5.20515e-06
ENSDARG00000076729	myo9aa	213.697	1.90188	5.52959e-07	5.27574e-06
ENSDARG00000045708	adm2a	97.3976	2.29191	5.57121e-07	5.31291e-06
ENSDARG00000045351	ccdc58	428.649	-1.24317	5.57391e-07	5.31294e-06
ENSDARG00000070107	six7	1213.35	3.98102	5.63628e-07	5.36725e-06
ENSDARG00000008336	sh3bp5a	98.8277	1.50668	5.64682e-07	5.37473e-06
[truncated: 2,048 more rows]

## Sheet: OF48vsDR48
GeneID	Gene	baseMean	log2FoldChange	pvalue	adjusted p
ENSDARG00000021916	vax1	409.918	7.87834	2.84599e-55	5.10343e-51
ENSDARG00000055381	bambia	1573.11	-2.998	2.04627e-39	1.83468e-35
ENSDARG00000020164	efnb2a	857.475	-2.69726	5.7232e-32	3.42095e-28
ENSDARG00000030058	tbx4	164.737	-3.83802	1.71225e-25	7.676e-22
ENSDARG00000035521	sfrp1a	1006.21	2.18926	7.41335e-23	2.65873e-19
ENSDARG00000034013	rgmd	685.174	2.61229	1.92567e-21	5.75518e-18
ENSDARG00000103092	grem2b	177.558	4.7679	4.16633e-16	1.0673e-12
ENSDARG00000076933	aldh1a3	304.685	10.5999	7.90722e-16	1.7724e-12
ENSDARG00000103576	EPHB3 (1 of many)	69.8137	4.48228	1.36064e-15	2.71099e-12
ENSDARG00000021539	ephb2b	978.888	1.73768	8.42823e-14	1.46956e-10
ENSDARG00000088157	smoc2	124.807	5.497	9.01467e-14	1.46956e-10
ENSDARG00000070038	rbp2a	75.5012	9.54057	1.29686e-13	1.93794e-10
ENSDARG00000070681	fam132a	206.535	3.33908	7.60558e-13	1.0491e-09
ENSDARG00000058702	vax2	258.113	5.5977	1.11444e-12	1.42744e-09
ENSDARG00000088255	smoc1	44.7059	5.13812	2.83247e-12	3.38613e-09
ENSDARG00000053493	aldh1a2	667.961	-3.65126	4.80626e-12	5.38661e-09
ENSDARG00000092060	tbx5b	150.963	-2.99938	4.07884e-11	4.30246e-08
ENSDARG00000069715	foxi2	230.036	5.89074	8.57371e-11	8.54132e-08
ENSDARG00000098045	CR751602.2	41.2103	-3.24599	1.34466e-10	1.26907e-07
ENSDARG00000026926	rom1b	108.997	4.70731	2.11974e-10	1.90056e-07
ENSDARG00000024894	tbx5a	61.6539	-4.48687	5.72844e-10	4.89154e-07
ENSDARG00000104566	foxi1	38.2414	-8.13031	6.4562e-10	5.26239e-07
ENSDARG00000053875	cryba1b	69.6888	-25.4465	2.97351e-09	2.31831e-06
ENSDARG00000032578	pax2b	96.29	2.91407	4.91235e-09	3.67034e-06
ENSDARG00000040926	nr2f2	838.637	-1.635	1.47489e-08	1.05791e-05
ENSDARG00000035798	gngt1	156.059	6.39283	3.94446e-08	2.66926e-05
ENSDARG00000005510	gdf6b	22.8503	-7.23079	4.01907e-08	2.66926e-05
ENSDARG00000012610	saga	194.95	6.37334	4.33763e-08	2.77794e-05
ENSDARG00000006640	eomesa	300.789	3.09503	5.13736e-08	3.17666e-05
ENSDARG00000025187	six6a	157.002	2.27718	5.43517e-08	3.24878e-05
ENSDARG00000037941	syt5a	17.7243	7.4563	2.0417e-07	0.000118102
ENSDARG00000093753	BX004774.2	114.56	9.6364	2.26369e-07	0.000126851
ENSDARG00000102742	bmpr1bb	43.8117	4.11368	2.34533e-07	0.000127444
ENSDARG00000028148	pax2a	231.363	4.35376	2.75561e-07	0.000145334
ENSDARG00000053746	CABZ01084566.1	34.6472	6.27927	3.48339e-07	0.000178469
ENSDARG00000092660	cyp27c1	314.64	1.83984	4.52831e-07	0.00022556
ENSDARG00000061101	snx19a	38.526	4.48122	7.643e-07	0.000370417
ENSDARG00000005479	tenm3	402.161	1.39083	1.69852e-06	0.000801521
ENSDARG00000043148	slc1a3b	17.4787	5.49761	1.89843e-06	0.000862839
ENSDARG00000015879	pax8	63.2107	4.13303	1.92469e-06	0.000862839
ENSDARG00000058585	chst2b	34.2439	2.31668	2.39482e-06	0.00104741
ENSDARG00000017168	nr2f1b	438.805	1.22274	2.46508e-06	0.00105247
ENSDARG00000077138	zgc:195173	508.607	1.60515	2.69992e-06	0.00111885
ENSDARG00000045180	acta2	15.3012	7.13358	2.74533e-06	0.00111885
ENSDARG00000042387	zgc:77752	30.9852	3.55804	2.91317e-06	0.00116087
ENSDARG00000070666	rhol	16.4673	6.23109	3.14958e-06	0.00122779
ENSDARG00000002696	gnb3b	104.841	6.72183	4.11626e-06	0.00153777
ENSDARG00000070598	eno4	49.0988	2.80489	4.53246e-06	0.00165869
ENSDARG00000015445	lim2.4	11.849	18.5145	5.17975e-06	0.00185767
ENSDARG00000009637	rcvrn3	50.8759	8.97497	5.90577e-06	0.00203658
ENSDARG00000099563	inpp5ka	316.043	1.25934	6.65952e-06	0.00225318
ENSDARG00000004060	bhlhe40	443.744	1.07052	7.06781e-06	0.00234704
ENSDARG00000030349	cryba2a	12.5253	-17.343	7.64942e-06	0.00249399
ENSDARG00000089878	nedd9	196.919	-1.28226	9.30427e-06	0.00297936
ENSDARG00000099217	RDH8 (1 of many)	26.5326	3.49261	9.80871e-06	0.00308579
ENSDARG00000075729	bmpr1bb	14.3994	4.76126	1.01787e-05	0.00314699
ENSDARG00000014796	wnt11r	67.068	-2.21019	1.09788e-05	0.0033368
ENSDARG00000011886	pdca	67.9726	2.69302	1.14814e-05	0.00342583
ENSDARG00000099144	igfbp3	84.1827	2.01283	1.16538e-05	0.00342583
ENSDARG00000012504	rlbp1a	1282.25	1.38984	1.20933e-05	0.00349768
ENSDARG00000100139	si:ch211-113d22.2	260.108	5.54082	1.54295e-05	0.00434455
ENSDARG00000098376	si:ch211-207l14.1	31.2117	5.05502	1.55059e-05	0.00434455
ENSDARG00000104100	bmpr1ba	76.5718	1.78764	1.71116e-05	0.0047207
ENSDARG00000073978	crabp2a	1321.86	-1.28254	1.7527e-05	0.00476203
ENSDARG00000008127	pcdh15b	17.9053	6.36019	1.81391e-05	0.00485479
ENSDARG00000095802	si:ch1073-155h21.2	62.669	2.64207	1.84103e-05	0.00485491
ENSDARG00000053279	apln	695.696	1.56332	1.96221e-05	0.00509947
ENSDARG00000067729	arid3c	57.0412	1.37482	2.05097e-05	0.005254
ENSDARG00000056511	arr3a	1130.31	6.13451	2.11764e-05	0.00534837
ENSDARG00000038378	sagb	543.18	4.20939	2.24546e-05	0.00559244
ENSDARG00000019752	rom1a	61.7235	8.55483	2.41693e-05	0.00593705
ENSDARG00000051874	stra6	1319.99	1.15796	2.6587e-05	0.00628151
ENSDARG00000039697	shtn1	20.0663	5.58681	2.66225e-05	0.00628151
ENSDARG00000094889	cplx4c	14.0767	5.6313	2.72198e-05	0.00633902
ENSDARG00000033172	nr2f5	550.805	1.2178	3.18825e-05	0.0073297
ENSDARG00000042529	gnat2	75.2512	5.07952	3.42693e-05	0.0077787
ENSDARG00000038569	fzd8b	67.9938	1.52449	3.56552e-05	0.00799211
ENSDARG00000076895	flrt3	264.974	1.26125	4.20262e-05	0.00907185
ENSDARG00000033327	unc5b	208.61	-1.95131	4.24958e-05	0.00907185

## Sheet: DR48vsDR32
GeneID	Gene	baseMean	log2FoldChange	pvalue	adjusted p
ENSDARG00000002933	gbx2	601.385	6.7871	2.65793e-84	5.16782e-80
ENSDARG00000098392	si:ch73-28h20.1	2039.72	6.46517	6.39413e-72	6.21606e-68
ENSDARG00000053364	pax10	1539.46	4.71401	1.10737e-68	7.17688e-65
ENSDARG00000021948	tnc	717.565	5.92507	2.15797e-50	1.04894e-46
ENSDARG00000043257	ckbb	21289.9	4.10261	4.98888e-50	1.93998e-46
ENSDARG00000037588	bhlhe23	1648.31	8.1611	2.35407e-48	7.62837e-45
ENSDARG00000086288	scg3	980.579	4.54834	8.04566e-44	2.23474e-40
ENSDARG00000102393	arl3l1	1050.94	8.29883	3.18811e-43	7.74831e-40
ENSDARG00000054378	pcbp3	746.386	5.33003	5.42825e-41	1.17268e-37
ENSDARG00000044541	ppp1r14ba	794.129	6.20128	4.99128e-40	9.15652e-37
ENSDARG00000044511	etv5b	405.274	-3.03478	5.18036e-40	9.15652e-37
ENSDARG00000028017	tp53inp1	1010.6	3.41986	1.44455e-39	2.34054e-36
ENSDARG00000100494	pbx1a	2352.46	2.68754	4.07916e-39	6.10085e-36
ENSDARG00000054749	lmo4b	1483.69	3.44455	1.11285e-38	1.54551e-35
ENSDARG00000061191	plekho1a	249.873	5.94952	2.98371e-38	3.86748e-35
ENSDARG00000053862	crygmx	25.5019	37.3574	3.81486e-38	4.63578e-35
ENSDARG00000003971	isl2a	453.608	7.84551	8.65681e-38	9.90084e-35
ENSDARG00000045677	opn1sw1	596.422	33.5994	1.06156e-37	1.14666e-34
ENSDARG00000055400	si:dkey-56f14.7	527.028	5.81263	2.21793e-37	2.26964e-34
ENSDARG00000033201	CRIP2	476.242	4.6938	5.64231e-37	5.48518e-34
ENSDARG00000013615	pbx3b	538.25	4.02877	3.36935e-36	3.11954e-33
ENSDARG00000053358	basp1	633.073	7.68867	9.6933e-36	8.56667e-33
ENSDARG00000062790	CU639469.1	1103.42	3.42062	1.58073e-35	1.33627e-32
ENSDARG00000005159	cyth3b	238.788	5.84653	3.45374e-35	2.79796e-32
ENSDARG00000074319	sall1a	675.78	5.43557	7.28644e-35	5.66681e-32
ENSDARG00000021143	rtn1b	1622.48	4.36669	8.76731e-35	6.55626e-32
ENSDARG00000092269	si:dkeyp-41f9.4	438.884	7.44287	1.58068e-34	1.13827e-31
ENSDARG00000015536	sox6	398.991	3.83775	4.90662e-34	3.40713e-31
ENSDARG00000045131	id4	1267.39	5.59741	1.14989e-32	7.70942e-30
ENSDARG00000056979	lhx9	586.76	2.91914	3.57805e-32	2.31894e-29
ENSDARG00000056092	si:dkey-12h9.6	178.606	6.19113	3.98923e-32	2.50202e-29
ENSDARG00000045893	kctd15a	568.027	4.87228	9.28256e-32	5.64003e-29
ENSDARG00000045014	tuba2	468.348	3.92247	1.28271e-31	7.55748e-29
ENSDARG00000062510	bcl11ba	308.609	7.2515	1.79593e-31	1.02701e-28
ENSDARG00000061736	ank3a	370.679	8.00839	4.9375e-31	2.67987e-28
ENSDARG00000059775	slc32a1	443.634	6.52568	4.96196e-31	2.67987e-28
ENSDARG00000031768	roraa	532.989	2.81619	5.26027e-31	2.7642e-28
ENSDARG00000092970	tmsb2	374.669	7.97292	1.04541e-30	5.34894e-28
ENSDARG00000103057	zfhx3	1757.68	3.37912	1.22283e-30	6.09626e-28
ENSDARG00000017312	lmbrd2b	189.816	3.88933	4.22702e-30	2.05465e-27
ENSDARG00000097897	sgip1a	704.127	4.94006	5.56284e-30	2.63801e-27
ENSDARG00000040380	arhgef1a	209.004	4.06275	1.66384e-29	7.7024e-27
ENSDARG00000104839	mansc1	592.829	5.62767	5.07918e-29	2.29662e-26
ENSDARG00000006467	pcdh8	318.745	5.92666	9.058e-29	4.00261e-26
ENSDARG00000007788	atp2b1b	663.513	5.79709	2.15708e-28	9.32002e-26
ENSDARG00000058154	znf385c	241.704	6.7837	3.05389e-28	1.2908e-25
ENSDARG00000061647	nrxn1a	452.783	6.4878	4.41484e-28	1.82634e-25
ENSDARG00000060434	map1b	186.397	4.62957	4.61392e-28	1.86892e-25
ENSDARG00000004588	sox4a	2511.04	4.08317	4.79382e-28	1.90217e-25
ENSDARG00000056292	vsx1	9820.3	3.13125	2.57051e-27	9.99569e-25
ENSDARG00000041323	csdc2a	511.749	3.5327	4.93105e-27	1.87989e-24
ENSDARG00000062003	myo5b	201.126	3.50371	5.82358e-27	2.17746e-24
ENSDARG00000006747	tmem178b	871.087	4.69332	7.47006e-27	2.74038e-24
ENSDARG00000027495	elovl4b	2149.34	4.0761	9.4914e-27	3.41743e-24
ENSDARG00000008861	tfap2e	811.009	7.86965	1.46462e-26	5.17755e-24
ENSDARG00000102879	myt1b	1020.41	2.8444	1.64922e-26	5.72605e-24
ENSDARG00000070479	tspan13b	177.545	5.19015	2.35644e-26	8.03793e-24
ENSDARG00000071394	foxq2	412.33	9.33941	5.12561e-26	1.71823e-23
ENSDARG00000098652	pcdh11	386.565	4.93754	7.8341e-26	2.58167e-23
ENSDARG00000070162	stox2a	279.084	3.0508	1.15636e-25	3.74718e-23
ENSDARG00000004358	gnb3a	3786.05	10.2121	1.2675e-25	4.04e-23
ENSDARG00000102185	si:ch211-199f5.1	161.253	5.1439	1.99169e-25	6.24588e-23
ENSDARG00000032849	ndrg1a	974.944	4.65946	2.05314e-25	6.33638e-23
ENSDARG00000074902	nol4la	858.819	3.36192	2.39668e-25	7.24639e-23
ENSDARG00000070567	cadpsb	196.738	5.49893	2.42254e-25	7.24639e-23
ENSDARG00000008407	tspan7b	577.575	2.47727	4.35128e-25	1.28185e-22
ENSDARG00000054543	samsn1a	442.036	6.35693	4.6479e-25	1.34879e-22
ENSDARG00000102820	cib2	359.308	2.768	5.47038e-25	1.56413e-22
ENSDARG00000045930	rbpms2a	816.582	2.89368	5.55426e-25	1.56509e-22
ENSDARG00000020544	rem1	397	5.00695	5.95489e-25	1.65401e-22
ENSDARG00000007807	cyth3a	153.244	5.47724	8.33914e-25	2.28363e-22
ENSDARG00000014746	rbfox1	627.442	11.6975	8.90636e-25	2.40509e-22
ENSDARG00000036344	calb2b	2391.79	13.44	1.65322e-24	4.36456e-22
ENSDARG00000076290	calr	1809.4	1.64812	1.66115e-24	4.36456e-22
ENSDARG00000023174	fez1	727.609	4.80892	2.3526e-24	6.09888e-22
ENSDARG00000104582	zgc:77058	421.177	3.99308	3.20977e-24	8.21152e-22
ENSDARG00000104439	cldnd1a	351.232	2.78321	3.38361e-24	8.54384e-22
ENSDARG00000012667	tfap2b	888.345	4.55198	3.97187e-24	9.84931e-22
ENSDARG00000018966	cyb5r1	188.13	2.63205	4.00193e-24	9.84931e-22
ENSDARG00000087616	maptb	364.259	3.84782	4.81173e-24	1.16943e-21
ENSDARG00000098380	sncgb	508.821	5.64977	5.26615e-24	1.26407e-21
ENSDARG00000059582	sowahcb	195.702	5.47362	5.4129e-24	1.28345e-21
ENSDARG00000004697	rxrgb	394.216	3.2853	6.54942e-24	1.53139e-21
ENSDARG00000001785	irx2a	222.527	3.16641	6.61608e-24	1.53139e-21
ENSDARG00000014462	rab3c	290.995	4.19484	8.14095e-24	1.86217e-21
ENSDARG00000024865	dscama	350.78	3.38872	8.94484e-24	2.02226e-21
ENSDARG00000077341	ppp1r14c	2971.87	4.47083	1.22443e-23	2.73639e-21
ENSDARG00000104945	sncb	1075.68	4.93737	1.65906e-23	3.66558e-21
ENSDARG00000001994	stxbp1a	1051.45	4.31697	1.8155e-23	3.96616e-21
ENSDARG00000076401	cacng3b	451.264	11.105	1.91709e-23	4.14154e-21
ENSDARG00000007818	palm1b	514.255	1.98076	2.38559e-23	5.09703e-21
ENSDARG00000079802	aanat2	403.247	9.21517	2.53148e-23	5.34995e-21
ENSDARG00000069615	ckmt2a	2120.7	11.8811	4.26363e-23	8.91375e-21
ENSDARG00000087260	mtss1lb	1002.73	4.35327	5.23914e-23	1.08367e-20
ENSDARG00000058117	snap25b	2571.54	7.4088	5.63279e-23	1.15282e-20
ENSDARG00000060330	si:ch211-284e13.4	103.399	4.51429	6.51022e-23	1.31852e-20
ENSDARG00000060354	samd7	700.306	5.11615	6.83503e-23	1.37004e-20
ENSDARG00000071658	ywhag2	637.442	4.8413	7.75125e-23	1.53783e-20
ENSDARG00000035521	sfrp1a	1006.21	-2.18629	9.06589e-23	1.78049e-20
ENSDARG00000015059	daam1a	716.344	2.7872	1.00913e-22	1.96206e-20
ENSDARG00000061909	si:ch73-233f7.1	248.371	10.4819	1.36545e-22	2.62857e-20
ENSDARG00000075054	rasgrf2a	169.629	6.93271	1.76982e-22	3.37359e-20
ENSDARG00000073883	clstn3	335.101	6.90112	1.85647e-22	3.50439e-20
ENSDARG00000040606	tfap2c	1836.58	4.64018	2.03228e-22	3.79939e-20
ENSDARG00000104409	tnk2b	190.445	6.38756	2.35417e-22	4.33669e-20
ENSDARG00000002445	prdm1a	1185.33	5.83442	2.36429e-22	4.33669e-20
ENSDARG00000102975	hmp19	1991.77	6.2184	2.57427e-22	4.67772e-20
ENSDARG00000053130	pcp4a	447.428	4.68121	2.82659e-22	5.08865e-20
ENSDARG00000025847	sox12	1068.5	3.88327	2.91329e-22	5.19662e-20
ENSDARG00000036670	aplnrb	441.882	3.45685	3.50566e-22	6.19641e-20
ENSDARG00000043864	nptnb	379.637	4.56073	3.95373e-22	6.92544e-20
ENSDARG00000011640	syt5b	1551.03	6.03574	6.08784e-22	1.05684e-19
ENSDARG00000010602	zgc:112294	441.471	10.5527	6.98852e-22	1.20246e-19
ENSDARG00000003495	madd	408.325	2.22927	7.10328e-22	1.21148e-19
ENSDARG00000093357	nyap2b	223.583	3.43088	8.29486e-22	1.3995e-19
ENSDARG00000067832	zgc:136336	310.98	4.96915	8.34963e-22	1.3995e-19
ENSDARG00000002193	rho	4841.4	22.7933	8.5467e-22	1.42029e-19
ENSDARG00000068480	map7d2a	230.17	4.08646	9.09075e-22	1.49789e-19
ENSDARG00000087059	fam213ab	308.727	4.69017	1.01463e-21	1.65776e-19
ENSDARG00000059601	map1aa	279.575	4.60897	1.07915e-21	1.74849e-19
ENSDARG00000056877	vamp2	729.318	4.63339	1.13504e-21	1.82385e-19
ENSDARG00000102585	fam160a1b	213.521	5.8102	1.15069e-21	1.83385e-19
ENSDARG00000103648	znf536	166.099	3.9668	1.2831e-21	2.02823e-19
ENSDARG00000062420	nfia	486.589	3.46328	1.68827e-21	2.64718e-19
ENSDARG00000031343	rab6bb	251.418	4.1214	1.885e-21	2.93201e-19
ENSDARG00000074255	micu3b	193.728	7.03102	2.11427e-21	3.26252e-19
ENSDARG00000076804	ttyh1	297.446	3.819	2.19881e-21	3.36625e-19
ENSDARG00000105009	ddah2	2876.47	1.80282	2.24268e-21	3.4066e-19
ENSDARG00000002230	sypb	826.685	8.61922	2.66149e-21	4.01143e-19
ENSDARG00000058094	ciarta	471.846	2.6751	3.42658e-21	5.12484e-19
ENSDARG00000061817	kif1aa	394.628	5.02623	3.77468e-21	5.60237e-19
ENSDARG00000059057	atpv0e2	1470.72	3.69544	4.29057e-21	6.31982e-19
ENSDARG00000006301	raph1a	499.467	3.05384	5.38286e-21	7.86909e-19
ENSDARG00000026829	cotl1	2390.44	2.70314	7.05191e-21	1.02321e-18
ENSDARG00000068745	map4l	471.304	3.97668	7.48739e-21	1.07835e-18
ENSDARG00000040291	cadm4	141.654	5.59725	8.313e-21	1.18845e-18
ENSDARG00000098702	zgc:165603	321.122	10.7543	8.39735e-21	1.19175e-18
ENSDARG00000078778	lrch1	144.787	5.5627	8.54707e-21	1.20421e-18
ENSDARG00000060597	zgc:158659	178.432	5.93648	9.29547e-21	1.30023e-18
ENSDARG00000103937	ndrg4	3203.22	6.60331	9.36457e-21	1.30054e-18
ENSDARG00000038894	tmx3	598.023	6.88937	9.54398e-21	1.31605e-18
ENSDARG00000077652	lratb.2	523.664	5.17075	1.61267e-20	2.20811e-18
ENSDARG00000006497	rtn1a	3267.94	2.8908	1.62503e-20	2.20948e-18
ENSDARG00000076768	reps2	834.402	3.7854	2.4168e-20	3.26318e-18
ENSDARG00000076310	FBXO41 (1 of many)	470.754	7.17523	2.54122e-20	3.40751e-18
ENSDARG00000024195	znf395b	278.809	4.13812	3.14897e-20	4.19352e-18
ENSDARG00000070601	RASSF5	385.686	4.7753	3.29582e-20	4.35922e-18
ENSDARG00000001710	flot1a	389.581	3.3754	3.33945e-20	4.38709e-18
ENSDARG00000005559	pou4f1	177.372	7.74314	3.89538e-20	5.08308e-18
ENSDARG00000073732	myh14	454.914	2.10886	1.10754e-19	1.43559e-17
ENSDARG00000012126	zgc:109965	1256.97	7.23472	1.18891e-19	1.53086e-17
ENSDARG00000059279	tfap2a	2909.43	5.88832	1.35965e-19	1.7342e-17
ENSDARG00000030614	syt1a	298.804	6.27512	1.36467e-19	1.7342e-17
ENSDARG00000034007	prom1b	329.106	10.35	1.63501e-19	2.06426e-17
ENSDARG00000062686	megf11	87.7219	5.28373	1.65037e-19	2.0702e-17
ENSDARG00000061885	satb2	229.61	10.3809	1.72551e-19	2.15058e-17
ENSDARG00000014287	eno2	246.175	7.52801	2.11452e-19	2.61864e-17
ENSDARG00000038859	rgs20	191.864	6.69286	2.46029e-19	3.02756e-17
ENSDARG00000078440	ccdc88aa	219.453	6.52256	2.55332e-19	3.12228e-17
ENSDARG00000091683	cnrip1a	1060.47	3.64743	3.2396e-19	3.93673e-17
ENSDARG00000018065	ntm	181.141	9.88571	3.68741e-19	4.44246e-17
ENSDARG00000016301	zgc:65894	501.395	4.42231	3.70148e-19	4.44246e-17
ENSDARG00000042329	BCR (1 of many)	202.924	2.86092	3.85047e-19	4.59293e-17
ENSDARG00000102047	mab21l1	3396.97	1.12843	4.14867e-19	4.91845e-17
ENSDARG00000090062	rac3a	189.772	3.43026	4.17535e-19	4.92008e-17
ENSDARG00000060915	fbxl16	208.706	2.60249	4.6567e-19	5.45423e-17
ENSDARG00000002601	irx7	204.131	10.3896	4.84028e-19	5.6353e-17
ENSDARG00000062799	baiap2a	362.499	3.00291	5.17209e-19	5.98577e-17
ENSDARG00000052575	arl13a	442.847	8.76526	5.41938e-19	6.23485e-17
ENSDARG00000056742	crmp1	557.036	6.00442	5.85632e-19	6.6979e-17
ENSDARG00000007480	rpe65a	768.663	3.54911	6.63467e-19	7.54374e-17
ENSDARG00000036031	sept5b	334.473	4.20392	6.71421e-19	7.58979e-17
ENSDARG00000061918	cplx2	166.665	2.88867	7.30676e-19	8.21187e-17
ENSDARG00000068989	gabra1	266.221	10.2765	8.42969e-19	9.41946e-17
ENSDARG00000015931	si:ch211-214j24.9	344.488	5.57977	1.06439e-18	1.18257e-16
ENSDARG00000104279	appa	1342.04	1.42901	1.09313e-18	1.20759e-16
ENSDARG00000015015	tspan18b	1174.96	1.53701	1.27704e-18	1.39663e-16
ENSDARG00000014273	camk2d2	387.337	10.6979	1.28462e-18	1.39663e-16
ENSDARG00000040198	fstl5	204.984	5.38813	1.28579e-18	1.39663e-16
ENSDARG00000090963	atp6ap1lb	288.894	5.3706	1.4781e-18	1.59659e-16
ENSDARG00000070045	celf4	170.479	5.83251	1.56123e-18	1.67707e-16
ENSDARG00000098880	pclob	263.603	7.44857	1.81811e-18	1.94228e-16
ENSDARG00000091359	CABZ01118678.2	145.246	5.6754	2.26506e-18	2.40618e-16
ENSDARG00000019902	rcvrn2	2355.79	8.38148	2.2771e-18	2.40618e-16
ENSDARG00000029368	srpk2	228.777	4.05478	2.33049e-18	2.44928e-16
ENSDARG00000035648	irx4a	462.258	7.97282	2.53192e-18	2.64667e-16
ENSDARG00000051814	ptprz1a	391.388	4.45218	2.90478e-18	3.0202e-16
ENSDARG00000089326	arhgap20	135.524	4.89147	3.00185e-18	3.10452e-16
ENSDARG00000101437	BX511010.2	171.619	3.09363	3.10996e-18	3.19931e-16
ENSDARG00000002311	fabp11b	4284.51	2.39083	3.28016e-18	3.35664e-16
ENSDARG00000054723	si:ch211-242b18.1	318.478	3.49493	3.63325e-18	3.6985e-16
ENSDARG00000028066	diras1a	207.91	9.89971	4.40178e-18	4.45749e-16
ENSDARG00000091509	atp6ap1la	122.188	6.20194	4.63001e-18	4.66431e-16
ENSDARG00000056427	auts2a	493.825	2.23116	5.17217e-18	5.18363e-16
ENSDARG00000038446	nrp2b	519.41	1.85845	5.2776e-18	5.26218e-16
ENSDARG00000100128	CU861477.1	209.511	5.23578	5.30862e-18	5.26609e-16
ENSDARG00000019235	sema3aa	498.999	2.88428	5.62664e-18	5.55324e-16
ENSDARG00000093677	si:ch211-56a11.2	329.781	8.72492	5.69306e-18	5.59041e-16
ENSDARG00000095170	lrrfip1b	178.912	5.21286	5.795e-18	5.66192e-16
ENSDARG00000035357	gnb2	179.401	3.51914	6.02199e-18	5.85427e-16
ENSDARG00000078430	tiam1a	599.275	3.30769	6.51296e-18	6.30008e-16
ENSDARG00000015003	arhgap4b	176.017	3.10945	6.90238e-18	6.64371e-16
ENSDARG00000058232	fbrsl1	391.678	2.18435	7.08354e-18	6.78449e-16
ENSDARG00000029482	ush2a	330.059	5.02738	7.22155e-18	6.88278e-16
ENSDARG00000034424	atp1b2b	622.313	8.90784	7.98804e-18	7.57617e-16
ENSDARG00000052764	chrnb3a	182.986	7.64259	8.05181e-18	7.59958e-16
ENSDARG00000104436	zgc:153426	1786.5	3.97978	8.50788e-18	7.99124e-16
ENSDARG00000060639	apba2b	112.272	3.67355	9.66993e-18	9.03906e-16
ENSDARG00000062721	dennd4a	139.285	4.30493	1.00584e-17	9.3572e-16
ENSDARG00000029689	tkta	256.013	5.3167	1.02409e-17	9.48165e-16
ENSDARG00000096398	si:ch211-276a17.5	159.244	8.04106	1.06341e-17	9.79903e-16
ENSDARG00000059682	slc43a3a	176.157	7.01922	1.08775e-17	9.97603e-16
ENSDARG00000020328	plekha6	182.836	3.29321	1.1294e-17	1.03093e-15
ENSDARG00000012460	rassf4	153.97	6.9061	1.26779e-17	1.15185e-15
ENSDARG00000004712	tbr1b	84.0782	9.37153	1.45173e-17	1.31284e-15
ENSDARG00000026882	palm1a	110.835	3.60302	1.59329e-17	1.43418e-15
ENSDARG00000016676	gnao1a	1531.28	2.02218	1.67485e-17	1.50065e-15
ENSDARG00000086104	slco5a2	280.608	1.97059	1.69556e-17	1.51224e-15
ENSDARG00000063007	apc2	171.731	4.13464	1.71871e-17	1.52589e-15
ENSDARG00000037905	cacna1aa	186.158	4.12424	1.7869e-17	1.57922e-15
ENSDARG00000040274	scamp5b	190.839	9.76707	2.30612e-17	2.02887e-15
ENSDARG00000062449	xpr1a	190.443	4.5294	2.37751e-17	2.08225e-15
ENSDARG00000103490	dpysl4	522.414	1.98484	2.90024e-17	2.52867e-15
ENSDARG00000101735	chn1	794.939	2.06414	3.32402e-17	2.88522e-15
ENSDARG00000069297	upf3a	229.886	3.23509	3.42295e-17	2.95789e-15
ENSDARG00000035163	tmem136b	217.406	6.6659	3.52309e-17	3.02672e-15
ENSDARG00000073707	cnksr2b	137.245	4.88973	3.53374e-17	3.02672e-15
ENSDARG00000011582	sox5	449.743	3.45394	3.74936e-17	3.19732e-15
ENSDARG00000079840	kcnma1a	274.109	5.89263	4.02204e-17	3.41487e-15
ENSDARG00000034668	celf3a	1889.99	2.52946	4.29741e-17	3.63281e-15
ENSDARG00000053547	jakmip2	221.284	3.76412	4.48042e-17	3.77111e-15
ENSDARG00000099793	cspg5b	1957.4	2.28138	5.02849e-17	4.21417e-15
ENSDARG00000102430	opn6a	707.455	10.1004	5.2717e-17	4.39904e-15
ENSDARG00000058868	apc	1039.27	1.69464	5.77e-17	4.77838e-15
ENSDARG00000016551	iqsec1b	358.71	2.1676	5.77545e-17	4.77838e-15
ENSDARG00000070575	fam131bb	77.9764	5.9155	5.86206e-17	4.82949e-15
ENSDARG00000036584	st8sia5	169.225	4.86805	6.33123e-17	5.19401e-15
ENSDARG00000051981	STX3 (1 of many)	183.28	5.15048	6.47776e-17	5.29189e-15
ENSDARG00000004988	ppp3ca	144.282	3.96322	6.79697e-17	5.52944e-15
ENSDARG00000026871	uchl1	183.761	4.35116	7.44121e-17	6.02831e-15
ENSDARG00000004861	esrrga	474.916	6.04519	7.49067e-17	6.0432e-15
ENSDARG00000103071	si:ch211-244c8.4	253.24	3.42007	7.59712e-17	6.10375e-15
ENSDARG00000015537	gad2	179.433	8.76745	7.83744e-17	6.27092e-15
ENSDARG00000027828	grin1a	222.887	9.74255	8.75741e-17	6.97829e-15
ENSDARG00000055052	map2	518.128	2.76214	8.86053e-17	7.03165e-15
ENSDARG00000074781	ptprt	247.568	5.30345	9.61677e-17	7.60076e-15
ENSDARG00000099744	gap43	909.022	4.26053	1.03134e-16	8.11837e-15
ENSDARG00000037921	gng13b	5865.93	7.60954	1.13642e-16	8.90945e-15
ENSDARG00000006206	pou4f3	145.583	8.97353	1.20373e-16	9.39927e-15
ENSDARG00000009553	gng3	1864.04	4.87105	1.43588e-16	1.11601e-14
ENSDARG00000078998	lhfpl4a	111.886	3.5387	1.44071e-16	1.11601e-14
ENSDARG00000024785	ctnna2	445.862	2.86039	1.45558e-16	1.12305e-14
ENSDARG00000020708	mdkb	6810.98	2.48381	1.49481e-16	1.14876e-14
ENSDARG00000062902	TULP2	356.022	4.71619	1.52653e-16	1.16851e-14
ENSDARG00000010958	glmnb	194.392	5.85047	1.54345e-16	1.17684e-14
ENSDARG00000054177	adgra1a	184.745	7.96273	1.58616e-16	1.20468e-14
ENSDARG00000056831	gng2	1159.82	2.26557	1.65255e-16	1.25021e-14
ENSDARG00000056633	fgf13b	149.605	3.9309	1.6673e-16	1.25649e-14
ENSDARG00000078657	FNDC10	129.678	5.79674	1.67683e-16	1.25878e-14
ENSDARG00000079977	nhsb	206.319	3.02033	1.69988e-16	1.27119e-14
ENSDARG00000074581	add2	214.695	3.70598	1.80884e-16	1.34748e-14
ENSDARG00000071375	celf5a	561.349	3.96335	1.85542e-16	1.37425e-14
ENSDARG00000098368	aplp1	215.177	3.80554	1.8589e-16	1.37425e-14
ENSDARG00000018069	rdh12	124.012	3.68935	2.08003e-16	1.53189e-14
ENSDARG00000056915	si:ch211-237l4.6	246.81	4.1302	2.10072e-16	1.5413e-14
ENSDARG00000077465	sorcs2	190.846	5.66447	2.23696e-16	1.63508e-14
ENSDARG00000068701	gpr85	340.671	7.78036	2.40473e-16	1.75113e-14
ENSDARG00000090086	rab11bb	394.274	3.82084	2.44207e-16	1.77169e-14
ENSDARG00000093064	SMIM18	130.565	4.2913	2.47342e-16	1.78776e-14
ENSDARG00000075362	dfnb31a	117.627	3.43218	2.60894e-16	1.87872e-14
ENSDARG00000002587	dpysl3	917.49	3.27409	2.76268e-16	1.9821e-14
ENSDARG00000035808	clcn4	256.672	2.70534	2.87716e-16	2.05664e-14
ENSDARG00000019566	neurod1	7631.21	2.12178	2.98599e-16	2.12662e-14
ENSDARG00000032737	gria3a	226.584	7.3451	3.4499e-16	2.44805e-14
ENSDARG00000013110	dmtn	237.535	4.05851	3.62357e-16	2.56193e-14
ENSDARG00000056004	sprn	100.185	5.31013	4.23873e-16	2.986e-14
ENSDARG00000091317	hunk	1086.93	3.75516	4.26145e-16	2.99117e-14
ENSDARG00000099931	pcdh1g26	119.082	5.50394	4.59833e-16	3.21602e-14
ENSDARG00000100876	sez6a	117.117	8.96885	5.1382e-16	3.58072e-14
ENSDARG00000099729	pcdh10a	446.558	3.12412	5.87587e-16	4.08016e-14
ENSDARG00000028048	rdh8a	764.927	3.62059	6.06569e-16	4.19698e-14
ENSDARG00000101131	pbx1b	184.461	2.19352	6.11092e-16	4.21329e-14
ENSDARG00000092825	EFCAB10	113.45	3.67134	6.69132e-16	4.59715e-14
ENSDARG00000026865	fam107b	1173.67	1.73824	6.90386e-16	4.72647e-14
ENSDARG00000043932	stmn4l	208.642	4.81335	6.93778e-16	4.73302e-14
ENSDARG00000056084	igsf21b	214.27	9.50572	6.99879e-16	4.75796e-14
ENSDARG00000003655	tmem59l	584.616	2.54913	8.30732e-16	5.62785e-14
ENSDARG00000019213	CTBP1	435.288	1.41047	8.37065e-16	5.65106e-14
ENSDARG00000052893	rx3	1001.76	3.68681	8.46183e-16	5.69285e-14
ENSDARG00000027316	tcp11l2	291.574	2.73802	8.51776e-16	5.71072e-14
ENSDARG00000105529	vgf	83.5775	5.69156	8.58574e-16	5.73651e-14
ENSDARG00000100851	gphnb	139.688	5.38236	9.13186e-16	6.0805e-14
ENSDARG00000023181	pcp4l1	502.759	9.58302	9.63432e-16	6.39318e-14
ENSDARG00000063068	syne1b	186.01	4.04968	9.74831e-16	6.44682e-14
ENSDARG00000069737	pou4f2	1133.72	4.57322	1.04218e-15	6.86888e-14
ENSDARG00000045139	ca7	135	6.7145	1.11422e-15	7.31888e-14
ENSDARG00000042872	zdhhc8a	178.87	9.61013	1.15626e-15	7.56941e-14
ENSDARG00000090213	rheb	382.075	2.62536	1.17014e-15	7.63457e-14
ENSDARG00000009106	serinc1	3050.25	1.53637	1.28058e-15	8.32719e-14
ENSDARG00000045316	map7d2b	165.342	3.47009	1.3166e-15	8.53288e-14
ENSDARG00000098526	gpr75	84.0359	3.60086	1.36618e-15	8.82477e-14
ENSDARG00000037337	cnrip1b	218.602	7.07703	1.37828e-15	8.87346e-14
ENSDARG00000005645	robo3	904.32	1.96717	1.44629e-15	9.28063e-14
ENSDARG00000041417	atp6ap1a	538.232	2.71733	1.67725e-15	1.07272e-13
ENSDARG00000062251	fbxl7	119.286	3.81662	1.83734e-15	1.17126e-13
ENSDARG00000034086	zgc:65895	279.581	2.10986	1.87933e-15	1.19411e-13
ENSDARG00000004472	atat1	363.587	2.65949	1.94617e-15	1.23255e-13
ENSDARG00000062906	kcnv2b	121.517	5.84987	2.04643e-15	1.29184e-13
ENSDARG00000011769	cpm	92.9407	5.90439	2.20087e-15	1.38484e-13
ENSDARG00000042690	s1pr1	1939.53	1.97956	2.36348e-15	1.48236e-13
ENSDARG00000077847	olfm2a	211.18	6.00503	2.43933e-15	1.52501e-13
ENSDARG00000019304	phactr3b	224.181	3.41397	2.45468e-15	1.52969e-13
ENSDARG00000004621	gpm6ab	7928.64	1.72547	2.51373e-15	1.56148e-13
ENSDARG00000008306	rdh5	388.079	3.48608	2.53745e-15	1.5712e-13
ENSDARG00000036446	PRKAR2B	215.386	4.56967	2.68278e-15	1.65592e-13
ENSDARG00000055875	pag1	240.427	2.67212	2.86414e-15	1.75946e-13
ENSDARG00000098258	SLC16A7	946.345	1.94658	2.86863e-15	1.75946e-13
ENSDARG00000015016	kif26ab	150.358	2.61207	2.88448e-15	1.76362e-13
ENSDARG00000011170	ndrg2	636.353	2.31057	3.27026e-15	1.99322e-13
ENSDARG00000070955	hmx3a	106.892	5.38918	4.07814e-15	2.47785e-13
ENSDARG00000003098	kdm5bb	1136.86	1.67381	4.24131e-15	2.56897e-13
ENSDARG00000036577	atp6v0cb	2797.6	3.08332	4.50009e-15	2.71724e-13
ENSDARG00000019613	ip6k2b	512.115	2.79414	4.69587e-15	2.82668e-13
ENSDARG00000045087	cdk5r1b	90.7119	4.98447	4.71566e-15	2.82983e-13
ENSDARG00000042114	bin1a	90.8635	4.45052	4.8389e-15	2.89485e-13
ENSDARG00000105441	pcdh11	136.226	6.14186	5.02078e-15	2.99445e-13
ENSDARG00000099720	evlb	74.7563	5.33595	5.34565e-15	3.17845e-13
ENSDARG00000012499	per1b	350.146	2.82548	5.40462e-15	3.20372e-13
ENSDARG00000074378	junba	510.317	5.11008	5.46272e-15	3.22832e-13
ENSDARG00000031100	ivns1abpa	360.967	1.82453	5.50296e-15	3.24224e-13
ENSDARG00000042646	zgc:77784	289.519	9.65032	5.73743e-15	3.37018e-13
ENSDARG00000097196	CR847531.1	88.0648	9.00102	5.82973e-15	3.41408e-13
ENSDARG00000059815	oaz2b	82.7547	4.96584	6.13595e-15	3.58262e-13
ENSDARG00000076440	btbd6a	273.319	2.72266	6.30179e-15	3.66843e-13
ENSDARG00000095896	pou3f3b	131.656	8.86444	6.33216e-15	3.67511e-13
ENSDARG00000052497	zgc:110789	299.075	5.85035	6.37288e-15	3.68773e-13
ENSDARG00000019341	gpc1a	105.561	4.88849	6.68751e-15	3.85832e-13
ENSDARG00000055099	fam184b	269.016	2.83226	7.17371e-15	4.12658e-13
ENSDARG00000013295	slc2a3a	103.48	7.5126	7.44044e-15	4.26739e-13
ENSDARG00000035715	marcksl1b	24784.6	1.29625	7.64747e-15	4.37323e-13
ENSDARG00000053665	gabrg2	186.655	9.04647	7.7601e-15	4.42462e-13
ENSDARG00000013730	slc4a4a	155.053	9.10445	7.84837e-15	4.46187e-13
ENSDARG00000071011	cdk5r2a	173.096	9.29404	8.14139e-15	4.61496e-13
ENSDARG00000056639	rltpr	481.258	3.00028	8.38689e-15	4.7403e-13
ENSDARG00000018898	zfand5a	819.983	1.40948	9.15224e-15	5.15789e-13
ENSDARG00000095192	BX957317.2	254.407	4.95072	9.18757e-15	5.16283e-13
ENSDARG00000062024	kif1ab	141.878	4.69581	9.32499e-15	5.22495e-13
ENSDARG00000054683	prdm8b	955.088	6.24476	9.92035e-15	5.54257e-13
ENSDARG00000009480	pdcl	2194.52	1.42961	1.09195e-14	6.08332e-13
ENSDARG00000089877	si:dkeyp-75h12.5	916.464	2.88115	1.18194e-14	6.56584e-13
ENSDARG00000060711	sv2bb	150.174	5.32417	1.26598e-14	7.01266e-13
ENSDARG00000088798	plcxd1	69.4815	3.53662	1.3011e-14	7.18675e-13
ENSDARG00000062174	cacnb4b	352.827	3.56825	1.30608e-14	7.19378e-13
ENSDARG00000060148	sh3pxd2aa	228.82	3.38482	1.31123e-14	7.20176e-13
ENSDARG00000024954	tmed4	1008.86	1.14943	1.36086e-14	7.4533e-13
ENSDARG00000053201	zgc:172323	91.5805	5.27412	1.37127e-14	7.48922e-13
ENSDARG00000045639	elavl4	750.474	4.75817	1.40924e-14	7.67502e-13
ENSDARG00000040008	neurod6a	70.9482	8.53633	1.47997e-14	8.03774e-13
ENSDARG00000101752	PLEKHG5 (1 of many)	297.688	3.20128	1.56519e-14	8.47685e-13
ENSDARG00000074169	gpam	539.208	1.99153	1.58852e-14	8.57932e-13
ENSDARG00000056519	si:dkey-280e21.3	393.205	3.80206	1.70182e-14	9.16579e-13
ENSDARG00000005560	ywhah	2430.8	1.28156	1.71705e-14	9.22228e-13
ENSDARG00000015174	atp6v0a1b	239.899	3.78142	1.7484e-14	9.3648e-13
ENSDARG00000032623	rcan3	153.175	8.96891	1.89376e-14	1.01155e-12
ENSDARG00000055874	cpe	820.266	5.6951	1.93518e-14	1.03084e-12
ENSDARG00000043474	atp2b3a	178.933	4.45461	1.96782e-14	1.04536e-12
ENSDARG00000098809	snap91	273.355	6.85135	2.02437e-14	1.07248e-12
ENSDARG00000009477	prkar2ab	296.158	4.78787	2.29149e-14	1.21069e-12
ENSDARG00000068691	kctd4	63.4249	8.5718	2.31147e-14	1.21794e-12
ENSDARG00000043646	slc6a8	92.5114	3.64306	2.47514e-14	1.30065e-12
ENSDARG00000102824	pcdh10b	355.819	2.98138	2.60888e-14	1.36723e-12
ENSDARG00000093768	prr18	1744.09	3.58992	2.95599e-14	1.54498e-12
ENSDARG00000056036	stxbp1b	930.642	6.66412	2.99311e-14	1.56019e-12
ENSDARG00000052182	rbfox2	1272.26	2.16709	3.05706e-14	1.58926e-12
ENSDARG00000044457	gfi1ab	66.1058	7.11354	3.12438e-14	1.61993e-12
ENSDARG00000033599	zgc:100906	198.361	3.10014	3.1785e-14	1.6436e-12
ENSDARG00000052558	porcn	62.4156	8.43977	3.23872e-14	1.66893e-12
ENSDARG00000098057	dscaml1	850.106	5.35119	3.24465e-14	1.66893e-12
ENSDARG00000007682	ppdpfa	1609.68	3.26411	3.26795e-14	1.67648e-12
ENSDARG00000102755	EML6	150.143	2.93326	3.52089e-14	1.80149e-12
ENSDARG00000057039	si:ch211-191j22.8	114.248	3.52003	3.61348e-14	1.84401e-12
ENSDARG00000005593	rxrga	763.572	2.41564	3.82722e-14	1.94798e-12
ENSDARG00000004702	irf2bp2a	1129.92	1.27124	3.93884e-14	1.99955e-12
ENSDARG00000101865	pcdh1g30	159.469	3.43323	4.05286e-14	2.05208e-12
ENSDARG00000029114	si:dkey-40m6.8	170.856	6.68992	4.13136e-14	2.08639e-12
ENSDARG00000077053	ppfia3	88.3419	5.5183	4.27286e-14	2.15226e-12
ENSDARG00000101387	CAMK2N1	82.1549	6.05389	4.55576e-14	2.2873e-12
ENSDARG00000059475	camsap3	275.07	2.8856	4.56448e-14	2.2873e-12
ENSDARG00000031600	rd3	149.683	8.05389	4.59497e-14	2.29666e-12
ENSDARG00000087663	si:ch211-248l17.3	142.494	8.45358	4.67339e-14	2.32987e-12
ENSDARG00000033655	stmn1b	7783.21	2.7242	4.94305e-14	2.458e-12
ENSDARG00000088810	prox1b	123.08	4.1244	4.97204e-14	2.46611e-12
ENSDARG00000000588	grasp	59.4104	2.81582	5.15292e-14	2.54932e-12
ENSDARG00000017229	megf10	99.8197	8.50711	5.3705e-14	2.65022e-12
ENSDARG00000102730	mapk10	220.153	3.19168	5.82519e-14	2.86732e-12
ENSDARG00000039966	prom1a	134.331	2.34088	6.01824e-14	2.95486e-12
ENSDARG00000004386	si:dkey-153k10.9	124.76	8.54933	6.14024e-14	3.00717e-12
ENSDARG00000104826	pcdh1gc5	195.959	3.37009	6.18231e-14	3.02016e-12
ENSDARG00000041071	jagn1a	568.841	3.94139	6.32453e-14	3.0819e-12
ENSDARG00000054911	tmsb	457.672	4.11967	7.97112e-14	3.87456e-12
ENSDARG00000092792	zgc:92658	79.8436	4.36077	8.27552e-14	4.01249e-12
ENSDARG00000105619	si:ch73-211e3.1	211.201	2.16843	8.61499e-14	4.1667e-12
ENSDARG00000061635	myo5aa	148.628	2.12731	8.84252e-14	4.26613e-12
ENSDARG00000003684	obsl1a	10.3014	29.0229	8.87735e-14	4.27234e-12
ENSDARG00000007678	ttyh3b	3457.65	1.18362	8.94862e-14	4.296e-12
ENSDARG00000033567	fkbp1ab	1062.09	4.24227	9.0491e-14	4.33354e-12
ENSDARG00000058243	phactr3a	118.611	6.78834	9.36674e-14	4.47463e-12
ENSDARG00000025299	tspan9a	104.573	3.41651	9.40768e-14	4.48317e-12
ENSDARG00000021345	prph2l	130.501	9.0582	9.46114e-14	4.49763e-12
ENSDARG00000007654	nsfa	368.838	4.14877	9.65948e-14	4.58071e-12
ENSDARG00000057586	sall3b	71.6275	4.27906	1.0088e-13	4.77227e-12
ENSDARG00000088293	doc2b	108.869	8.31636	1.01442e-13	4.78723e-12
ENSDARG00000078226	cdh12a	114.922	8.67055	1.02234e-13	4.81294e-12
ENSDARG00000101478	plppr2a	140.085	6.12323	1.04504e-13	4.90791e-12
ENSDARG00000010042	dnm1a	180.311	4.06188	1.08783e-13	5.09655e-12
ENSDARG00000063158	CABZ01081780.1	85.3952	8.49837	1.0976e-13	5.12995e-12
ENSDARG00000069600	zgc:109889	650.671	2.27717	1.11304e-13	5.18967e-12
ENSDARG00000032865	pacsin1a	169.919	7.56875	1.12851e-13	5.24917e-12
ENSDARG00000104442	aatkb	70.3992	5.80193	1.15782e-13	5.37268e-12
ENSDARG00000011602	si:dkeyp-117h8.2	205.919	2.44975	1.2675e-13	5.8676e-12
ENSDARG00000075542	zfhx4	2828.83	2.53545	1.57969e-13	7.2782e-12
ENSDARG00000089986	TP53INP2	110.937	3.66304	1.62282e-13	7.45924e-12
ENSDARG00000034420	irx6a	170.626	3.06293	1.65119e-13	7.57106e-12
ENSDARG00000105002	FP103009.1	129.058	3.54939	1.65494e-13	7.57106e-12
ENSDARG00000044532	nr4a2b	129.762	7.27169	1.66151e-13	7.58325e-12
ENSDARG00000030733	b3gat2	146.851	3.5888	1.66935e-13	7.60119e-12
ENSDARG00000070266	spock3	425.737	3.49675	1.7123e-13	7.77855e-12
ENSDARG00000000472	cntn2	47.3851	4.05253	1.78463e-13	8.08128e-12
ENSDARG00000098637	CABZ01051013.1	72.0603	4.77092	1.78725e-13	8.08128e-12
ENSDARG00000056479	rab1bb	757.626	2.05498	1.81143e-13	8.17159e-12
ENSDARG00000098240	meis2a	766.374	2.22179	1.83297e-13	8.24965e-12
ENSDARG00000019302	mid1ip1b	1610.27	1.98844	1.92318e-13	8.63567e-12
ENSDARG00000005482	rapgef2	680.941	1.96823	1.96416e-13	8.79936e-12
ENSDARG00000052223	rcvrna	826.345	4.67208	1.97501e-13	8.82761e-12
ENSDARG00000088593	chst1	786.277	3.52782	2.07623e-13	9.25874e-12
ENSDARG00000097369	FP017274.1	558.054	3.61057	2.12461e-13	9.45282e-12
ENSDARG00000010816	slc7a14a	80.6217	8.49359	2.18065e-13	9.68001e-12
ENSDARG00000101967	sult4a1	76.6586	6.35184	2.22099e-13	9.83662e-12
ENSDARG00000071685	slco5a1	344.785	3.02425	2.41031e-13	1.06457e-11
ENSDARG00000062621	satb1b	322.827	3.97893	2.41463e-13	1.06457e-11
ENSDARG00000025495	nhlh2	896.95	2.67502	2.50224e-13	1.1007e-11
ENSDARG00000079742	mcf2l2	102.366	3.8742	2.52605e-13	1.10867e-11
ENSDARG00000031587	flvcr1	311.423	1.94521	2.54359e-13	1.11385e-11
ENSDARG00000011941	bmpr2a	574.273	2.0561	2.64958e-13	1.15766e-11
ENSDARG00000028099	sh2d3ca	179.681	2.40098	2.70841e-13	1.18071e-11
ENSDARG00000068166	dfnb31b	96.0456	7.78277	2.78145e-13	1.20984e-11
ENSDARG00000005800	ampd3a	99.2299	8.52222	2.84238e-13	1.23358e-11
ENSDARG00000053583	cers6	266.335	3.13908	2.98092e-13	1.29082e-11
ENSDARG00000101951	CABZ01079721.1	97.8662	5.73029	3.03615e-13	1.31182e-11
ENSDARG00000028118	dscamb	882.308	5.54937	3.10361e-13	1.33799e-11
ENSDARG00000036501	rab39bb	136.498	2.85141	3.2024e-13	1.37753e-11
ENSDARG00000069030	skor1a	140.825	5.19336	3.38108e-13	1.45118e-11
ENSDARG00000038731	slc25a36a	1226.19	2.6364	3.49044e-13	1.49482e-11
ENSDARG00000011989	crx	7084.88	4.65725	3.59224e-13	1.53503e-11
ENSDARG00000041062	calb2a	357.63	7.1385	3.7684e-13	1.60678e-11
ENSDARG00000006832	galnt9	87.3627	5.96509	3.80429e-13	1.61853e-11
ENSDARG00000071076	ldhbb	99.4814	5.06654	4.00349e-13	1.69956e-11
ENSDARG00000058649	trim46b	55.9789	8.36366	4.13489e-13	1.75152e-11
ENSDARG00000061600	tmem2	169.296	-1.97114	4.26303e-13	1.80187e-11
ENSDARG00000058103	glra4b	119.505	9.03366	4.31851e-13	1.82136e-11
ENSDARG00000099446	slit1b	119.54	4.40286	4.74088e-13	1.99517e-11
ENSDARG00000062821	slc6a15	95.1878	3.28277	5.00452e-13	2.10157e-11
ENSDARG00000053771	APBB3	80.1944	5.26494	5.53408e-13	2.31895e-11
ENSDARG00000016598	ckmt1	251.577	6.7606	5.91489e-13	2.47319e-11
ENSDARG00000061603	sorbs2b	271.976	3.77731	6.12866e-13	2.55165e-11
ENSDARG00000043847	tmem244	315.106	5.45577	6.12878e-13	2.55165e-11
ENSDARG00000101606	rims2a	90.3119	5.85531	6.26541e-13	2.60296e-11
ENSDARG00000078898	pcdh7a	41.4742	7.97524	6.37693e-13	2.64364e-11
ENSDARG00000056186	eif5a2	8612.15	-1.33454	6.72623e-13	2.78251e-11
ENSDARG00000074073	map6b	81.69	3.87678	6.86579e-13	2.83421e-11
ENSDARG00000009930	cadm2a	167.755	3.50581	7.07643e-13	2.91498e-11
ENSDARG00000094737	si:ch211-12e13.12	66.6319	3.47681	7.50559e-13	3.08522e-11
ENSDARG00000040627	grik1b	67.037	8.0947	7.81257e-13	3.20464e-11
ENSDARG00000028957	maff	395.66	1.14345	7.99166e-13	3.2712e-11
ENSDARG00000007184	zbtb16a	244.18	-2.77594	9.52951e-13	3.89249e-11
ENSDARG00000105190	rhbdl3	242.216	2.06589	9.75934e-13	3.97801e-11
ENSDARG00000012586	fmnl2a	215.908	2.02979	9.82046e-13	3.99454e-11
ENSDARG00000079613	sall3a	36.089	8.28723	1.02427e-12	4.15758e-11
ENSDARG00000004580	nmnat2	209.138	4.90676	1.0309e-12	4.17577e-11
ENSDARG00000100255	si:ch73-29l19.1	101.682	8.70204	1.04227e-12	4.21305e-11
ENSDARG00000063133	slc4a10a	102.847	6.715	1.04512e-12	4.21582e-11
ENSDARG00000036774	rgs12b	162.844	-1.91384	1.08597e-12	4.37152e-11
ENSDARG00000098936	kif5aa	383.312	4.06472	1.11228e-12	4.46821e-11
ENSDARG00000006065	znf385b	196.693	4.06388	1.19097e-12	4.77444e-11
ENSDARG00000004023	isl1	3982.86	3.08094	1.21039e-12	4.84233e-11
ENSDARG00000103521	capsla	82.7045	8.34603	1.22033e-12	4.87206e-11
ENSDARG00000018145	mid1ip1l	949.157	2.30868	1.25029e-12	4.98142e-11
ENSDARG00000102794	FQ311890.1	71.8019	3.72095	1.37074e-12	5.45018e-11
ENSDARG00000045463	ralaa	499.101	1.03021	1.43361e-12	5.68849e-11
ENSDARG00000021811	calm1a	2137.4	1.40427	1.49855e-12	5.93408e-11
ENSDARG00000037012	slc3a2b	1446.23	1.85103	1.52109e-12	6.0111e-11
ENSDARG00000045420	epdr1	224.74	2.48463	1.56836e-12	6.18532e-11
ENSDARG00000005586	zbtb20	145.733	3.13879	1.57405e-12	6.1952e-11
ENSDARG00000030110	myod1	68.1481	20.424	1.6741e-12	6.57567e-11
ENSDARG00000056122	gdi1	1588.63	1.64762	1.73561e-12	6.80354e-11
ENSDARG00000077840	meis2b	1368.44	5.57472	1.76176e-12	6.89212e-11
ENSDARG00000003680	runx1t1	220.923	2.13746	1.91819e-12	7.48901e-11
ENSDARG00000068551	elovl8a	69.4645	8.2183	2.01628e-12	7.85622e-11
ENSDARG00000056075	rca2.1	365.229	1.46466	2.12101e-12	8.24777e-11
ENSDARG00000062687	kcnh7	86.3332	3.97259	2.13826e-12	8.28524e-11
ENSDARG00000060877	edil3b	79.9377	5.35095	2.13933e-12	8.28524e-11
ENSDARG00000076055	rpgrip1	201.241	5.19949	2.14343e-12	8.28524e-11
ENSDARG00000001913	palmda	84.846	8.36302	2.17794e-12	8.40194e-11
ENSDARG00000079167	si:ch211-230g15.5	154.776	2.23246	2.2135e-12	8.5222e-11
ENSDARG00000063299	pcloa	121.581	8.15628	2.27246e-12	8.73189e-11
ENSDARG00000086033	tspan5a	550.624	1.69271	2.36787e-12	9.08056e-11
ENSDARG00000030154	pak7	90.7278	3.95994	2.39374e-12	9.16172e-11
ENSDARG00000018259	atp1a3a	2786.75	4.89448	2.44135e-12	9.32556e-11
ENSDARG00000044815	serinc4	204.84	2.92574	2.52022e-12	9.60798e-11
ENSDARG00000010519	per3	267.698	1.61904	2.52706e-12	9.61518e-11
ENSDARG00000057519	pcdh1g9	51.293	5.18951	2.59279e-12	9.84601e-11
ENSDARG00000055759	efhd2	205.122	2.10976	2.59831e-12	9.84773e-11
ENSDARG00000056554	rap1gap	89.7022	3.99835	2.72683e-12	1.03147e-10
ENSDARG00000043012	napgb	168.75	2.6232	2.78209e-12	1.05033e-10
ENSDARG00000005453	foxp2	573.665	2.2049	2.81803e-12	1.06184e-10
ENSDARG00000002607	unm_sa1614	91.7687	4.74982	2.9559e-12	1.11164e-10
ENSDARG00000069196	ebf1b	61.8887	4.84362	3.07861e-12	1.15555e-10
ENSDARG00000097560	BX511311.5	76.4129	7.52937	3.09547e-12	1.15964e-10
ENSDARG00000105225	CABZ01031290.1	59.4478	4.09974	3.22279e-12	1.20501e-10
ENSDARG00000037278	lrata	382.371	3.44656	3.31046e-12	1.23542e-10
ENSDARG00000006983	celf3b	192.054	2.68139	3.33758e-12	1.24315e-10
ENSDARG00000014866	hprt1l	241.725	2.51576	3.37897e-12	1.25616e-10
ENSDARG00000014675	efna3a	33.576	7.59351	3.51774e-12	1.30526e-10
ENSDARG00000097855	C2orf88	143.177	7.6625	3.53133e-12	1.3078e-10
ENSDARG00000098164	si:ch211-106m9.1	92.1649	8.2292	3.64764e-12	1.34831e-10
ENSDARG00000003991	fhl2b	67.784	8.75272	3.72057e-12	1.37266e-10
ENSDARG00000100562	CABZ01080702.1	633.621	1.03899	3.74112e-12	1.37763e-10
ENSDARG00000104457	MPV17L	205.478	4.14859	3.80891e-12	1.39994e-10
ENSDARG00000043448	itm2ca	485.404	4.60169	3.85341e-12	1.41362e-10
ENSDARG00000105136	ccdc50	347.221	2.61524	3.946e-12	1.44486e-10
ENSDARG00000025302	dixdc1a	219.937	2.99721	3.98696e-12	1.45711e-10
ENSDARG00000016858	smad7	1107.89	2.03001	4.16529e-12	1.51943e-10
ENSDARG00000044091	pitpnab	61.3523	5.00316	4.51235e-12	1.63988e-10
ENSDARG00000041895	cad	1543.38	-2.07366	4.55326e-12	1.65166e-10
ENSDARG00000037646	rgs11	117.418	8.10518	4.73142e-12	1.71309e-10
ENSDARG00000023445	atp2b3b	95.3436	5.04586	4.85121e-12	1.7532e-10
ENSDARG00000017532	kif25	92.2251	8.14386	4.86792e-12	1.75597e-10
ENSDARG00000045694	prickle1b	420.189	2.27642	4.95542e-12	1.78423e-10
ENSDARG00000099927	dpf1	149.043	3.11463	5.15079e-12	1.85114e-10
ENSDARG00000104458	rnasekb	2803.76	2.1129	5.28266e-12	1.89503e-10
ENSDARG00000019328	plxna4	113.869	3.65309	5.4356e-12	1.9463e-10
ENSDARG00000010610	sarm1	115.777	3.99767	5.51952e-12	1.97272e-10
ENSDARG00000007808	zdhhc16a	365.837	1.64041	5.54524e-12	1.97828e-10
ENSDARG00000025106	ppp3cb	180.228	4.36262	5.6578e-12	2.01474e-10
ENSDARG00000097189	FP101861.1	131.48	-2.32206	5.80219e-12	2.06238e-10
ENSDARG00000005842	cd9a	621.94	2.09148	5.8662e-12	2.08132e-10
ENSDARG00000077523	TDRD7 (1 of many)	91.0947	5.9014	5.99544e-12	2.1233e-10
ENSDARG00000053499	isl2b	1545.13	5.64916	6.06309e-12	2.14297e-10
ENSDARG00000039392	wnk1b	153.381	1.95355	6.07301e-12	2.14297e-10
ENSDARG00000038770	zgc:103625	557.137	5.97601	6.63947e-12	2.33861e-10
ENSDARG00000056101	kcnd3	60.8125	8.06	6.75849e-12	2.37623e-10
ENSDARG00000077817	cxxc4	312.721	3.07958	6.7912e-12	2.38342e-10
ENSDARG00000088708	ngfra	48.4266	6.03921	7.35277e-12	2.57585e-10
ENSDARG00000063578	DGKI	74.9092	6.55762	7.45425e-12	2.60671e-10
ENSDARG00000094980	CR792454.1	43.2616	7.47134	7.96801e-12	2.78137e-10
ENSDARG00000101578	e2f4	626.091	-1.63153	8.0879e-12	2.81815e-10
ENSDARG00000055792	foxo4	957.409	1.71232	8.225e-12	2.8608e-10
ENSDARG00000099849	ebf1a	456.892	2.24489	8.48201e-12	2.94492e-10
ENSDARG00000104217	gpc2	203.086	2.34053	8.78819e-12	3.04579e-10
ENSDARG00000056450	MANEAL	107.873	4.22046	9.03672e-12	3.12635e-10
ENSDARG00000089538	rnf166	161.034	2.28731	9.18663e-12	3.17257e-10
ENSDARG00000061904	fhod3b	344.287	2.58792	9.36305e-12	3.22776e-10
ENSDARG00000041382	si:dkey-283b15.2	264.484	6.27783	9.60765e-12	3.30622e-10
ENSDARG00000015314	zc4h2	3979.91	1.60335	9.78125e-12	3.36001e-10
ENSDARG00000036359	minal	733.704	-2.18054	9.8457e-12	3.37619e-10
ENSDARG00000100244	ebf3a	1765.57	4.00371	1.03297e-11	3.53592e-10
ENSDARG00000105362	faim2b	67.3168	7.41923	1.06489e-11	3.63543e-10
ENSDARG00000091637	pip4k2cb	72.5026	8.39281	1.06578e-11	3.63543e-10
ENSDARG00000061454	nrxn2a	89.9864	4.86335	1.08513e-11	3.69494e-10
ENSDARG00000079891	dnajc6	136.923	4.46093	1.10526e-11	3.75427e-10
ENSDARG00000013813	fam219ab	126.188	2.41989	1.10641e-11	3.75427e-10
ENSDARG00000056659	ttbk1b	68.1542	3.00006	1.12288e-11	3.8035e-10
ENSDARG00000092039	si:dkey-70p6.1	109.115	4.5821	1.15721e-11	3.91297e-10
ENSDARG00000015240	cdkl5	117.322	8.12966	1.18949e-11	4.01515e-10
ENSDARG00000099008	EGFLAM	117.564	5.37399	1.20314e-11	4.05418e-10
ENSDARG00000062359	scn3b	92.8165	4.90365	1.23039e-11	4.13882e-10
ENSDARG00000046107	caskin1	409.644	2.19312	1.26742e-11	4.25605e-10
ENSDARG00000055740	march9	70.9028	6.4258	1.28985e-11	4.3239e-10
ENSDARG00000020926	creb3l3l	434.243	2.5684	1.34759e-11	4.50967e-10
ENSDARG00000001807	tnfrsf21	115.059	3.00956	1.35715e-11	4.53384e-10
ENSDARG00000097689	CT867948.1	78.9812	4.42705	1.38914e-11	4.63277e-10
ENSDARG00000056347	rab3aa	655.115	2.72556	1.4112e-11	4.69829e-10
ENSDARG00000069438	neurl1aa	112.076	3.83053	1.47027e-11	4.88658e-10
ENSDARG00000010680	gngt2a	1443.08	5.83879	1.50969e-11	5.00901e-10
ENSDARG00000056218	tnika	293.273	1.7732	1.54683e-11	5.12351e-10
ENSDARG00000004291	hecw1b	199.377	2.7872	1.56759e-11	5.18346e-10
ENSDARG00000019945	ptprdb	364.876	3.71769	1.60215e-11	5.28874e-10
ENSDARG00000099850	iqsec3a	130.764	5.92689	1.67335e-11	5.51441e-10
ENSDARG00000055314	mcmbp	878.004	-1.91098	1.6767e-11	5.51609e-10
ENSDARG00000090481	tusc5a	51.2024	8.18908	1.70062e-11	5.58534e-10
ENSDARG00000090727	celf5b	53.5884	7.66149	1.77077e-11	5.80591e-10
ENSDARG00000067727	im:7142702	36.4916	8.023	1.81832e-11	5.95177e-10
ENSDARG00000036116	eif3hb	286.351	1.09535	1.83487e-11	5.99585e-10
ENSDARG00000020609	snap25a	298.901	3.00733	1.89322e-11	6.17615e-10
ENSDARG00000061778	fmn2b	105.471	4.51482	1.9189e-11	6.24944e-10
ENSDARG00000006370	atp6v1h	1085.35	1.15961	1.93638e-11	6.29583e-10
ENSDARG00000090064	TMEM179 (1 of many)	293.37	3.08552	1.97194e-11	6.40073e-10
ENSDARG00000006640	eomesa	300.789	4.69823	1.99018e-11	6.44919e-10
ENSDARG00000060862	atxn1b	100.295	3.81933	2.02306e-11	6.54482e-10
ENSDARG00000045685	cntn1b	238.276	9.35627	2.08417e-11	6.73133e-10
ENSDARG00000042245	myl13	60.0046	20.263	2.09179e-11	6.74471e-10
ENSDARG00000073713	vav3b	38.9575	7.76792	2.17445e-11	6.99963e-10
ENSDARG00000078034	zgc:112001	48.3606	7.62558	2.22798e-11	7.16011e-10
ENSDARG00000016854	neurod2	70.0087	6.30268	2.35044e-11	7.54118e-10
ENSDARG00000104507	SBSPON	60.2531	6.1901	2.37952e-11	7.6219e-10
ENSDARG00000057626	josd2	426.913	1.09227	2.38828e-11	7.63738e-10
ENSDARG00000052625	fkbp1b	475.645	2.03044	2.41562e-11	7.71213e-10
ENSDARG00000006396	nrcama	55.9239	6.59206	2.44391e-11	7.78967e-10
ENSDARG00000078675	dock7	1174.34	1.14377	2.45901e-11	7.82496e-10
ENSDARG00000010408	igsf9b	1778.68	1.31663	2.48153e-11	7.88373e-10
ENSDARG00000075629	IFI30 (1 of many)	565.878	3.56927	2.4894e-11	7.89584e-10
ENSDARG00000027419	gad1b	114.46	5.62742	2.55894e-11	8.10317e-10
ENSDARG00000079857	si:ch211-189k9.2	90.4844	2.81654	2.66029e-11	8.41041e-10
ENSDARG00000075158	igdcc3	510.302	1.17964	2.71916e-11	8.58257e-10
ENSDARG00000045926	crabp1a	1112.92	2.76418	2.72873e-11	8.59883e-10
ENSDARG00000014891	robo2	513.402	3.46787	2.73697e-11	8.61082e-10
ENSDARG00000079276	ube2ql1	116.625	2.60476	2.82514e-11	8.87388e-10
ENSDARG00000037607	nol4lb	140.961	3.79685	2.90141e-11	9.09872e-10
ENSDARG00000086362	pou6f2	793.482	5.18586	2.90897e-11	9.10773e-10
ENSDARG00000095301	BX247868.1	47.983	4.63506	2.99878e-11	9.37385e-10
ENSDARG00000045447	slc35g2b	242.85	5.59568	3.02117e-11	9.42867e-10
ENSDARG00000102572	si:ch211-260e23.9	954.843	2.93038	3.04853e-11	9.4988e-10
ENSDARG00000030700	ctps1a	689.599	-1.77145	3.06775e-11	9.5434e-10
ENSDARG00000096971	si:dkey-206p8.1	43.149	7.65301	3.09711e-11	9.61933e-10
ENSDARG00000075837	si:dkey-1d7.3	81.2657	7.83383	3.18303e-11	9.87042e-10
ENSDARG00000100166	si:dkeyp-9d4.3	111.709	8.11546	3.19449e-11	9.89019e-10
ENSDARG00000059587	CU928117.1	197.484	1.54285	3.27092e-11	1.01107e-09
ENSDARG00000035532	zgc:110329	394.159	1.35049	3.30017e-11	1.0185e-09
ENSDARG00000035649	ext1c	72.5661	6.22506	3.37873e-11	1.04109e-09
ENSDARG00000034043	irx5a	213.222	2.50942	3.38549e-11	1.04152e-09
ENSDARG00000097804	lypc	1741.28	5.46126	3.40459e-11	1.04574e-09
ENSDARG00000044719	nrsn1	86.8238	7.45258	3.41645e-11	1.04773e-09
ENSDARG00000022509	cox4i2	483.018	3.67231	3.44377e-11	1.05444e-09
ENSDARG00000099321	btbd17a	68.145	6.35351	3.4528e-11	1.05555e-09
ENSDARG00000027236	rs1a	1801.82	5.73132	3.47126e-11	1.05952e-09
ENSDARG00000079578	rbpms2b	3017.47	2.39865	3.54468e-11	1.08024e-09
ENSDARG00000040253	onecutl	203.754	2.71126	3.57831e-11	1.08878e-09
ENSDARG00000039041	sfrp5	159.425	-4.01663	3.58918e-11	1.08942e-09
ENSDARG00000000241	slc40a1	299.689	2.29184	3.59163e-11	1.08942e-09
ENSDARG00000076013	mab21l3	78.9597	6.15715	3.75387e-11	1.13686e-09
ENSDARG00000069763	etv5a	361.718	-1.33674	3.85148e-11	1.16461e-09
ENSDARG00000062797	nell2b	179.221	6.08056	4.30785e-11	1.30058e-09
ENSDARG00000006923	cacna1ab	34.5181	7.51293	4.34691e-11	1.31034e-09
ENSDARG00000039070	im:7138239	41.7477	7.78467	4.36939e-11	1.31508e-09
ENSDARG00000025206	syt2a	103.499	2.85355	4.39695e-11	1.31929e-09
ENSDARG00000040358	spred3	120.575	4.19898	4.42871e-11	1.32677e-09
ENSDARG00000041750	ccdc92	154.259	3.38306	4.6027e-11	1.37678e-09
ENSDARG00000062323	adam23a	76.2652	3.38708	4.62315e-11	1.38077e-09
ENSDARG00000004577	TMEM178B	182.626	4.03966	4.6512e-11	1.38701e-09
ENSDARG00000052769	glrbb	121.216	4.89968	4.75762e-11	1.41658e-09
ENSDARG00000058969	cntnap2a	68.9404	7.50259	4.82623e-11	1.43481e-09
ENSDARG00000103950	pcdh1gc6	162.858	2.63586	4.8571e-11	1.44178e-09
ENSDARG00000100944	glrx2	361.329	1.68914	4.87527e-11	1.44497e-09
ENSDARG00000004635	epha7	230.736	-2.27858	4.93157e-11	1.45943e-09
ENSDARG00000099312	hn1b	3582.09	1.73919	5.22304e-11	1.54334e-09
ENSDARG00000103002	nptna	373.75	5.31276	5.33779e-11	1.57485e-09
ENSDARG00000101471	fgd4a	105.96	3.00019	5.83091e-11	1.71773e-09
ENSDARG00000016484	dkc1	2224.32	-1.63356	5.85798e-11	1.7231e-09
ENSDARG00000102406	si:ch211-165e15.1	108.973	3.40126	5.87696e-11	1.72607e-09
ENSDARG00000042934	ctgfa	267.882	2.92045	6.07848e-11	1.78256e-09
ENSDARG00000052816	shmt1	1303.08	-1.65261	6.17426e-11	1.80792e-09
ENSDARG00000093091	iqsec3b	49.0895	7.27888	6.72574e-11	1.96644e-09
ENSDARG00000034534	atp6v1aa	933.076	1.60975	6.76994e-11	1.9764e-09
ENSDARG00000101076	irx3a	235.577	3.02073	6.99764e-11	2.03981e-09
ENSDARG00000045594	si:dkey-14k9.2	48.5415	8.45155	7.32787e-11	2.13287e-09
ENSDARG00000002546	rundc3ab	211.197	3.95806	7.45299e-11	2.16605e-09
ENSDARG00000007247	ric8a	126.296	3.6356	7.77008e-11	2.25483e-09
ENSDARG00000059064	rassf3	84.7683	2.70066	7.85417e-11	2.27584e-09
ENSDARG00000029057	tm6sf2	1088.75	1.72778	8.04369e-11	2.32728e-09
ENSDARG00000068214	ccni	2558.07	1.18641	8.09104e-11	2.33412e-09
ENSDARG00000013669	napba	71.7783	6.03459	8.09132e-11	2.33412e-09
ENSDARG00000018397	hpca	543.722	1.49806	8.3885e-11	2.41269e-09
ENSDARG00000090646	tnk2a	53.0142	3.71507	8.48708e-11	2.43744e-09
ENSDARG00000010132	dacha	363.656	1.66159	8.6473e-11	2.47979e-09
ENSDARG00000059832	adgrb3	74.9914	7.85618	8.7057e-11	2.49286e-09
ENSDARG00000089063	lactbl1a	155.172	5.50252	8.89907e-11	2.54448e-09
ENSDARG00000052700	SLC9B2	251.371	3.25869	9.07516e-11	2.59102e-09
ENSDARG00000034504	lmo1	279.21	2.30681	9.14646e-11	2.60755e-09
ENSDARG00000044375	zgc:158291	2587.38	2.26777	9.19481e-11	2.61749e-09
ENSDARG00000076280	ppp1r1b	277.778	6.64587	9.22153e-11	2.62126e-09
ENSDARG00000062661	abca4b	97.8174	8.13154	9.25846e-11	2.62792e-09
ENSDARG00000010270	fezf1	347.27	3.21065	9.46846e-11	2.68361e-09
ENSDARG00000043746	nrxn3a	130.572	2.76954	9.53593e-11	2.69879e-09
ENSDARG00000015057	ube2d4	899.217	1.06757	9.63703e-11	2.72344e-09
ENSDARG00000076170	pcsk1nl	92.8929	6.85968	9.67809e-11	2.73108e-09
ENSDARG00000089458	rp1l1a	110.764	7.44193	9.82582e-11	2.76875e-09
ENSDARG00000096601	FAM13C	33.6963	7.4835	1.00822e-10	2.83687e-09
ENSDARG00000034215	rab42a	190.204	2.81618	1.01163e-10	2.84236e-09
ENSDARG00000057481	RNF157	245.684	3.65459	1.01421e-10	2.8455e-09
ENSDARG00000016460	fut9a	64.1273	7.57892	1.01831e-10	2.85289e-09
ENSDARG00000002255	epb41l3a	238.236	7.10871	1.04427e-10	2.92139e-09
ENSDARG00000101589	cacna1db	162.468	2.27628	1.07405e-10	3.00038e-09
ENSDARG00000100478	CABZ01117620.1	83.4499	5.60576	1.07737e-10	3.00536e-09
ENSDARG00000099203	atp1b2a	3063.78	1.68668	1.10395e-10	3.07507e-09
ENSDARG00000032619	tob1a	167.353	2.71067	1.15933e-10	3.22474e-09
ENSDARG00000098116	stard10	47.8785	3.43742	1.18354e-10	3.28738e-09
ENSDARG00000104353	nop58	2921.04	-1.51545	1.18823e-10	3.29568e-09
ENSDARG00000018492	znf503	664.538	1.5094	1.20944e-10	3.34974e-09
ENSDARG00000061543	ccdc85b	354.205	2.22627	1.2129e-10	3.35453e-09
ENSDARG00000013491	map3k9	29.9559	7.30215	1.23393e-10	3.40785e-09
ENSDARG00000036383	si:ch73-335m24.5	59.0101	4.58587	1.3094e-10	3.61116e-09
ENSDARG00000058394	tagln3b	216.12	3.75441	1.36934e-10	3.77111e-09
ENSDARG00000061042	gabbr2	35.3049	7.76212	1.4075e-10	3.87073e-09
ENSDARG00000025325	ccsapa	25.8512	7.31381	1.41112e-10	3.87521e-09
ENSDARG00000060911	si:ch211-126i22.5	326.862	1.25879	1.4904e-10	4.08713e-09
ENSDARG00000057830	dnmt3bb.2	229.71	-1.7442	1.50438e-10	4.11968e-09
ENSDARG00000089149	CU855484.1	48.3575	8.73491	1.5069e-10	4.12077e-09
ENSDARG00000043835	rab3ab	80.3452	3.80672	1.5455e-10	4.22038e-09
ENSDARG00000075831	slc7a8a	382.881	2.4736	1.56319e-10	4.26271e-09
ENSDARG00000101485	si:ch1073-469d17.2	96.1922	8.24848	1.56908e-10	4.27278e-09
ENSDARG00000097648	si:dkey-35i13.1	55.3298	7.74629	1.62543e-10	4.41037e-09
ENSDARG00000101441	lima1a	783.182	1.36985	1.62598e-10	4.41037e-09
ENSDARG00000037122	TENM2 (1 of many)	83.5506	7.18532	1.62641e-10	4.41037e-09
ENSDARG00000008209	myt1la	68.1885	8.5616	1.64794e-10	4.46251e-09
ENSDARG00000057209	plppr5a	72.037	7.57988	1.75095e-10	4.73486e-09
ENSDARG00000059801	pdzd2	332.526	2.46497	1.82387e-10	4.92521e-09
ENSDARG00000025904	tecrb	1183.66	1.1499	1.94701e-10	5.24318e-09
ENSDARG00000100308	SEMA4F	328.138	3.47464	1.99325e-10	5.36026e-09
ENSDARG00000037507	kctd12b	129.683	5.14553	2.00705e-10	5.38992e-09
ENSDARG00000036855	plagx	805.82	-1.63631	2.03016e-10	5.44447e-09
ENSDARG00000053026	kif19	257.251	4.93105	2.05504e-10	5.50141e-09
ENSDARG00000012820	nop56	3647.81	-1.36454	2.05875e-10	5.50141e-09
ENSDARG00000016154	zfp36l1a	2083.72	-1.73364	2.05988e-10	5.50141e-09
ENSDARG00000014053	olfm1b	504.649	6.03778	2.1368e-10	5.69901e-09
ENSDARG00000025034	syngr3b	102.162	4.39923	2.16995e-10	5.7795e-09
ENSDARG00000044155	mafaa	98.5155	3.10496	2.21719e-10	5.89723e-09
ENSDARG00000017294	gnai2b	228.511	2.50533	2.25515e-10	5.99001e-09
ENSDARG00000036295	golga7ba	1648.52	2.17868	2.40309e-10	6.37424e-09
ENSDARG00000102793	slc16a6a	193.2	-1.95711	2.41422e-10	6.39505e-09
ENSDARG00000028793	nlk2	102.103	2.22068	2.46173e-10	6.51203e-09
ENSDARG00000034940	slc1a7a	135.378	7.95145	2.57787e-10	6.80999e-09
ENSDARG00000025728	grin1b	160.747	8.62826	2.77534e-10	7.32171e-09
ENSDARG00000075343	csf1a	35.9731	5.86173	2.81974e-10	7.42082e-09
ENSDARG00000076644	kcnv2a	91.3635	6.48803	2.82054e-10	7.42082e-09
ENSDARG00000091306	kcnn1a	87.0999	2.68224	2.95353e-10	7.74972e-09
ENSDARG00000071684	rx1	1678.51	-1.57941	3.05755e-10	8.01186e-09
ENSDARG00000059244	arfip2a	435.544	1.62053	3.09062e-10	8.08762e-09
ENSDARG00000045836	mapk11	103.566	3.47883	3.1219e-10	8.15849e-09
ENSDARG00000099096	gabrb4	71.2187	7.88277	3.12737e-10	8.16179e-09
ENSDARG00000033234	stmn2a	578.404	4.29411	3.13187e-10	8.16258e-09
ENSDARG00000037030	casz1	365.37	1.55399	3.2448e-10	8.4456e-09
ENSDARG00000091792	akap12a	221.343	4.13942	3.27281e-10	8.50711e-09
ENSDARG00000101127	map1lc3b	1660.94	1.65049	3.44556e-10	8.94419e-09
ENSDARG00000014274	rfc2	1218.46	-1.44703	3.49901e-10	9.07083e-09
ENSDARG00000090126	si:ch211-105f12.2	89.6438	6.84416	3.51136e-10	9.09074e-09
ENSDARG00000005776	guk1b	362.824	9.6783	3.63902e-10	9.4087e-09
ENSDARG00000059534	JPH3 (1 of many)	41.7905	5.48856	3.65723e-10	9.44323e-09
ENSDARG00000099488	FO904869.1	45.4631	7.53736	3.6641e-10	9.44841e-09
ENSDARG00000060053	CABZ01057411.1	60.567	5.23312	3.83295e-10	9.87073e-09
ENSDARG00000063180	dock3	175.402	3.27483	3.99132e-10	1.0265e-08
ENSDARG00000070498	phyhiplb	183.2	4.29423	4.11126e-10	1.0556e-08
ENSDARG00000089795	sertad4	94.9674	4.17552	4.11532e-10	1.0556e-08
ENSDARG00000101858	DST	227.089	2.60991	4.2756e-10	1.09526e-08
ENSDARG00000026531	alcama	1003.94	2.40964	4.66885e-10	1.19443e-08
ENSDARG00000000503	stx1b	705.221	4.56279	4.70254e-10	1.20147e-08
ENSDARG00000033296	gpr37b	71.7453	7.35657	4.75328e-10	1.21284e-08
ENSDARG00000068323	astn1	46.5963	7.44043	4.81212e-10	1.22624e-08
ENSDARG00000057688	ical1	103.185	3.57739	4.96196e-10	1.26277e-08
ENSDARG00000074955	nup98	541.886	-1.08871	5.01014e-10	1.27336e-08
ENSDARG00000032083	dpysl2b	717.819	2.1028	5.01938e-10	1.27404e-08
ENSDARG00000039963	fgfbp1b	344.387	2.30902	5.06625e-10	1.28427e-08
ENSDARG00000020771	tnr	127.231	5.63307	5.13783e-10	1.30071e-08
ENSDARG00000098769	slitrk6	213.063	7.78411	5.22233e-10	1.32039e-08
ENSDARG00000078317	si:dkey-175m17.7	61.6291	3.38216	5.35e-10	1.35091e-08
ENSDARG00000057317	nexn	148.027	4.67769	5.5787e-10	1.40683e-08
ENSDARG00000045944	slc6a1a	80.6026	7.7843	5.67405e-10	1.42902e-08
ENSDARG00000059960	plch2a	135.576	4.63435	5.79024e-10	1.4564e-08
ENSDARG00000077069	srgn	116.184	2.93785	5.81483e-10	1.46069e-08
ENSDARG00000021151	ptpreb	66.3041	5.36836	5.83083e-10	1.46282e-08
ENSDARG00000008735	atp6ap2	1774.43	1.0593	5.84e-10	1.46324e-08
ENSDARG00000039626	nrgna	129.867	6.68104	5.90303e-10	1.47713e-08
ENSDARG00000032816	tm7sf2	100.049	2.17958	6.08664e-10	1.52111e-08
ENSDARG00000044212	CR735126.1	74.7987	5.58749	6.18521e-10	1.54376e-08
ENSDARG00000004415	tcf7l2	414.221	-1.57968	6.26981e-10	1.56287e-08
ENSDARG00000097572	ptprt	144.214	5.60691	6.28161e-10	1.56381e-08
ENSDARG00000057016	cdc14ab	669.457	1.5398	6.32411e-10	1.57237e-08
ENSDARG00000104664	dclk1b	188.905	3.24322	6.48777e-10	1.61101e-08
ENSDARG00000059311	dpysl5b	117.689	7.2305	6.50737e-10	1.61381e-08
ENSDARG00000097472	BX927247.1	53.7692	7.34066	6.58478e-10	1.63093e-08
ENSDARG00000087993	bada	185.873	3.34587	6.60934e-10	1.63493e-08
ENSDARG00000074328	apba1b	623.345	2.12925	6.65004e-10	1.64291e-08
ENSDARG00000099149	hs3st3b1a	53.9028	7.54356	6.74605e-10	1.66451e-08
ENSDARG00000014329	npm1a	4377.51	-1.53698	6.80084e-10	1.6759e-08
ENSDARG00000025309	dpf3	663.951	1.89814	6.9394e-10	1.70788e-08
ENSDARG00000100908	lcor	678.522	1.74717	6.97874e-10	1.71539e-08
ENSDARG00000053279	apln	695.696	2.31142	7.00567e-10	1.71984e-08
ENSDARG00000075133	adgrb1a	75.1293	6.38267	7.14635e-10	1.75216e-08
ENSDARG00000043483	otx5	4063.82	3.44874	7.27837e-10	1.78228e-08
ENSDARG00000007171	aig1	242.043	3.11841	7.53557e-10	1.84294e-08
ENSDARG00000030694	atp6v1e1b	2216.3	1.47844	7.59135e-10	1.85426e-08
ENSDARG00000105463	CR352285.4	53.898	3.85851	7.88243e-10	1.92294e-08
ENSDARG00000020798	necap1	404.317	2.77252	8.26133e-10	2.01285e-08
ENSDARG00000056105	syt11b	121.226	3.15496	8.55069e-10	2.08074e-08
ENSDARG00000070463	e2f3	778.727	-1.49732	8.78744e-10	2.13568e-08
ENSDARG00000021556	ubl3b	1320.76	1.381	9.1816e-10	2.22869e-08
ENSDARG00000071230	lrfn5a	40.7605	7.68357	9.3105e-10	2.25716e-08
ENSDARG00000075295	tulp1a	665.368	5.35648	9.4163e-10	2.27996e-08
ENSDARG00000062347	mtus2a	37.2973	7.29509	9.47075e-10	2.29029e-08
ENSDARG00000039458	lhx4	1100.97	4.60909	9.56422e-10	2.30741e-08
ENSDARG00000079939	jmjd1cb	944.101	1.47603	9.56525e-10	2.30741e-08
ENSDARG00000103337	rrp1	794.232	-1.3883	9.66252e-10	2.32798e-08
ENSDARG00000074723	myo10l1	39.0696	7.39638	9.95205e-10	2.39477e-08
ENSDARG00000005670	ttbk2a	44.667	4.29832	1.01877e-09	2.44775e-08
ENSDARG00000077620	cdca7a	3236.08	-1.70718	1.01974e-09	2.44775e-08
ENSDARG00000014420	elavl3	4830.32	2.41378	1.03625e-09	2.48432e-08
ENSDARG00000017261	gdpd1	86.5902	3.48962	1.038e-09	2.48544e-08
ENSDARG00000035056	fgf13a	100.686	4.38953	1.04904e-09	2.50879e-08
ENSDARG00000077489	lrfn2b	58.559	3.68129	1.11326e-09	2.6591e-08
ENSDARG00000078011	NAV1 (1 of many)	294.554	2.87892	1.11796e-09	2.66379e-08
ENSDARG00000099695	si:dkey-61n16.5	176.455	5.2954	1.18909e-09	2.82981e-08
ENSDARG00000014817	ranbp1	5240.76	-1.28849	1.20633e-09	2.86731e-08
ENSDARG00000102153	nrp1a	644.044	1.77252	1.28065e-09	3.04024e-08
ENSDARG00000059473	kank4	76.3142	3.60229	1.30902e-09	3.10382e-08
ENSDARG00000063144	shisa7b	137.385	4.16679	1.31974e-09	3.12542e-08
ENSDARG00000030656	sept3	647.889	1.9118	1.32926e-09	3.14414e-08
ENSDARG00000008249	ptchd4	80.3092	4.78286	1.35041e-09	3.19027e-08
ENSDARG00000086453	cx52.9	74.946	3.61384	1.3529e-09	3.19229e-08
ENSDARG00000079779	radil	142.377	3.2254	1.35767e-09	3.19967e-08
ENSDARG00000044514	st6gal1	68.2208	7.51661	1.36091e-09	3.20341e-08
ENSDARG00000038658	murca	18.8779	18.7588	1.38548e-09	3.25731e-08
ENSDARG00000040991	cttnbp2	211.658	2.18045	1.38872e-09	3.25953e-08
ENSDARG00000053122	clvs2	236.893	2.3923	1.38978e-09	3.25953e-08
ENSDARG00000020475	znrf1	439.99	2.38923	1.39731e-09	3.27324e-08
ENSDARG00000053453	mpp2a	327.322	2.51183	1.40321e-09	3.2831e-08
ENSDARG00000078366	robo2	96.3715	3.74422	1.41275e-09	3.30145e-08
ENSDARG00000014792	lrrc4bb	29.476	7.35814	1.42376e-09	3.32319e-08
ENSDARG00000063538	kalrnb	137.688	2.33082	1.42896e-09	3.33102e-08
ENSDARG00000013005	opcml	28.3304	7.06851	1.43087e-09	3.33102e-08
ENSDARG00000070734	dyrk4	63.228	6.58986	1.43225e-09	3.33102e-08
ENSDARG00000061580	kctd7	49.818	4.4153	1.43947e-09	3.3438e-08
ENSDARG00000063150	nrxn2b	32.2419	7.44308	1.45465e-09	3.37503e-08
ENSDARG00000026875	fam57ba	1474.2	1.44161	1.46469e-09	3.39428e-08
ENSDARG00000079161	bsnb	162.599	3.27774	1.49732e-09	3.46576e-08
ENSDARG00000094522	si:ch211-14c7.2	22.2802	7.10466	1.52184e-09	3.51833e-08
ENSDARG00000020795	rac3b	196.06	2.94783	1.57049e-09	3.62648e-08
ENSDARG00000077428	camta1a	46.2701	7.07477	1.5803e-09	3.64482e-08
ENSDARG00000089009	frmpd1b	409.816	1.36432	1.62229e-09	3.73723e-08
ENSDARG00000089314	mapta	51.4189	6.74551	1.66828e-09	3.83863e-08
ENSDARG00000010246	prmt1	6743.84	-1.20987	1.68785e-09	3.87906e-08
ENSDARG00000015184	mpp3a	112.606	4.15355	1.76073e-09	4.04177e-08
ENSDARG00000037393	slc43a1a	165.521	-2.45368	1.77578e-09	4.07152e-08
ENSDARG00000002172	aplnra	222.12	3.21269	1.81674e-09	4.16054e-08
ENSDARG00000075823	ZNF608	101.637	1.99549	1.83857e-09	4.20557e-08
ENSDARG00000013000	ppfia2	56.6424	4.49383	1.8423e-09	4.20914e-08
ENSDARG00000104119	kalrna	93.6724	2.82514	1.86467e-09	4.25526e-08
ENSDARG00000077228	ntrk3a	60.4969	7.2652	1.91008e-09	4.35377e-08
ENSDARG00000075041	fmnl2b	692.484	1.48693	1.92598e-09	4.38487e-08
ENSDARG00000063157	mapk8ip2	25.7971	6.93313	1.93003e-09	4.38895e-08
ENSDARG00000008548	arhgap12a	79.4269	3.087	1.94387e-09	4.41526e-08
ENSDARG00000098753	elmo1	3028.88	1.90802	1.97683e-09	4.48489e-08
ENSDARG00000000631	ptpn4a	271.114	1.47916	2.01865e-09	4.57444e-08
ENSDARG00000081311	dre-mir-124-2	22.6933	3.92738	2.03606e-09	4.60808e-08
ENSDARG00000045676	calua	584.612	1.03337	2.03824e-09	4.60808e-08
ENSDARG00000087133	nlgn1	35.6095	7.45631	2.07031e-09	4.67516e-08
ENSDARG00000063646	lnpa	248.681	-1.32313	2.08865e-09	4.7111e-08
ENSDARG00000054271	cdkn1bb	949.039	1.29279	2.1422e-09	4.82628e-08
ENSDARG00000027200	gabarapl2	1064.46	1.94836	2.18983e-09	4.92788e-08
ENSDARG00000044339	rp2	431.105	1.83185	2.19492e-09	4.93363e-08
ENSDARG00000054799	rfc1	367.917	-1.10483	2.20454e-09	4.94953e-08
ENSDARG00000079000	tp53bp1	482.404	-1.66018	2.21239e-09	4.96142e-08
ENSDARG00000092517	gpsm1a	38.9219	5.63734	2.23454e-09	5.00531e-08
ENSDARG00000058601	gdap1	38.4236	7.15337	2.27443e-09	5.08882e-08
ENSDARG00000035810	rgcc	393.149	2.55378	2.30972e-09	5.16183e-08
ENSDARG00000086645	hs3st3b1b	63.8489	5.95319	2.32048e-09	5.17993e-08
ENSDARG00000063253	hecw2b	114.997	2.36697	2.3324e-09	5.20055e-08
ENSDARG00000078865	cxxc5a	620.678	1.79911	2.35727e-09	5.24998e-08
ENSDARG00000102690	rims2b	78.0463	3.34279	2.36185e-09	5.25417e-08
ENSDARG00000104541	msh6	500.295	-1.8567	2.37936e-09	5.28707e-08
ENSDARG00000053912	fbl	2304.17	-1.4093	2.38381e-09	5.29091e-08
ENSDARG00000099961	bnip3	64.9718	5.4006	2.41285e-09	5.34927e-08
ENSDARG00000019312	rab39ba	139.003	3.52727	2.42592e-09	5.37212e-08
ENSDARG00000042904	foxo3b	919.061	2.23472	2.44993e-09	5.41912e-08
ENSDARG00000053375	nptxrb	55.7971	4.11617	2.45919e-09	5.43341e-08
ENSDARG00000024575	kif26bb	98.146	4.19396	2.46665e-09	5.44371e-08
ENSDARG00000040246	rap2ab	23.9379	7.10187	2.53815e-09	5.59516e-08
ENSDARG00000078459	cux1a	1544.07	1.17045	2.57401e-09	5.66778e-08
ENSDARG00000056156	npdc1b	34.8672	7.79068	2.58286e-09	5.68082e-08
ENSDARG00000077596	phf24	109.801	3.49171	2.59026e-09	5.69068e-08
ENSDARG00000062056	elmod1	73.0655	7.14197	2.67392e-09	5.8591e-08
ENSDARG00000076856	frem2a	41.334	7.62524	2.67509e-09	5.8591e-08
ENSDARG00000022176	IGLON5	70.6748	5.07637	2.67597e-09	5.8591e-08
ENSDARG00000079148	nckap5l	245.028	1.81059	2.73666e-09	5.98525e-08
ENSDARG00000057683	mcm6	2260.15	-1.68739	2.75405e-09	6.01651e-08
ENSDARG00000010420	ndrg1b	2596.57	3.8701	2.85684e-09	6.23407e-08
ENSDARG00000068602	dalrd3	406.206	1.46217	2.94587e-09	6.42114e-08
ENSDARG00000038239	tnpo2	913.685	-1.08214	2.95988e-09	6.44445e-08
ENSDARG00000103543	gngt2b	819.63	9.59468	3.07109e-09	6.67911e-08
ENSDARG00000045074	arl4d	534.073	2.92516	3.11655e-09	6.77039e-08
ENSDARG00000056623	ptenb	2350.17	1.25667	3.16138e-09	6.86013e-08
ENSDARG00000039502	eef1a1a	76.6265	6.70988	3.22877e-09	6.99855e-08
ENSDARG00000027249	btg1	8639.88	1.6561	3.23271e-09	6.99928e-08
ENSDARG00000079500	kif3cb	127.846	3.80485	3.49028e-09	7.54855e-08
ENSDARG00000079397	cerkl	118.495	2.64338	3.55692e-09	7.68413e-08
ENSDARG00000040237	mef2d	759.118	1.81503	3.5742e-09	7.71289e-08
ENSDARG00000039914	gapdhs	11940.3	1.55487	3.69116e-09	7.95646e-08
ENSDARG00000101259	hgh1	236.723	-1.53687	3.80493e-09	8.19261e-08
ENSDARG00000011845	chn2	60.8176	4.62324	3.82439e-09	8.22541e-08
ENSDARG00000013224	phc2b	296.649	1.91733	3.88193e-09	8.33992e-08
ENSDARG00000075161	defbl1	3346.9	4.09603	3.99486e-09	8.57308e-08
ENSDARG00000078399	FO704819.2	801.521	-2.11947	4.01878e-09	8.61491e-08
ENSDARG00000059978	cplx4a	81.7249	7.86634	4.05158e-09	8.67565e-08
ENSDARG00000041150	slc17a6b	104.284	4.30313	4.13988e-09	8.84525e-08
ENSDARG00000089292	adgrl1a	56.5621	4.04986	4.28198e-09	9.13881e-08
ENSDARG00000036051	irx4b	319.041	5.68234	4.35276e-09	9.27968e-08
ENSDARG00000038917	rad50	316.497	-1.42338	4.49816e-09	9.57916e-08
ENSDARG00000056108	ndufa4	385.01	4.04615	4.56308e-09	9.70678e-08
ENSDARG00000039647	slc6a1b	135.056	8.09945	4.58256e-09	9.73757e-08
ENSDARG00000061976	sema6bb	41.0762	4.57145	4.63769e-09	9.84395e-08
ENSDARG00000099240	acap3b	77.4469	3.26326	4.70571e-09	9.97745e-08
ENSDARG00000104435	MAP7	137.65	3.01669	4.73052e-09	1.00191e-07
ENSDARG00000038159	tcf7l1a	702.385	-1.25911	4.74818e-09	1.00456e-07
ENSDARG00000074635	abca1a	169.305	3.21469	4.795e-09	1.01336e-07
ENSDARG00000076520	mafb	86.5134	4.61641	4.80501e-09	1.01402e-07
ENSDARG00000062171	olfml3b	52.2104	5.09824	4.80856e-09	1.01402e-07
ENSDARG00000016999	lin28a	78.2402	-3.63655	4.83348e-09	1.01817e-07
ENSDARG00000102447	gdpd4a	116.123	3.86122	4.86222e-09	1.02312e-07
ENSDARG00000060041	lig1	2558.14	-1.48676	4.97636e-09	1.046e-07
ENSDARG00000056690	mtmr1a	540.751	1.83407	4.99796e-09	1.04941e-07
ENSDARG00000019917	epb41l3b	238.61	2.94122	5.0252e-09	1.05399e-07
ENSDARG00000074544	znf1007	336.598	-1.26084	5.05278e-09	1.05863e-07
ENSDARG00000018896	mmp24	15.6513	6.61321	5.12491e-09	1.07259e-07
ENSDARG00000087330	maza	114.409	2.31824	5.16308e-09	1.07942e-07
ENSDARG00000091623	tmem74	224.416	2.38729	5.16982e-09	1.07966e-07
ENSDARG00000019417	gadd45ga	555.875	2.53392	5.36756e-09	1.11976e-07
ENSDARG00000063230	bmp7b	338.254	-1.89749	5.41913e-09	1.1293e-07
ENSDARG00000030326	efna1a	327.323	1.68903	5.4569e-09	1.13596e-07
ENSDARG00000026484	rab15	156.578	2.51648	5.57958e-09	1.16026e-07
ENSDARG00000077468	si:ch73-206p6.1	208.144	1.74718	5.65539e-09	1.17476e-07
ENSDARG00000013020	dtnbb	39.6698	6.87304	5.71024e-09	1.18489e-07
ENSDARG00000044183	prkab1a	232.525	1.99265	5.74162e-09	1.19013e-07
ENSDARG00000034871	mid2	110.394	1.78327	5.81744e-09	1.20456e-07
ENSDARG00000055965	klc3	34.1967	6.74618	5.83763e-09	1.20746e-07
ENSDARG00000023771	gabrb3	61.6468	7.74418	6.0207e-09	1.244e-07
ENSDARG00000070537	stmn2b	2094.63	3.29744	6.19908e-09	1.2795e-07
ENSDARG00000029252	ssb	1318.45	-1.25044	6.25368e-09	1.2894e-07
ENSDARG00000074761	ccdc64	129.875	3.96357	6.30013e-09	1.2976e-07
ENSDARG00000096546	nrp2a	198.359	1.46169	6.33969e-09	1.30437e-07
ENSDARG00000075209	p4htm	50.1172	5.35305	6.37803e-09	1.31087e-07
ENSDARG00000074777	ank1b	30.9622	6.82884	6.45906e-09	1.32612e-07
ENSDARG00000062277	ppp2r2cb	44.9633	6.7606	6.50562e-09	1.33427e-07
ENSDARG00000062688	gpnmb	901.501	3.53321	6.61151e-09	1.35456e-07
ENSDARG00000005916	srpk3	127.07	2.08217	6.65446e-09	1.35939e-07
ENSDARG00000025375	idh1	281.457	1.40882	6.65606e-09	1.35939e-07
ENSDARG00000095831	si:ch211-175f12.2	42.4974	7.33525	6.9353e-09	1.41493e-07
ENSDARG00000075859	mcf2la	60.7079	4.85696	6.99193e-09	1.42499e-07
ENSDARG00000091059	ONECUT3 (1 of many)	44.2363	4.81987	7.03525e-09	1.43232e-07
ENSDARG00000087426	si:ch211-151p13.8	83.5699	4.64616	7.04638e-09	1.43308e-07
ENSDARG00000090337	pprc1	453.608	-1.71258	7.05582e-09	1.4335e-07
ENSDARG00000044760	gnaia	740.719	-1.32109	7.07916e-09	1.43674e-07
ENSDARG00000076364	EPB41L1	33.0142	4.81902	7.18141e-09	1.45598e-07
ENSDARG00000062208	prrt1	22.9769	7.18832	7.1927e-09	1.45675e-07
ENSDARG00000009499	syne1a	423.25	1.21806	7.2576e-09	1.46836e-07
ENSDARG00000102288	CABZ01056321.1	50.7843	7.19259	7.37091e-09	1.48974e-07
ENSDARG00000103906	pcdh2ab10	21.6976	6.84738	7.49648e-09	1.51354e-07
ENSDARG00000097904	BX927184.2	165.735	3.28006	7.53854e-09	1.51967e-07
ENSDARG00000060481	atl1	111.882	4.57791	7.54247e-09	1.51967e-07
ENSDARG00000079564	vmhc	86.242	19.5868	7.57828e-09	1.52531e-07
ENSDARG00000057427	sv2ba	97.4908	7.45741	7.63521e-09	1.53517e-07
ENSDARG00000053485	aldh6a1	1039.71	-1.00115	7.82834e-09	1.57238e-07
ENSDARG00000078803	gas2l1	46.6589	5.80212	7.8665e-09	1.57841e-07
ENSDARG00000005739	gpm6ba	560.44	1.95279	7.96352e-09	1.59623e-07
ENSDARG00000070173	gria2a	54.5763	5.20728	8.24198e-09	1.64865e-07
ENSDARG00000105447	si:ch211-129p13.1	393.025	4.64504	8.36263e-09	1.67106e-07
ENSDARG00000076657	plagl2	167.997	-1.68352	8.47167e-09	1.69112e-07
ENSDARG00000079731	kif13ba	312.308	1.00021	8.52318e-09	1.69965e-07
ENSDARG00000097827	lrp1aa	87.6007	2.57743	8.53653e-09	1.70057e-07
ENSDARG00000031796	ache	54.7526	4.31094	8.72036e-09	1.73541e-07
ENSDARG00000018270	olfm1a	64.5923	3.15607	8.74264e-09	1.73807e-07
ENSDARG00000097279	CU856222.1	41.1816	6.49637	8.85829e-09	1.75926e-07
ENSDARG00000096756	si:ch211-196c10.13	185.981	8.80625	8.98214e-09	1.78204e-07
ENSDARG00000061017	spns2	185.727	2.79367	9.11279e-09	1.80529e-07
ENSDARG00000012215	umps	620.303	-1.65119	9.11793e-09	1.80529e-07
ENSDARG00000035557	gabarapa	804.747	1.63766	9.36208e-09	1.85175e-07
ENSDARG00000059257	rcvrnb	24.9604	7.08798	9.4598e-09	1.86918e-07
ENSDARG00000014910	panx1b	151.262	2.19527	9.55437e-09	1.88595e-07
ENSDARG00000055172	si:ch211-256m1.8	215.87	3.39608	9.93547e-09	1.95918e-07
ENSDARG00000006128	cep170aa	498.993	1.49235	1.01387e-08	1.99723e-07
ENSDARG00000076689	gramd1a	367.029	1.64107	1.037e-08	2.04073e-07
ENSDARG00000035694	stm	1065.84	2.80578	1.04234e-08	2.04881e-07
ENSDARG00000060238	uacab	337.782	1.4447	1.04321e-08	2.04881e-07
ENSDARG00000035957	gmnn	364.094	-1.98928	1.05738e-08	2.07453e-07
ENSDARG00000062880	cntn3a.1	41.8119	5.65369	1.06285e-08	2.08317e-07
ENSDARG00000034643	fhl3a	288.176	3.08173	1.06472e-08	2.08474e-07
ENSDARG00000005574	vsx2	1160.79	-1.61748	1.08237e-08	2.11716e-07
ENSDARG00000105296	AP3B2	329.443	2.8114	1.08447e-08	2.11914e-07
ENSDARG00000011088	si:ch211-288d18.1	148.558	3.73542	1.08899e-08	2.12569e-07
ENSDARG00000104701	map7d1b	168.633	1.20005	1.09002e-08	2.12569e-07
ENSDARG00000042840	eml1	856.789	2.14959	1.09972e-08	2.14246e-07
ENSDARG00000016835	tcirg1a	159.911	1.60257	1.12432e-08	2.18601e-07
ENSDARG00000078512	acaca	146.759	1.82443	1.12691e-08	2.18886e-07
ENSDARG00000025513	dip2cb	158.405	1.73943	1.1322e-08	2.19694e-07
ENSDARG00000062650	rif1	555.05	-1.48603	1.13953e-08	2.20896e-07
ENSDARG00000060350	apoda.2	30.9302	6.92933	1.14812e-08	2.2234e-07
ENSDARG00000033285	gsto2	58.5888	3.25386	1.15104e-08	2.22684e-07
ENSDARG00000099299	si:ch1073-83n3.2	186.757	8.55729	1.15294e-08	2.2283e-07
ENSDARG00000102878	mapre3b	127.706	2.42395	1.18471e-08	2.28741e-07
ENSDARG00000001463	tdh2	175.826	8.27531	1.20782e-08	2.32972e-07
ENSDARG00000103339	si:ch211-193l2.5	698.227	-1.93672	1.22618e-08	2.36279e-07
ENSDARG00000078327	CEP170B (1 of many)	60.0934	6.63664	1.22843e-08	2.36478e-07
ENSDARG00000037498	gria3b	40.5456	4.4948	1.23192e-08	2.36917e-07
ENSDARG00000005414	grapa	75.3117	2.64874	1.23781e-08	2.37813e-07
ENSDARG00000104361	barhl2	2173.68	4.22128	1.25783e-08	2.41422e-07
ENSDARG00000036619	MGAT3 (1 of many)	159.828	2.32605	1.2631e-08	2.41955e-07
ENSDARG00000002912	adipor1a	913.136	1.73347	1.27004e-08	2.43045e-07
ENSDARG00000006607	gpr27	279.479	3.61039	1.2786e-08	2.44443e-07
ENSDARG00000036059	tmppe	98.8329	2.57344	1.29972e-08	2.48236e-07
ENSDARG00000055868	rsl1d1	621.568	-1.54028	1.31996e-08	2.51855e-07
ENSDARG00000007149	nadl1.2	39.2991	6.21559	1.33271e-08	2.5379e-07
ENSDARG00000020901	gabrp	35.7518	7.14375	1.34452e-08	2.55787e-07
ENSDARG00000061121	adgrl3.1	517.213	1.3378	1.34985e-08	2.5655e-07
ENSDARG00000056797	ppp2r2ca	114.852	4.28291	1.36084e-08	2.58386e-07
ENSDARG00000076799	rnd3a	601.206	1.91445	1.36906e-08	2.59694e-07
ENSDARG00000053152	pcmtd1	234.151	2.20849	1.38089e-08	2.61683e-07
ENSDARG00000008660	coro1b	440.317	1.63	1.39763e-08	2.64466e-07
ENSDARG00000074644	SPOCK1	33.5583	3.99105	1.3983e-08	2.64466e-07
ENSDARG00000028306	prph	87.9456	3.13044	1.4146e-08	2.67288e-07
ENSDARG00000041022	pdcd4b	1248.68	1.62648	1.42016e-08	2.6808e-07
ENSDARG00000012204	CDK18	27.3263	6.99779	1.44255e-08	2.72042e-07
ENSDARG00000094295	CR855337.1	36.0182	3.78372	1.45359e-08	2.73858e-07
ENSDARG00000068421	ttc9b	24.2604	3.66893	1.45931e-08	2.7467e-07
ENSDARG00000075380	kri1	614.503	-1.15554	1.48798e-08	2.79255e-07
ENSDARG00000102773	cacna1da	28.0145	6.78494	1.50282e-08	2.81768e-07
ENSDARG00000055158	prox1a	1433.1	3.65004	1.50982e-08	2.82809e-07
ENSDARG00000001880	stx3a	239.155	2.30521	1.51855e-08	2.84169e-07
ENSDARG00000105178	erc2	108.57	2.67542	1.53934e-08	2.87783e-07
ENSDARG00000079497	zgc:110340	170.614	2.90838	1.54778e-08	2.89082e-07
ENSDARG00000063682	fhod3a	72.3922	6.69872	1.56081e-08	2.91236e-07
ENSDARG00000023228	vsnl1a	126.577	4.06326	1.60672e-08	2.99228e-07
ENSDARG00000036074	cebpa	35.2639	6.96523	1.6264e-08	3.02603e-07
ENSDARG00000003290	dab1b	119.6	2.43177	1.66916e-08	3.10262e-07
ENSDARG00000012914	arhgef4	142.907	2.00777	1.67773e-08	3.11558e-07
ENSDARG00000069774	flot2b	291.155	1.53822	1.69518e-08	3.14498e-07
ENSDARG00000016765	scamp3	332.949	1.18261	1.73454e-08	3.21493e-07
ENSDARG00000069989	bnc2	74.9254	2.55881	1.75683e-08	3.25315e-07
ENSDARG00000076213	DOCK4 (1 of many)	151.53	2.2387	1.77806e-08	3.28933e-07
ENSDARG00000074921	fam117ba	301.143	1.92875	1.8043e-08	3.33469e-07
ENSDARG00000006266	stat1a	170.941	2.09563	1.80669e-08	3.33595e-07
ENSDARG00000096920	si:zfos-375h5.1	29.0757	5.408	1.81548e-08	3.34899e-07
ENSDARG00000068714	ksr1a	206.931	1.40738	1.83283e-08	3.3778e-07
ENSDARG00000098497	hrasa	252.25	2.15688	1.84136e-08	3.3903e-07
ENSDARG00000099742	heatr1	191.744	-1.44234	1.8724e-08	3.44418e-07
ENSDARG00000094132	igf1	73.5758	7.2703	1.88408e-08	3.46241e-07
ENSDARG00000056805	plch2b	61.2342	7.23787	1.89013e-08	3.47023e-07
ENSDARG00000060948	dync1i1	260.898	2.17732	1.9597e-08	3.59118e-07
ENSDARG00000056745	necab2	166.282	2.43706	1.96267e-08	3.59324e-07
ENSDARG00000009901	slc38a5a	56.3976	5.00484	1.98051e-08	3.62249e-07
ENSDARG00000017602	ccng2	1222.07	1.22051	2.00885e-08	3.67075e-07
ENSDARG00000011876	ednraa	144.409	2.62831	2.01067e-08	3.67075e-07
ENSDARG00000095844	FP102167.1	22.5879	2.92086	2.01669e-08	3.67828e-07
ENSDARG00000055698	pcnxl2	40.6196	5.9816	2.04126e-08	3.7196e-07
ENSDARG00000037916	cdk5r1a	14.6579	6.70827	2.04393e-08	3.72099e-07
ENSDARG00000013087	ndrg3a	585.913	1.31357	2.06553e-08	3.7568e-07
ENSDARG00000014233	sept8b	106.595	5.7634	2.06862e-08	3.7589e-07
ENSDARG00000088087	kdm6ba	869.709	1.06986	2.08067e-08	3.77726e-07
ENSDARG00000011171	TENM2 (1 of many)	65.4195	6.7261	2.15196e-08	3.8994e-07
ENSDARG00000098495	si:dkey-201i24.6	22.0185	4.45469	2.17007e-08	3.92855e-07
ENSDARG00000021584	cntn5	23.8075	6.95946	2.24342e-08	4.05756e-07
ENSDARG00000034011	GABRA2	95.4174	4.16647	2.25364e-08	4.07226e-07
ENSDARG00000099783	pcdh2ac	58.7616	5.9059	2.3528e-08	4.2475e-07
ENSDARG00000063244	lix1l	312.877	1.21893	2.36302e-08	4.26199e-07
ENSDARG00000015064	esrrd	46.3595	3.67677	2.41571e-08	4.35297e-07
ENSDARG00000011166	cahz	535.633	4.26468	2.42884e-08	4.37259e-07
ENSDARG00000092260	si:ch73-290k24.6	41.9383	6.63255	2.44849e-08	4.40388e-07
ENSDARG00000039578	pa2g4a	3566.72	-1.47957	2.47625e-08	4.44969e-07
ENSDARG00000088984	cep131	526.475	-1.26547	2.49581e-08	4.47578e-07
ENSDARG00000075584	itfg1	193.843	1.45301	2.49767e-08	4.47578e-07
ENSDARG00000088833	si:ch211-237i5.4	46.6734	7.07545	2.52442e-08	4.51955e-07
ENSDARG00000006837	mycn	1540.56	-1.41337	2.55523e-08	4.56746e-07
ENSDARG00000101984	pde6g	3221.15	4.20857	2.55588e-08	4.56746e-07
ENSDARG00000014790	g3bp2	557.15	1.25207	2.61953e-08	4.6769e-07
ENSDARG00000070919	cpne5b	18.3988	6.90649	2.62462e-08	4.68169e-07
ENSDARG00000056175	scrt2	4071.4	2.28311	2.64083e-08	4.70629e-07
ENSDARG00000013414	lin7a	230.69	3.48165	2.70943e-08	4.82413e-07
ENSDARG00000045945	syn2a	105.976	3.00423	2.75058e-08	4.89291e-07
ENSDARG00000074184	arhgap32b	566.758	-1.12292	2.75552e-08	4.89377e-07
ENSDARG00000071026	mllt11	1034.53	1.88084	2.75822e-08	4.89377e-07
ENSDARG00000044062	ctbp2a	1348.2	1.87342	2.76067e-08	4.89377e-07
ENSDARG00000075183	rnf220b	38.7307	6.64897	2.76113e-08	4.89377e-07
ENSDARG00000022410	rrp12	382.672	-1.7627	2.78424e-08	4.93023e-07
ENSDARG00000040657	wipi1	114.095	2.23397	2.79416e-08	4.94329e-07
ENSDARG00000103892	CABZ01074203.1	50.8873	3.94202	2.82586e-08	4.99187e-07
ENSDARG00000101716	CABZ01088933.1	65.5926	2.69925	2.82675e-08	4.99187e-07
ENSDARG00000052016	cabp2a	54.2324	7.43426	2.83585e-08	5.0034e-07
ENSDARG00000077134	gpr158a	32.7394	6.92176	3.03741e-08	5.34931e-07
ENSDARG00000003287	wdr12	596.769	-1.24054	3.09162e-08	5.43985e-07
ENSDARG00000052775	opn3	28.5987	5.19753	3.1274e-08	5.49783e-07
ENSDARG00000101345	CU468723.1	22.7793	4.01779	3.14062e-08	5.51609e-07
ENSDARG00000074415	zgc:171482	55.3752	4.81008	3.14646e-08	5.52135e-07
ENSDARG00000037178	zic2b	967.86	-1.68683	3.158e-08	5.53171e-07
ENSDARG00000020758	tmem178	38.5656	6.4014	3.15805e-08	5.53171e-07
ENSDARG00000011600	epha4b	227.533	-1.65539	3.18495e-08	5.57381e-07
ENSDARG00000019529	parp1	1221.76	-1.11035	3.36099e-08	5.87659e-07
ENSDARG00000100722	si:ch211-160f23.7	57.8018	7.03332	3.42315e-08	5.9799e-07
ENSDARG00000061525	slka	249.522	-1.34584	3.47369e-08	6.06274e-07
ENSDARG00000099221	ppp2r2bb	152.75	3.17994	3.5103e-08	6.12114e-07
ENSDARG00000010957	mpp2b	25.0121	5.14062	3.62207e-08	6.31039e-07
ENSDARG00000052648	hs3st4	40.0502	6.88583	3.665e-08	6.37947e-07
ENSDARG00000054456	clip3	284.143	2.57103	3.71372e-08	6.45848e-07
ENSDARG00000075012	glra2	18.0737	6.73164	3.75144e-08	6.51826e-07
ENSDARG00000040917	cbfb	96.0974	2.76163	3.7687e-08	6.54239e-07
ENSDARG00000057706	si:ch211-137i24.10	23.945	6.98391	3.77453e-08	6.54667e-07
ENSDARG00000097205	ulk2	201.489	1.86502	3.80443e-08	6.59265e-07
ENSDARG00000017007	nr4a2a	20.9294	6.42706	3.85088e-08	6.66721e-07
ENSDARG00000008808	eml2	274.516	2.18955	3.90015e-08	6.7465e-07
ENSDARG00000038359	enosf1	63.9972	3.2296	3.92806e-08	6.78873e-07
ENSDARG00000054777	si:dkey-46a10.3	1081.53	1.07172	3.98568e-08	6.8822e-07
ENSDARG00000099371	cygb1	98.3535	3.07851	4.00952e-08	6.91723e-07
ENSDARG00000099387	hn1a	32.0912	6.39488	4.02597e-08	6.93944e-07
ENSDARG00000012896	anos1a	95.6695	5.46144	4.2918e-08	7.38456e-07
ENSDARG00000069423	tmie	27.4078	4.80105	4.31398e-08	7.41616e-07
ENSDARG00000079632	POLD4	707.019	1.84015	4.40542e-08	7.55999e-07
ENSDARG00000042018	fhl2a	375.368	5.08243	4.46273e-08	7.64396e-07
ENSDARG00000097718	stard10	31.454	3.00064	4.49025e-08	7.67845e-07
ENSDARG00000026862	aktip	645.747	1.22825	4.52734e-08	7.73507e-07
ENSDARG00000053666	myb	510.473	-1.5031	4.62811e-08	7.9003e-07
ENSDARG00000059743	tmem98	181.458	2.12142	4.76506e-08	8.11982e-07
ENSDARG00000012135	fbxl2	89.1264	2.18746	4.78083e-08	8.13955e-07
ENSDARG00000004774	wdr36	513.521	-1.22625	4.79029e-08	8.14853e-07
ENSDARG00000070037	rgs8	41.6391	6.29901	4.8837e-08	8.30016e-07
ENSDARG00000092810	stap2a	435.127	3.86406	4.89764e-08	8.31657e-07
ENSDARG00000012005	mob2b	255.288	1.19288	4.90268e-08	8.31788e-07
ENSDARG00000077367	ntng2a	62.3944	4.67997	4.90861e-08	8.32067e-07
ENSDARG00000007275	si:ch211-251b21.1	1705	1.70974	4.91603e-08	8.32598e-07
ENSDARG00000018508	zdhhc8b	365.699	1.67332	4.92065e-08	8.32657e-07
ENSDARG00000074866	ptpn5	48.2397	7.0138	4.92612e-08	8.32857e-07
ENSDARG00000100558	slbp	2866.01	-1.34162	4.99691e-08	8.44092e-07
ENSDARG00000008767	si:dkey-42p8.3	167.693	1.6112	5.06051e-08	8.54093e-07
ENSDARG00000099148	bzw1b	654.526	-1.53813	5.08418e-08	8.57344e-07
ENSDARG00000058585	chst2b	34.2439	6.15118	5.11191e-08	8.60842e-07
ENSDARG00000045156	rgs9b	22.5048	6.98622	5.11489e-08	8.60842e-07
ENSDARG00000105218	ompa	153.033	8.43784	5.11821e-08	8.60842e-07
ENSDARG00000009493	MAP3K13	325.982	1.98726	5.21926e-08	8.7601e-07
ENSDARG00000077492	atp8a2	68.8148	2.07319	5.22461e-08	8.7601e-07
ENSDARG00000005343	ccdc85al	44.4846	3.87764	5.22642e-08	8.7601e-07
ENSDARG00000076030	cacnb3b	58.9963	2.9364	5.2904e-08	8.85971e-07
ENSDARG00000068370	ralgps1	131.81	3.75106	5.5092e-08	9.2182e-07
ENSDARG00000002840	si:dkey-28b4.8	882.926	1.37522	5.74939e-08	9.60356e-07
ENSDARG00000042948	dnajc5aa	735.474	1.72708	5.79792e-08	9.6763e-07
ENSDARG00000019253	rhag	169.494	3.17157	5.81156e-08	9.69075e-07
ENSDARG00000060309	srgap3	416.699	1.03997	5.89002e-08	9.81317e-07
ENSDARG00000039901	SH3GL2 (1 of many)	24.2091	4.86483	5.92475e-08	9.86258e-07
ENSDARG00000055377	gnb5b	289.123	5.89564	6.0602e-08	1.00794e-06
ENSDARG00000039882	ap3s2	1089.76	1.23091	6.23582e-08	1.03626e-06
ENSDARG00000094460	CR354556.3	18.8686	6.94164	6.24114e-08	1.03626e-06
ENSDARG00000045956	kcnk10b	24.7717	3.77644	6.30056e-08	1.04524e-06
ENSDARG00000060149	ablim1a	98.201	3.49566	6.35658e-08	1.05273e-06
ENSDARG00000071709	ppp1r9bb	84.1877	3.36844	6.38885e-08	1.05718e-06
ENSDARG00000068934	cyp1b1	678.348	-2.1491	6.41586e-08	1.06074e-06
ENSDARG00000102388	FO704845.2	30.9104	6.12054	6.43762e-08	1.06344e-06
ENSDARG00000045051	slc16a3	103.904	4.72214	6.45644e-08	1.06564e-06
ENSDARG00000018060	pik3r2	451.652	-1.04546	6.47887e-08	1.06844e-06
ENSDARG00000062693	nrxn3b	215.358	4.42767	6.48804e-08	1.06904e-06
ENSDARG00000095802	si:ch1073-155h21.2	62.669	6.42737	6.66113e-08	1.09663e-06
ENSDARG00000014522	cdh6	417.413	2.21903	6.82687e-08	1.12297e-06
ENSDARG00000076796	dlg3	210.515	-1.07048	6.88306e-08	1.13125e-06
ENSDARG00000075846	kcnip2	18.977	6.54	6.90406e-08	1.13375e-06
ENSDARG00000103846	hspa5	2170.96	1.24789	7.00218e-08	1.14889e-06
ENSDARG00000103810	cacna2d4a	39.96	7.10561	7.05e-08	1.15576e-06
ENSDARG00000043465	atp6v1b2	141.703	2.36625	7.12047e-08	1.16633e-06
ENSDARG00000055284	afap1	237.317	1.60656	7.15297e-08	1.17067e-06
ENSDARG00000101704	lrrc24	26.368	6.91175	7.26516e-08	1.18803e-06
ENSDARG00000103608	zgc:153431	88.7416	2.59075	7.34646e-08	1.20031e-06
ENSDARG00000079569	AMIGO3 (1 of many)	47.9477	6.96234	7.36683e-08	1.20263e-06
ENSDARG00000078529	adgrb1b	25.7493	4.00993	7.37524e-08	1.20299e-06
ENSDARG00000070539	arf3a	69.892	4.97593	7.40393e-08	1.20666e-06
ENSDARG00000070874	asmt2	254.42	1.99007	7.42936e-08	1.20979e-06
ENSDARG00000038569	fzd8b	67.9938	-1.97787	7.45759e-08	1.21256e-06
ENSDARG00000004158	tmem63c	60.6169	3.74547	7.45883e-08	1.21256e-06
ENSDARG00000104958	kbtbd11	28.7105	4.3304	7.53461e-08	1.22385e-06
ENSDARG00000013343	kif26ba	55.6443	3.54909	7.59051e-08	1.23191e-06
ENSDARG00000067605	napaa	190.578	1.999	7.64026e-08	1.23827e-06
ENSDARG00000069093	col2a1a	700.037	4.57886	7.64246e-08	1.23827e-06
ENSDARG00000023600	sh3gl2a	195.582	2.95047	7.68868e-08	1.24472e-06
ENSDARG00000043304	nop2	616.407	-1.37135	7.7015e-08	1.24576e-06
ENSDARG00000018534	slc6a9	534.996	-1.05067	7.78106e-08	1.25758e-06
ENSDARG00000077715	GRIK3	21.852	7.21506	7.91367e-08	1.27795e-06
ENSDARG00000070107	six7	1213.35	4.28123	8.04657e-08	1.29834e-06
ENSDARG00000058985	KCNJ6	15.2033	6.45378	8.09936e-08	1.30577e-06
ENSDARG00000008503	glcci1	188.878	1.78701	8.27741e-08	1.33337e-06
ENSDARG00000096375	march7	28.6545	3.00417	8.28582e-08	1.33362e-06
ENSDARG00000062519	abcc13	65.9992	1.99708	8.32192e-08	1.33832e-06
ENSDARG00000034493	grin2aa	40.843	6.79744	8.36875e-08	1.34474e-06
ENSDARG00000074030	myt1a	1445.46	1.36673	8.38593e-08	1.34639e-06
ENSDARG00000098488	CABZ01118154.1	27.3677	2.67588	8.39754e-08	1.34714e-06
ENSDARG00000078125	rusc1	135.706	5.49228	8.4179e-08	1.34929e-06
ENSDARG00000015546	alpl	303.872	-1.56914	8.50572e-08	1.36225e-06
ENSDARG00000088136	pcdh2aa15	29.3108	5.7319	8.5794e-08	1.37292e-06
ENSDARG00000021595	lhfpl3	67.2598	4.49814	8.65755e-08	1.38428e-06
ENSDARG00000051852	kcnc1a	52.5504	5.23435	8.72481e-08	1.39344e-06
ENSDARG00000018524	midn	1569.03	1.3789	8.72914e-08	1.39344e-06
ENSDARG00000035899	lingo1b	43.8844	5.41871	8.78038e-08	1.40047e-06
ENSDARG00000074443	gas7a	45.0662	6.90487	8.84014e-08	1.40884e-06
ENSDARG00000040245	kpnb3	1471.96	-1.39646	8.88987e-08	1.41445e-06
ENSDARG00000019451	pcsk2	16.5789	6.53385	8.95442e-08	1.42194e-06
ENSDARG00000097938	asb5a	20.0167	6.88929	8.9575e-08	1.42194e-06
ENSDARG00000102443	SHANK2	30.4769	6.83201	8.95887e-08	1.42194e-06
ENSDARG00000060345	apoda.1	1592.08	3.55923	9.0492e-08	1.4351e-06
ENSDARG00000078973	uckl1b	18.3121	6.1313	9.08257e-08	1.43922e-06
ENSDARG00000070952	fam131ba	27.5747	6.37251	9.09801e-08	1.44049e-06
ENSDARG00000078981	faxcb	68.8789	3.21401	9.12269e-08	1.44323e-06
ENSDARG00000038270	PIGG	140.953	1.667	9.29175e-08	1.46878e-06
ENSDARG00000037116	cxcl12a	337.175	4.2575	9.31589e-08	1.4714e-06
ENSDARG00000079805	tagln3a	20.9129	6.10966	9.3658e-08	1.4775e-06
ENSDARG00000090424	camk2n2	81.2894	4.28482	9.36973e-08	1.4775e-06
ENSDARG00000041991	rrp9	306.658	-1.45126	9.44787e-08	1.48861e-06
ENSDARG00000052188	znf541	31.8045	5.08802	9.5098e-08	1.49716e-06
ENSDARG00000059945	sv2a	154.886	5.22486	9.52021e-08	1.49759e-06
ENSDARG00000052242	aff2	118.941	2.2767	9.71131e-08	1.52641e-06
ENSDARG00000013787	gucy1a3	14.7705	6.70528	9.75106e-08	1.53142e-06
ENSDARG00000056833	svopa	14.5734	6.43579	9.80587e-08	1.53879e-06
ENSDARG00000017398	slc44a5a	42.716	6.61381	9.87634e-08	1.54859e-06
ENSDARG00000078136	wdr47a	66.4468	1.85455	9.97755e-08	1.56194e-06
ENSDARG00000060298	nin	183.269	-1.4958	1.00169e-07	1.56684e-06
ENSDARG00000034105	mtus1b	116.71	3.04216	1.01252e-07	1.58251e-06
ENSDARG00000060668	tm4sf18	22.0696	6.79586	1.03248e-07	1.61241e-06
ENSDARG00000073911	tmem255a	118.69	4.1373	1.04416e-07	1.62934e-06
ENSDARG00000018178	pgm2	367.253	2.01215	1.04677e-07	1.6321e-06
ENSDARG00000044632	myo7ab	68.4993	4.27034	1.07173e-07	1.66835e-06
ENSDARG00000062634	kat2b	174.581	2.3674	1.1091e-07	1.72514e-06
ENSDARG00000092987	zmat4a	105.252	3.46839	1.11176e-07	1.72789e-06
ENSDARG00000100486	si:dkey-11f5.5	44.5353	4.1811	1.12132e-07	1.74136e-06
ENSDARG00000061923	amotl2a	324.48	1.63275	1.13192e-07	1.75641e-06
ENSDARG00000045301	st8sia3	65.8425	3.03577	1.15129e-07	1.78504e-06
ENSDARG00000032435	itga9	23.7591	5.00873	1.16879e-07	1.81074e-06
ENSDARG00000074671	nptx1l	58.2252	3.25909	1.18825e-07	1.83942e-06
ENSDARG00000007795	cst3	2011.76	1.85208	1.19152e-07	1.84226e-06
ENSDARG00000045150	csnk1e	133.191	2.29315	1.21259e-07	1.87263e-06
ENSDARG00000038789	tmem53	253.178	1.20919	1.22124e-07	1.88441e-06
ENSDARG00000100093	ppp2r2ba	103.223	3.3765	1.22216e-07	1.88441e-06
ENSDARG00000092671	PARD3B	274.334	1.9448	1.22717e-07	1.89064e-06
ENSDARG00000022315	atp6v1g1	3380.48	1.32063	1.24177e-07	1.9116e-06
ENSDARG00000056594	irx1b	82.1506	7.5978	1.24274e-07	1.9116e-06
ENSDARG00000034042	dnal1	177.334	1.21279	1.24759e-07	1.91754e-06
ENSDARG00000102887	abhd4	54.0533	2.832	1.25705e-07	1.93055e-06
ENSDARG00000060368	syn1	56.4298	5.48542	1.26167e-07	1.93612e-06
ENSDARG00000012944	myhz2	46.0535	18.7082	1.28255e-07	1.9666e-06
ENSDARG00000043976	etf1b	2723.92	-1.17488	1.29785e-07	1.98851e-06
ENSDARG00000017266	scml4	52.228	3.74317	1.30462e-07	1.9973e-06
ENSDARG00000094695	si:dkey-204f11.64	168.088	1.55415	1.31954e-07	2.01697e-06
ENSDARG00000086985	klc4	199.238	1.90065	1.32212e-07	2.01933e-06
ENSDARG00000038981	zgc:153615	21.5979	6.79984	1.32471e-07	2.02169e-06
ENSDARG00000077545	BRSK1 (1 of many)	164.029	2.01359	1.3295e-07	2.0274e-06
ENSDARG00000102472	btbd17b	84.9317	3.41954	1.33744e-07	2.03792e-06
ENSDARG00000056001	fryb	252.821	2.09345	1.35329e-07	2.06045e-06
ENSDARG00000091974	CR356233.1	25.0419	4.3578	1.35491e-07	2.0613e-06
ENSDARG00000008192	pank1a	115.151	2.4381	1.36457e-07	2.07437e-06
ENSDARG00000042946	hook1	35.8161	5.91803	1.37088e-07	2.08235e-06
ENSDARG00000015053	grip1	583.543	1.77903	1.37344e-07	2.0846e-06
ENSDARG00000062123	agap1	715.067	1.36321	1.37537e-07	2.0859e-06
ENSDARG00000055373	sema3fb	27.9457	6.33341	1.39038e-07	2.10703e-06
ENSDARG00000099034	unc5a	43.9396	4.39935	1.39684e-07	2.11517e-06
ENSDARG00000018757	klf5l	20.9362	7.25533	1.40261e-07	2.12226e-06
ENSDARG00000054540	imp4	785.729	-1.2377	1.46043e-07	2.2063e-06
ENSDARG00000039497	ccdc85a	53.2288	4.92769	1.4721e-07	2.22221e-06
ENSDARG00000005128	rnaseh2b	1007.44	-1.4012	1.47943e-07	2.23154e-06
ENSDARG00000060515	zdhhc9	177.564	2.16798	1.49475e-07	2.2529e-06
ENSDARG00000029476	ldlra	18.8504	6.74462	1.51211e-07	2.27729e-06
ENSDARG00000020292	si:ch211-254n4.3	25.2194	6.80252	1.52446e-07	2.29412e-06
ENSDARG00000037804	phlda3	90.1393	2.86523	1.54592e-07	2.32462e-06
ENSDARG00000070543	grin2ab	48.4287	6.41358	1.55442e-07	2.33414e-06
ENSDARG00000070730	gabra5	21.2201	6.88993	1.55465e-07	2.33414e-06
ENSDARG00000074271	wrb	1647.56	1.17813	1.56007e-07	2.33947e-06
ENSDARG00000036695	calcoco1a	121.491	2.03279	1.56103e-07	2.33947e-06
ENSDARG00000027153	gabrr3a	74.2387	4.93993	1.56181e-07	2.33947e-06
ENSDARG00000063095	ctsf	734.82	1.44178	1.5738e-07	2.35561e-06
ENSDARG00000022203	gtf2ird1	475.259	1.32431	1.59952e-07	2.39226e-06
ENSDARG00000077264	wdr43	1236.18	-1.4123	1.60731e-07	2.40207e-06
ENSDARG00000003570	hsp90b1	1306.82	1.26691	1.61223e-07	2.40757e-06
ENSDARG00000002748	sema6d	507.1	1.58435	1.61945e-07	2.41464e-06
ENSDARG00000059163	irbp	100.429	6.44444	1.62343e-07	2.41872e-06
ENSDARG00000007130	mrto4	590.963	-1.11778	1.63966e-07	2.44103e-06
ENSDARG00000063008	si:dkeyp-27e10.3	54.3855	3.05475	1.65356e-07	2.45985e-06
ENSDARG00000044684	rbp4l	179.376	3.60426	1.6734e-07	2.48745e-06
ENSDARG00000098969	reln	61.2283	5.89408	1.67513e-07	2.48813e-06
ENSDARG00000057114	hpf1	1016.85	-1.16596	1.68323e-07	2.49825e-06
ENSDARG00000014081	fam184a	36.3041	6.4361	1.712e-07	2.53902e-06
ENSDARG00000062489	march8	91.1591	2.28525	1.72823e-07	2.56113e-06
ENSDARG00000026855	cacna2d4a	30.1355	6.86527	1.73852e-07	2.57442e-06
ENSDARG00000104431	slc1a3a	171.744	-1.4723	1.76018e-07	2.60451e-06
ENSDARG00000092142	BX663503.1	182.114	3.04533	1.78102e-07	2.63334e-06
ENSDARG00000060656	si:ch211-10a23.2	40.573	3.40452	1.79982e-07	2.65912e-06
ENSDARG00000100670	pcdh1g31	125.744	3.31098	1.8251e-07	2.69441e-06
ENSDARG00000069823	proca1	738.034	-1.22101	1.85529e-07	2.7369e-06
ENSDARG00000042458	rfc4	1608.87	-1.44221	1.889e-07	2.78452e-06
ENSDARG00000063011	antxr2b	25.3129	6.61731	1.91937e-07	2.82714e-06
ENSDARG00000058818	rbm38	483.476	1.17484	1.92474e-07	2.83291e-06
ENSDARG00000076169	pold3	937.59	-1.15087	2.02914e-07	2.98205e-06
ENSDARG00000023002	dtl	376.185	-1.45298	2.03388e-07	2.98677e-06
ENSDARG00000025187	six6a	157.002	2.41734	2.06088e-07	3.02185e-06
ENSDARG00000024940	rnf144b	82.1684	2.79826	2.11717e-07	3.10205e-06
ENSDARG00000097322	si:dkey-81l17.6	430.6	2.8817	2.1288e-07	3.11673e-06
ENSDARG00000015879	pax8	63.2107	-4.50005	2.14154e-07	3.1326e-06
ENSDARG00000074023	rbms1a	111.166	1.8256	2.14286e-07	3.1326e-06
ENSDARG00000063264	pcdh9	64.0108	5.67675	2.15804e-07	3.14854e-06
ENSDARG00000097576	VAMP1 (1 of many)	52.6758	5.6501	2.15834e-07	3.14854e-06
ENSDARG00000036105	si:dkeyp-92c9.2	21.8518	6.73822	2.15946e-07	3.14854e-06
ENSDARG00000016238	arl6ip5b	124.48	2.88065	2.16024e-07	3.14854e-06
ENSDARG00000055505	pdgfaa	62.8876	-2.33449	2.16446e-07	3.15233e-06
ENSDARG00000079446	si:dkey-238f9.1	20.2648	6.74755	2.21068e-07	3.21483e-06
ENSDARG00000036058	gnao1b	1087.55	2.48635	2.26431e-07	3.29036e-06
ENSDARG00000093608	ccl34b.1	112.235	3.02847	2.31246e-07	3.35782e-06
ENSDARG00000029692	rufy3	218.571	1.77886	2.34261e-07	3.39906e-06
ENSDARG00000105527	si:ch73-256g18.2	53.8199	3.71933	2.34722e-07	3.4032e-06
ENSDARG00000077608	gpr137bb	71.1892	4.6141	2.37413e-07	3.43966e-06
ENSDARG00000036998	arf3b	38.3407	3.83961	2.38336e-07	3.45045e-06
ENSDARG00000031317	ppdpfb	9883.01	1.88928	2.41365e-07	3.4917e-06
ENSDARG00000078141	ELFN1 (1 of many)	37.348	6.95802	2.42065e-07	3.49517e-06
ENSDARG00000010732	xrcc4	218.598	-1.48364	2.42143e-07	3.49517e-06
ENSDARG00000023330	anp32b	8093.86	-1.05167	2.4441e-07	3.52526e-06
ENSDARG00000104057	pcdh1g14	43.1329	2.64561	2.49803e-07	3.59772e-06
ENSDARG00000083588	CABZ01039424.1	18.0309	4.12099	2.51532e-07	3.61993e-06
ENSDARG00000074680	rims1a	74.099	2.67608	2.52081e-07	3.62516e-06
ENSDARG00000102229	mapk8ip1	24.5607	3.98761	2.52969e-07	3.63524e-06
ENSDARG00000008413	atp11a	274.418	2.19131	2.56447e-07	3.6825e-06
ENSDARG00000100958	si:ch211-188f17.1	88.5194	2.30714	2.56798e-07	3.68481e-06
ENSDARG00000011809	mical1	14.6685	6.68432	2.61502e-07	3.74955e-06
ENSDARG00000037932	lin7b	543.11	1.49945	2.61798e-07	3.75102e-06
ENSDARG00000016480	slc17a7a	34.5078	5.99099	2.63153e-07	3.76766e-06
ENSDARG00000045143	hbbe2	74.1316	4.84001	2.66112e-07	3.80723e-06
ENSDARG00000078856	slc22a23	65.6043	3.30157	2.66484e-07	3.80974e-06
ENSDARG00000087188	nfil3-6	103.106	3.50512	2.71715e-07	3.87882e-06
ENSDARG00000091293	dmxl2	176.082	2.58482	2.7261e-07	3.88875e-06
ENSDARG00000034757	zdhhc2	53.3549	6.52491	2.74878e-07	3.91822e-06
ENSDARG00000015998	wdhd1	349.29	-1.5957	2.84227e-07	4.04852e-06
ENSDARG00000007597	bloc1s4	257.511	1.57433	2.84475e-07	4.04908e-06
ENSDARG00000059885	frmd3	22.7661	6.80733	2.84819e-07	4.05101e-06
ENSDARG00000028982	pcca	380.166	-1.21102	2.85284e-07	4.05467e-06
ENSDARG00000095019	lmo2	140.356	1.77771	2.96122e-07	4.20563e-06
ENSDARG00000026766	bcl2l10	2496.61	1.58649	2.96478e-07	4.20761e-06
ENSDARG00000038974	CU929046.1	87.6159	2.90762	3.05628e-07	4.33114e-06
ENSDARG00000043394	si:dkey-71h2.2	38.1303	4.40863	3.0595e-07	4.33241e-06
ENSDARG00000015891	ptprea	133.106	3.32818	3.06163e-07	4.33241e-06
ENSDARG00000101054	syn2b	48.6453	7.18777	3.06738e-07	4.33738e-06
ENSDARG00000063544	pip4k2ab	58.123	2.93691	3.07197e-07	4.34072e-06
ENSDARG00000100055	tox2	590.852	1.08755	3.1101e-07	4.39141e-06
ENSDARG00000053858	crip1	40.6187	4.36381	3.15527e-07	4.45196e-06
ENSDARG00000006215	akr1b1	336.718	1.50853	3.16948e-07	4.46877e-06
ENSDARG00000075830	syt3	34.0753	3.57293	3.24088e-07	4.56611e-06
ENSDARG00000004305	vangl1	145.485	2.44424	3.25169e-07	4.57803e-06
ENSDARG00000052721	prim2	944.804	-1.35235	3.29608e-07	4.63717e-06
ENSDARG00000061621	them4	238.356	1.59101	3.32436e-07	4.67357e-06
ENSDARG00000057419	slc44a5b	177.644	1.56922	3.34333e-07	4.69684e-06
ENSDARG00000043313	ank2b	1927.1	1.15657	3.34845e-07	4.70065e-06
ENSDARG00000037020	kif1b	246.96	1.43473	3.35955e-07	4.71282e-06
ENSDARG00000104938	ftsj3	225.582	-1.70852	3.40644e-07	4.77171e-06
ENSDARG00000013500	abca2	61.9909	2.75685	3.4194e-07	4.78456e-06
ENSDARG00000035147	lrwd1	200.913	-1.60849	3.42053e-07	4.78456e-06
ENSDARG00000056262	slc35g2a	27.4331	6.71761	3.45866e-07	4.83442e-06
ENSDARG00000104101	RIMBP2 (1 of many)	55.6268	4.86051	3.46991e-07	4.84666e-06
ENSDARG00000037695	pcdh2aa1	11.4878	6.39829	3.49902e-07	4.88381e-06
ENSDARG00000055901	steap4	25.295	7.4232	3.51124e-07	4.89735e-06
ENSDARG00000045444	fzd8a	286.445	-1.55138	3.52915e-07	4.9188e-06
ENSDARG00000035579	si:dkey-174n20.1	153.717	1.40067	3.53946e-07	4.92964e-06
ENSDARG00000060243	enox1	105.233	2.53655	3.54581e-07	4.93494e-06
ENSDARG00000011404	fen1	3043.61	-1.42846	3.58747e-07	4.98579e-06
ENSDARG00000069134	vwc2l	27.0955	4.25442	3.59992e-07	4.99951e-06
ENSDARG00000045792	si:dkey-106n21.1	23.6284	4.38749	3.62013e-07	5.024e-06
ENSDARG00000024877	ptgr1	1535.5	-1.5196	3.71725e-07	5.1551e-06
ENSDARG00000053110	pkib	137.798	2.78747	3.7653e-07	5.21801e-06
ENSDARG00000012684	atp2b1a	1035.69	1.08741	3.80344e-07	5.26712e-06
ENSDARG00000092240	si:ch211-243a20.3	462.707	3.39999	3.83422e-07	5.30596e-06
ENSDARG00000024204	mcm3	2083.5	-1.69245	3.85185e-07	5.32657e-06
ENSDARG00000023584	cdc7	338.132	-1.32529	3.86098e-07	5.3354e-06
ENSDARG00000045562	pus1	203.298	-1.34338	4.02726e-07	5.56123e-06
ENSDARG00000099989	CR352285.3	30.2698	4.04461	4.03636e-07	5.56983e-06
ENSDARG00000030750	gabrr3b	113.853	6.90764	4.04856e-07	5.58076e-06
ENSDARG00000077165	kcnj3a	31.3688	5.68533	4.07977e-07	5.61777e-06
ENSDARG00000053019	rnft2	251.26	1.24923	4.08348e-07	5.6189e-06
ENSDARG00000086990	lrrc16b	32.5787	4.03155	4.09577e-07	5.63182e-06
ENSDARG00000088900	si:dkey-21o19.2	1382.9	3.83895	4.1023e-07	5.63682e-06
ENSDARG00000096319	si:ch211-239j9.1	167.949	2.54592	4.16323e-07	5.7165e-06
ENSDARG00000059455	dqx1	53.7613	3.24286	4.20048e-07	5.76359e-06
ENSDARG00000060457	pmp22b	314.235	2.6675	4.24173e-07	5.81608e-06
ENSDARG00000031240	kidins220a	147.416	2.51574	4.26059e-07	5.83782e-06
ENSDARG00000077237	rfx7	140.429	1.75341	4.27237e-07	5.84984e-06
ENSDARG00000040048	GALNTL6	27.9983	4.26051	4.27549e-07	5.84998e-06
ENSDARG00000025091	ezrb	251.857	1.84028	4.43469e-07	6.05929e-06
ENSDARG00000086037	jam3a	294.333	1.56705	4.44437e-07	6.06825e-06
ENSDARG00000097492	AL772314.1	31.3164	5.91904	4.45558e-07	6.07929e-06
ENSDARG00000097670	BX005048.1	13.5067	6.46406	4.52638e-07	6.17156e-06
ENSDARG00000006786	copz2	109.801	3.62118	4.6111e-07	6.27827e-06
ENSDARG00000002362	ubald1a	438.612	1.28662	4.65829e-07	6.33807e-06
ENSDARG00000045776	cnbpa	6404.87	-1.05913	4.68294e-07	6.36716e-06
ENSDARG00000018303	etv4	102.637	-2.56359	4.79556e-07	6.51572e-06
ENSDARG00000102257	soul3	547.339	1.21273	4.85009e-07	6.5819e-06
ENSDARG00000074216	COLQ (1 of many)	50.8709	7.02361	4.85103e-07	6.5819e-06
ENSDARG00000105323	si:ch1073-456m8.1	318.078	1.31597	4.85594e-07	6.58396e-06
ENSDARG00000073704	si:dkeyp-72g9.4	26.9158	6.46265	4.9713e-07	6.73568e-06
ENSDARG00000101713	scn2b	56.3638	6.07932	5.04797e-07	6.83479e-06
ENSDARG00000045308	pola1	527.124	-1.44331	5.06213e-07	6.8492e-06
ENSDARG00000077078	zgc:173726	84.4794	-1.52869	5.10252e-07	6.89905e-06
ENSDARG00000043960	rpf2	723.841	-1.12075	5.16509e-07	6.97879e-06
ENSDARG00000086764	mdc1	319.915	-1.38466	5.20774e-07	7.03154e-06
ENSDARG00000052082	gabarapb	4854.92	1.33894	5.29932e-07	7.15022e-06
ENSDARG00000062477	kiaa1549la	53.8782	6.92692	5.38656e-07	7.25785e-06
ENSDARG00000057738	hells	1025.79	-1.3052	5.4064e-07	7.27955e-06
ENSDARG00000075444	cgref1	26.7226	6.03167	5.41447e-07	7.28536e-06
ENSDARG00000075206	si:dkey-100n19.2	11.4356	6.20349	5.43842e-07	7.30747e-06
ENSDARG00000030106	stmn4	100.689	2.63182	5.44568e-07	7.30784e-06
ENSDARG00000019307	dusp5	84.1803	2.28401	5.44621e-07	7.30784e-06
ENSDARG00000063036	psd2	165.756	2.67401	5.55288e-07	7.44487e-06
ENSDARG00000061044	si:dkey-72l14.3	59.7691	4.27987	5.55599e-07	7.44487e-06
ENSDARG00000074414	sema4ba	132.181	1.84382	5.77948e-07	7.739e-06
ENSDARG00000077295	akap6	39.4478	3.90857	5.79106e-07	7.74917e-06
ENSDARG00000030756	dnmt1	1027	-1.39514	5.82665e-07	7.79145e-06
ENSDARG00000054128	im:7136021	121.096	-1.61768	5.90151e-07	7.88612e-06
ENSDARG00000042533	gstm.1	543.835	-1.01828	5.92441e-07	7.91129e-06
ENSDARG00000087198	cthrc1a	212.243	5.05828	6.02456e-07	8.0395e-06
ENSDARG00000043757	ptbp3	540.404	1.17045	6.05746e-07	8.07787e-06
ENSDARG00000061819	wscd2	26.8812	6.01587	6.06791e-07	8.08625e-06
ENSDARG00000061149	nrn1lb	36.6836	6.67443	6.17255e-07	8.21444e-06
ENSDARG00000054155	pcna	25118.4	-1.36515	6.27645e-07	8.34699e-06
ENSDARG00000090980	apof	91.179	3.91847	6.29632e-07	8.36769e-06
ENSDARG00000074064	rem2	63.8819	6.64796	6.31851e-07	8.38572e-06
ENSDARG00000100263	si:ch211-161c3.5	29.3501	4.03695	6.34699e-07	8.41777e-06
ENSDARG00000033609	map1lc3a	368.464	1.84137	6.4303e-07	8.52245e-06
ENSDARG00000075170	zdhhc22	10.85	6.33485	6.5503e-07	8.66968e-06
ENSDARG00000097548	BX005121.1	12.9124	6.1808	6.60163e-07	8.73167e-06
ENSDARG00000099035	pcdh1g33	116.348	2.79081	6.62051e-07	8.75069e-06
ENSDARG00000076959	si:ch211-38m6.6	55.7802	3.79123	6.66143e-07	8.79879e-06
ENSDARG00000039218	gpr101	14.7091	6.12751	6.6792e-07	8.81627e-06
ENSDARG00000005775	scn8aa	82.9625	3.73408	6.75745e-07	8.9135e-06
ENSDARG00000105059	zgc:172282	13.2245	6.40019	6.94806e-07	9.15259e-06
ENSDARG00000096829	blvrb	128.813	2.17888	6.96085e-07	9.16315e-06
ENSDARG00000020212	slc1a1	16.4929	6.45067	6.99787e-07	9.20566e-06
ENSDARG00000034916	hat1	1458.58	-1.00147	7.08989e-07	9.32041e-06
ENSDARG00000079204	adam11	27.5876	3.64311	7.25364e-07	9.52923e-06
ENSDARG00000030867	opn7c	35.3516	6.96489	7.32392e-07	9.6018e-06
ENSDARG00000086756	RGS9BP	33.4787	6.71141	7.32864e-07	9.6018e-06
ENSDARG00000022020	focad	131.507	-1.70216	7.34506e-07	9.61683e-06
ENSDARG00000058354	selt1a	1768.15	1.18797	7.36983e-07	9.64278e-06
ENSDARG00000010953	ndel1a	199.285	1.60899	7.42394e-07	9.70704e-06
ENSDARG00000074839	impg1b	69.4163	2.59376	7.4574e-07	9.74424e-06
ENSDARG00000069388	tmem88b	76.5985	-1.80294	7.51103e-07	9.80772e-06
ENSDARG00000045904	nr2e3	2302.77	3.23467	7.62195e-07	9.94587e-06
ENSDARG00000044769	kctd13	403.519	1.27273	7.64155e-07	9.96476e-06
ENSDARG00000056395	onecut3a	35.4896	3.30591	7.69019e-07	1.00215e-05
ENSDARG00000059773	SRCIN1	38.5607	3.92385	7.74942e-07	1.00919e-05
ENSDARG00000036811	ifrd2	561.829	-1.16759	7.82208e-07	1.01797e-05
ENSDARG00000060372	plxna2	583.784	1.15993	7.90134e-07	1.0276e-05
ENSDARG00000078416	zeb2b	81.1935	1.90951	7.98364e-07	1.03761e-05
ENSDARG00000105112	ntn1a	383.38	2.51547	8.00789e-07	1.04006e-05
ENSDARG00000033440	metap1	603.308	-1.18185	8.03661e-07	1.0431e-05
ENSDARG00000022810	fzr1b	212.7	2.22359	8.05364e-07	1.04461e-05
ENSDARG00000001999	adamts18	192.095	2.0385	8.06083e-07	1.04484e-05
ENSDARG00000097813	BX927323.1	19.6867	3.97567	8.09641e-07	1.04876e-05
ENSDARG00000102687	MINOS1-NBL1	11.2235	6.70889	8.10384e-07	1.04902e-05
ENSDARG00000074248	tmem237b	487.375	1.2684	8.11657e-07	1.04962e-05
ENSDARG00000105420	CR361564.1	151.163	4.88161	8.11929e-07	1.04962e-05
ENSDARG00000036136	tipin	686.549	-1.1918	8.22348e-07	1.06168e-05
ENSDARG00000056753	dctn1b	52.5038	2.95978	8.40808e-07	1.08264e-05
ENSDARG00000103978	sh3bp5b	43.4456	4.6763	8.46844e-07	1.08969e-05
ENSDARG00000095152	si:ch211-255i3.4	39.8805	5.93701	8.49207e-07	1.09201e-05
ENSDARG00000045808	rlbp1b	1200.88	1.18704	8.55257e-07	1.09833e-05
ENSDARG00000078214	mybbp1a	374.287	-1.49933	8.57093e-07	1.09996e-05
ENSDARG00000014973	ntng1a	35.7509	5.31381	8.64171e-07	1.10832e-05
ENSDARG00000101715	arsg	23.5522	-2.34654	8.70953e-07	1.11628e-05
ENSDARG00000055574	CABZ01056727.1	81.5553	2.26185	8.79604e-07	1.12662e-05
ENSDARG00000003113	ada	43.4324	5.4476	8.83052e-07	1.13029e-05
ENSDARG00000101826	zwi	26.8329	6.4994	8.89284e-07	1.13752e-05
ENSDARG00000009594	nr1d2b	529.799	1.66849	8.98771e-07	1.1489e-05
ENSDARG00000003941	rrs1	1268.87	-1.27761	9.01204e-07	1.15126e-05
ENSDARG00000056473	chaf1b	889.468	-1.49204	9.04861e-07	1.15517e-05
ENSDARG00000040442	prtgb	29.3266	-3.59181	9.13227e-07	1.16432e-05
ENSDARG00000056029	cyp26c1	626.692	-1.68005	9.21177e-07	1.17215e-05
ENSDARG00000069425	hsbp1a	501.302	1.51899	9.22888e-07	1.17356e-05
ENSDARG00000040666	nifk	617.726	-1.04138	9.28179e-07	1.17952e-05
ENSDARG00000078842	tns1a	56.7325	3.67317	9.29725e-07	1.18071e-05
ENSDARG00000102308	ttc39c	142.674	2.57081	9.30965e-07	1.18151e-05
ENSDARG00000035273	tmtc2b	278.179	1.87381	9.34775e-07	1.18557e-05
ENSDARG00000035634	rfc5	1803.23	-1.06651	9.41136e-07	1.19286e-05
ENSDARG00000069099	tmco1	1331.05	1.15064	9.46171e-07	1.19786e-05
ENSDARG00000078755	plppr4b	28.6396	5.79419	9.46315e-07	1.19786e-05
ENSDARG00000079202	parp2	496.244	-1.29278	9.51509e-07	1.20366e-05
ENSDARG00000009311	pvalb6	220.674	7.85307	9.63046e-07	1.21746e-05
ENSDARG00000033367	rrm2b	370.727	1.35623	9.6541e-07	1.21965e-05
ENSDARG00000034685	tmem198b	133.445	1.96266	9.8733e-07	1.24654e-05
ENSDARG00000070726	cnga3a	121.555	5.51365	9.97109e-07	1.25807e-05
ENSDARG00000074697	npdc1a	113.346	2.9409	1.00219e-06	1.26366e-05
ENSDARG00000000666	creg2	120.809	-1.49068	1.0128e-06	1.27538e-05
ENSDARG00000062376	nlgn3b	85.581	4.36943	1.01847e-06	1.28169e-05
ENSDARG00000026225	whsc1	1182.68	-1.41126	1.02599e-06	1.29032e-05
ENSDARG00000075928	hivep3a	30.5959	5.93263	1.03564e-06	1.30161e-05
ENSDARG00000052131	gli3	157.12	-1.54326	1.04126e-06	1.30783e-05
ENSDARG00000039256	spega	18.0528	6.02914	1.04763e-06	1.31498e-05
ENSDARG00000061466	cpne5a	16.605	6.19263	1.04996e-06	1.31705e-05
ENSDARG00000030789	ddx18	571.724	-1.17814	1.05178e-06	1.31849e-05
ENSDARG00000103822	CABZ01081565.1	15.4231	6.0561	1.05644e-06	1.32348e-05
ENSDARG00000075282	irs2b	166.264	1.27783	1.05791e-06	1.32446e-05
ENSDARG00000059423	prune2	109.217	2.46637	1.06235e-06	1.32917e-05
ENSDARG00000078890	wdfy3	164.847	1.25772	1.06723e-06	1.33442e-05
ENSDARG00000079396	lrfn5b	67.4677	3.47852	1.07424e-06	1.34231e-05
ENSDARG00000074524	cntnap1	29.1435	6.35007	1.08259e-06	1.35104e-05
ENSDARG00000038559	h1f0	10033.5	1.65882	1.0833e-06	1.35104e-05
ENSDARG00000059939	dab1a	85.4839	3.44419	1.09394e-06	1.36194e-05
ENSDARG00000101628	ascl1b	44.1321	4.84394	1.09434e-06	1.36194e-05
ENSDARG00000078536	MEGF9 (1 of many)	307.662	3.80041	1.09441e-06	1.36194e-05
ENSDARG00000069529	zgc:153981	14.0477	7.08741	1.09531e-06	1.36194e-05
ENSDARG00000074905	camk1da	32.4299	6.18049	1.09555e-06	1.36194e-05
ENSDARG00000032565	cacng2a	45.2871	2.45693	1.10009e-06	1.36671e-05
ENSDARG00000061006	cyb5d2	76.9047	1.60801	1.10718e-06	1.37377e-05
ENSDARG00000021735	cacna1ba	34.7276	3.50432	1.11361e-06	1.38086e-05
ENSDARG00000077138	zgc:195173	508.607	1.70756	1.11719e-06	1.38442e-05
ENSDARG00000076754	slc9a7	238.224	1.22035	1.11816e-06	1.38473e-05
ENSDARG00000012340	ptpn11b	157.265	1.94109	1.15524e-06	1.42793e-05
ENSDARG00000061051	brinp3a.2	20.6971	-3.48136	1.17279e-06	1.4487e-05
ENSDARG00000037188	rpa2	2709.64	-1.36536	1.19473e-06	1.47299e-05
ENSDARG00000014280	dlgap1a	42.3536	3.26461	1.20598e-06	1.48593e-05
ENSDARG00000094836	si:ch211-195b15.8	107.554	2.16545	1.21481e-06	1.49586e-05
ENSDARG00000029761	mpp6b	592.273	1.53105	1.21976e-06	1.501e-05
ENSDARG00000075559	ppm1g	2138.42	-1.12617	1.24383e-06	1.52966e-05
ENSDARG00000094377	samd10b	25.2463	5.80391	1.24471e-06	1.52977e-05
ENSDARG00000058302	sh3bgrl	435.597	-1.06308	1.2487e-06	1.5337e-05
ENSDARG00000087538	kif3a	261.914	1.19089	1.25933e-06	1.54481e-05
ENSDARG00000002635	FAM184A (1 of many)	23.399	6.30463	1.26845e-06	1.55501e-05
ENSDARG00000103316	si:ch211-212k18.5	103.636	-2.42935	1.30066e-06	1.59048e-05
ENSDARG00000073914	fam163b	12.7197	5.91868	1.30288e-06	1.59219e-05
ENSDARG00000024561	nolc1	1124.47	-1.15057	1.30423e-06	1.59285e-05
ENSDARG00000099844	GNAZ	55.3234	2.1867	1.32521e-06	1.61667e-05
ENSDARG00000044053	vsnl1b	61.0397	4.66035	1.3254e-06	1.61667e-05
ENSDARG00000056638	pir	100.557	2.02964	1.34363e-06	1.63788e-05
ENSDARG00000060102	kank1a	88.327	-2.12359	1.35002e-06	1.64464e-05
ENSDARG00000044551	atg9a	24.0368	4.98622	1.35704e-06	1.65215e-05
ENSDARG00000038693	gng7	214.033	1.98915	1.3871e-06	1.68663e-05
ENSDARG00000073857	klf7a	220.817	1.51709	1.41049e-06	1.71401e-05
ENSDARG00000013976	anxa13	327.611	1.25384	1.42118e-06	1.72592e-05
ENSDARG00000090292	ralyl	31.8226	3.65119	1.43696e-06	1.74291e-05
ENSDARG00000095603	grid2ipb	62.4057	3.59201	1.43986e-06	1.74534e-05
ENSDARG00000062370	bcl2l13	1330.95	2.06689	1.452e-06	1.75677e-05
ENSDARG00000098810	VSTM2B	33.5087	5.96232	1.45435e-06	1.75852e-05
ENSDARG00000097160	si:ch211-121j5.4	39.9231	6.45966	1.45895e-06	1.76298e-05
ENSDARG00000088789	mast1b	155.885	1.96581	1.48317e-06	1.79114e-05
ENSDARG00000019033	tmem59	492.318	1.64346	1.4947e-06	1.80394e-05
ENSDARG00000059466	wasf3a	76.9467	3.66691	1.50067e-06	1.81002e-05
ENSDARG00000008829	chga	44.0376	4.48519	1.54344e-06	1.85931e-05
ENSDARG00000044362	unc119b	1268.51	1.20305	1.54961e-06	1.86558e-05
ENSDARG00000036952	XKR7 (1 of many)	23.6612	3.77965	1.55146e-06	1.86665e-05
ENSDARG00000101908	rab3ip	441.383	1.09206	1.55915e-06	1.87475e-05
ENSDARG00000008805	orc3	502.568	-1.24606	1.56856e-06	1.88489e-05
ENSDARG00000005150	tbx20	41.8143	3.60216	1.57072e-06	1.88631e-05
ENSDARG00000035868	spire1a	161.86	1.78975	1.57498e-06	1.89027e-05
ENSDARG00000097372	si:ch211-139d20.3	80.3119	2.07833	1.58077e-06	1.89604e-05
ENSDARG00000077304	erg	16.8484	6.02661	1.58467e-06	1.89955e-05
ENSDARG00000104980	PPEF2	63.2009	3.44828	1.59107e-06	1.90605e-05
ENSDARG00000041407	rmdn3	165.109	1.35903	1.60445e-06	1.92089e-05
ENSDARG00000055206	dtnbp1b	67.5216	6.14438	1.61801e-06	1.93594e-05
ENSDARG00000022718	casp8ap2	362.234	-1.13439	1.61913e-06	1.93609e-05
ENSDARG00000027740	adcyap1b	281.539	3.42022	1.64282e-06	1.9632e-05
ENSDARG00000074508	si:dkey-28e7.3	117.868	3.25078	1.64695e-06	1.96693e-05
ENSDARG00000070688	ncalda	1609.55	-1.16324	1.66445e-06	1.98661e-05
ENSDARG00000068716	cuedc1a	436.607	2.08514	1.66784e-06	1.98944e-05
ENSDARG00000013979	ndfip1	782.704	1.19901	1.68605e-06	2.00992e-05
ENSDARG00000020913	ddx56	430.384	-1.06436	1.68978e-06	2.01313e-05
ENSDARG00000001975	hsd11b2	292.428	2.11874	1.69665e-06	2.02009e-05
ENSDARG00000017162	kif3ca	32.5901	4.55693	1.699e-06	2.02164e-05
ENSDARG00000103713	cd248a	42.7353	3.55698	1.71269e-06	2.03669e-05
ENSDARG00000034168	serpini1	12.6375	6.24384	1.71549e-06	2.03877e-05
ENSDARG00000054797	RDH13 (1 of many)	534.3	4.55609	1.71774e-06	2.03976e-05
ENSDARG00000079496	bicd1a	21.8322	6.1684	1.71903e-06	2.03976e-05
ENSDARG00000062165	tub	16.5279	6.07195	1.71947e-06	2.03976e-05
ENSDARG00000017338	kidins220b	478.662	1.31287	1.73039e-06	2.05113e-05
ENSDARG00000039022	stk25b	247.545	1.02607	1.74106e-06	2.06035e-05
ENSDARG00000003994	syt9a	18.2343	6.55891	1.74367e-06	2.06218e-05
ENSDARG00000018283	cyba	44.4908	2.36756	1.75557e-06	2.07498e-05
ENSDARG00000013134	CABZ01071407.1	28.8629	6.61191	1.75919e-06	2.078e-05
ENSDARG00000089441	si:ch211-105c13.3	16.7671	6.72893	1.76726e-06	2.08627e-05
ENSDARG00000079455	nlgn4a	50.3255	6.83759	1.77093e-06	2.08934e-05
ENSDARG00000076027	kif5c	81.2717	2.94016	1.77614e-06	2.09421e-05
ENSDARG00000099257	si:ch73-119p20.1	67.7254	3.90033	1.78581e-06	2.10433e-05
ENSDARG00000104138	igfbp7	371.867	1.8003	1.80311e-06	2.12344e-05
ENSDARG00000028533	macf1a	406.193	1.13043	1.81461e-06	2.13569e-05
ENSDARG00000045675	mdm1	59.606	1.66345	1.81722e-06	2.13746e-05
ENSDARG00000021405	chd3	50.9182	3.08502	1.82977e-06	2.15092e-05
ENSDARG00000002479	ercc6l	214.342	-1.3358	1.83773e-06	2.15767e-05
ENSDARG00000101240	CU651662.1	83.1219	2.20291	1.84835e-06	2.16806e-05
ENSDARG00000074892	pde6d	656.902	1.31085	1.88205e-06	2.20571e-05
ENSDARG00000067841	ccdc177	35.6508	3.78962	1.88956e-06	2.21318e-05
ENSDARG00000060532	adam22	199.894	2.82573	1.89196e-06	2.21465e-05
ENSDARG00000008141	rbl1	309.831	-1.46916	1.92148e-06	2.24786e-05
ENSDARG00000068175	ing5b	181.182	-1.62708	1.92734e-06	2.25336e-05
ENSDARG00000077791	brsk2b	227.854	1.67007	1.93151e-06	2.25687e-05
ENSDARG00000001835	nalcn	24.9786	4.80221	1.93592e-06	2.26066e-05
ENSDARG00000014439	dgkza	188.84	1.55241	1.93822e-06	2.26199e-05
ENSDARG00000032126	scg5	20.9509	5.00594	1.94115e-06	2.26405e-05
ENSDARG00000087657	fasn	109.962	1.54178	1.96136e-06	2.28625e-05
ENSDARG00000104413	rogdi	404.721	1.46512	1.98308e-06	2.31019e-05
ENSDARG00000037679	MPC2 (1 of many)	104.812	2.28134	1.9856e-06	2.31173e-05
ENSDARG00000079473	MAP3K21	75.3218	-1.83232	1.98995e-06	2.31541e-05
ENSDARG00000015025	nadl1.1	83.2155	2.76038	1.99554e-06	2.3199e-05
ENSDARG00000059043	ntf3	32.3596	6.73868	1.99619e-06	2.3199e-05
ENSDARG00000006356	slc18a3a	18.696	6.32998	2.01224e-06	2.33715e-05
ENSDARG00000098245	cidea	28.3347	5.82404	2.01619e-06	2.34034e-05
ENSDARG00000060103	cpeb3	24.1237	5.49727	2.0264e-06	2.3508e-05
ENSDARG00000045636	rbl2	62.6678	3.82877	2.03286e-06	2.35688e-05
ENSDARG00000103588	prrt2	295.528	4.88678	2.03508e-06	2.35805e-05
ENSDARG00000002336	dlc	798.277	-1.56671	2.04743e-06	2.37094e-05
ENSDARG00000041223	fam173a	278.343	1.08996	2.07876e-06	2.40436e-05
ENSDARG00000002217	scocb	1989.34	1.07729	2.08521e-06	2.41039e-05
ENSDARG00000053559	tspan3b	540.614	1.41191	2.08721e-06	2.41127e-05
ENSDARG00000081299	BX936308.1	16.8508	4.58527	2.0932e-06	2.41675e-05
ENSDARG00000040295	apoeb	356.275	1.93111	2.10053e-06	2.42377e-05
ENSDARG00000042520	UTP14C	559.35	-1.02598	2.11134e-06	2.43336e-05
ENSDARG00000052766	EVI5L	48.1972	4.1227	2.11314e-06	2.43399e-05
ENSDARG00000076997	stxbp4	46.4324	3.70857	2.12314e-06	2.44406e-05
ENSDARG00000012399	adssl	1974.52	-1.39737	2.13381e-06	2.45489e-05
ENSDARG00000079308	tor3a	55.7303	3.30145	2.17398e-06	2.4982e-05
ENSDARG00000099732	gfra1a	181.098	3.14306	2.17402e-06	2.4982e-05
ENSDARG00000079233	E2F2	518.808	-1.34741	2.17723e-06	2.5004e-05
ENSDARG00000091459	si:dkey-52k1.6	15.7956	6.66733	2.20241e-06	2.52485e-05
ENSDARG00000102490	asb2b	68.0955	3.88223	2.20904e-06	2.53096e-05
ENSDARG00000098836	myocd	20.3535	6.14064	2.22596e-06	2.54885e-05
ENSDARG00000034229	kcnip3a	32.0592	6.24391	2.27272e-06	2.59932e-05
ENSDARG00000102191	CPNE8 (1 of many)	15.5678	6.53079	2.29387e-06	2.62197e-05
ENSDARG00000018902	pes	672.841	-1.26844	2.33643e-06	2.66905e-05
ENSDARG00000018619	cers4b	30.5951	5.01189	2.36576e-06	2.69938e-05
ENSDARG00000074056	kctd1	73.8508	3.91746	2.38818e-06	2.72337e-05
ENSDARG00000038655	ajap1	33.3796	4.36788	2.39411e-06	2.72853e-05
ENSDARG00000075455	soga3b	25.7401	5.54102	2.39864e-06	2.73209e-05
ENSDARG00000002710	ncl	3581.93	-1.33037	2.40439e-06	2.73704e-05
ENSDARG00000054048	plin1	33.95	4.5093	2.44163e-06	2.77618e-05
ENSDARG00000101831	irx1a	310.93	2.09355	2.46457e-06	2.79898e-05
ENSDARG00000025641	gli2a	148.939	-1.2621	2.46664e-06	2.7997e-05
ENSDARG00000021455	strbp	104.794	2.33287	2.49096e-06	2.82565e-05
ENSDARG00000060085	kcnq3	16.5515	5.6133	2.50451e-06	2.83937e-05
ENSDARG00000005355	larp6	272.903	1.73245	2.5257e-06	2.86173e-05
ENSDARG00000040644	pxylp1	41.7313	2.31299	2.54442e-06	2.88126e-05
ENSDARG00000023940	si:ch73-362m14.4	19.4237	5.91857	2.55917e-06	2.89458e-05
ENSDARG00000070654	pex5	212.625	1.47664	2.5683e-06	2.90323e-05
ENSDARG00000098742	lrtm1	24.65	6.03562	2.57116e-06	2.90477e-05
ENSDARG00000009418	mef2cb	120.317	2.48497	2.60054e-06	2.93625e-05
ENSDARG00000099227	galnt13	49.1626	3.42172	2.62178e-06	2.95852e-05
ENSDARG00000023914	mark4a	46.2602	3.5916	2.62735e-06	2.96308e-05
ENSDARG00000016156	fam53b	1534.22	-1.08411	2.63537e-06	2.96904e-05
ENSDARG00000035181	slc25a46	299.199	1.34996	2.63568e-06	2.96904e-05
ENSDARG00000053248	inab	317.209	3.24372	2.63729e-06	2.96913e-05
ENSDARG00000007663	amph	272.764	3.64436	2.64167e-06	2.97234e-05
ENSDARG00000098627	gspt1l	2144.99	-1.03019	2.64593e-06	2.97459e-05
ENSDARG00000034443	mpped2	577.676	1.33943	2.64673e-06	2.97459e-05
ENSDARG00000102798	mcm2	2538.4	-1.79614	2.65886e-06	2.98649e-05
ENSDARG00000011961	csrp2	159.138	1.53539	2.66482e-06	2.99147e-05
ENSDARG00000076659	cdca7b	638.324	-1.64511	2.67543e-06	3.00164e-05
ENSDARG00000056130	neurog1	420.765	1.83739	2.68534e-06	3.01102e-05
ENSDARG00000097414	si:ch211-106e7.2	36.3662	-2.42392	2.69011e-06	3.01462e-05
ENSDARG00000100145	CABZ01092282.1	38.0383	3.31727	2.70064e-06	3.0231e-05
ENSDARG00000030297	sox13	73.2368	2.39907	2.70171e-06	3.0231e-05
ENSDARG00000035137	ehd2a	29.975	5.88779	2.70234e-06	3.0231e-05
ENSDARG00000070412	mtmr7b	174.194	2.38397	2.72451e-06	3.04521e-05
ENSDARG00000015070	pola2	1000.91	-1.3372	2.72523e-06	3.04521e-05
ENSDARG00000095328	si:ch211-191i18.4	28.3917	3.20401	2.73689e-06	3.05472e-05
ENSDARG00000057863	dnmt3bb.3	179.972	-1.73938	2.80886e-06	3.13326e-05
ENSDARG00000068709	fam174b	317.66	1.06076	2.83038e-06	3.15545e-05
ENSDARG00000026840	arhgap23b	72.7373	3.81593	2.83912e-06	3.16338e-05
ENSDARG00000062448	skor1b	24.0155	4.65689	2.86122e-06	3.18436e-05
ENSDARG00000070972	si:ch211-81a5.8	55.1673	4.85382	2.88225e-06	3.20592e-05
ENSDARG00000057992	fstb	40.415	4.07489	2.88957e-06	3.21224e-05
ENSDARG00000039208	nasp	3632.62	-1.22182	2.89513e-06	3.21658e-05
ENSDARG00000006019	tktb	2288.72	-1.04576	2.92161e-06	3.24414e-05
ENSDARG00000103422	usp10	1505.2	-1.02418	2.9417e-06	3.26458e-05
ENSDARG00000075437	shc1	324.66	1.27308	2.99449e-06	3.31938e-05
ENSDARG00000076563	zgc:92249	17.1368	4.92124	2.9971e-06	3.32037e-05
ENSDARG00000014652	ankrd13b	24.572	4.92968	3.00294e-06	3.32495e-05
ENSDARG00000051854	cdt1	362.626	-1.44816	3.00869e-06	3.32942e-05
ENSDARG00000070931	si:ch211-232m10.6	35.4305	6.74193	3.01201e-06	3.3312e-05
ENSDARG00000040041	mcm4	2397.57	-1.63932	3.02581e-06	3.34456e-05
ENSDARG00000077473	mych	547.52	-1.40768	3.13513e-06	3.46146e-05
ENSDARG00000061233	abcc5	377.337	1.30176	3.20223e-06	3.53354e-05
ENSDARG00000014854	reep1	25.8701	5.68877	3.26708e-06	3.60306e-05
ENSDARG00000098161	cntn4	42.1834	6.57268	3.28461e-06	3.61828e-05
ENSDARG00000056294	SBK1	23.6247	3.87024	3.29358e-06	3.62611e-05
ENSDARG00000058351	tapbpl	52.0974	5.16475	3.31663e-06	3.64942e-05
ENSDARG00000087704	gfra3	17.1826	6.21769	3.32405e-06	3.65552e-05
ENSDARG00000091187	BX649250.1	277.045	-1.39632	3.32922e-06	3.65913e-05
ENSDARG00000083126	dre-mir-96	10.004	6.05308	3.36819e-06	3.69778e-05
ENSDARG00000018111	kdm7aa	339.016	1.53542	3.41598e-06	3.74483e-05
ENSDARG00000095046	pold2	549.77	-1.20486	3.41682e-06	3.74483e-05
ENSDARG00000038205	her2	149.988	-1.90385	3.45177e-06	3.781e-05
ENSDARG00000087697	lpl	623.883	-1.16245	3.46382e-06	3.79207e-05
ENSDARG00000059711	nol6	533.031	-1.21562	3.46824e-06	3.79477e-05
ENSDARG00000025420	fzd5	328.408	-2.0367	3.472e-06	3.79675e-05
ENSDARG00000035578	hs3st1l2	53.2998	3.13117	3.48634e-06	3.81028e-05
ENSDARG00000030687	phka2	45.0018	3.47233	3.54056e-06	3.8652e-05
ENSDARG00000028676	nuak1b	140.467	1.58066	3.54916e-06	3.8724e-05
ENSDARG00000044691	ppp1r3b	74.2487	-1.82734	3.58032e-06	3.90422e-05
ENSDARG00000025693	tmem9b	1173.5	1.03612	3.77443e-06	4.11123e-05
ENSDARG00000040528	lgals3bpb	89.3343	3.55802	3.77696e-06	4.11123e-05
ENSDARG00000054778	pogza	316.097	-1.10043	3.77862e-06	4.11123e-05
ENSDARG00000032056	arl6	445.432	1.30514	3.79141e-06	4.12284e-05
ENSDARG00000025820	chek2	233.551	-1.48004	3.79783e-06	4.12752e-05
ENSDARG00000097182	CR848757.1	16.7997	5.3417	3.84252e-06	4.17375e-05
ENSDARG00000070702	s100v2	144.007	2.99724	3.85127e-06	4.18092e-05
ENSDARG00000069484	dab2ipa	544.152	1.07529	3.85936e-06	4.18736e-05
ENSDARG00000007624	gins1	391.508	-1.08589	3.87807e-06	4.20532e-05
ENSDARG00000071458	si:dkey-121a11.3	177.34	1.69233	3.96732e-06	4.29731e-05
ENSDARG00000060925	jarid2a	110.484	2.05577	3.97553e-06	4.3038e-05
ENSDARG00000088219	CR847844.3	12.4526	5.62881	3.98697e-06	4.31378e-05
ENSDARG00000090496	thsd7ab	17.8591	5.88748	4.0073e-06	4.33337e-05
ENSDARG00000074335	boc	232.982	-1.24253	4.01447e-06	4.33871e-05
ENSDARG00000042032	pou3f3a	33.2046	6.63165	4.0263e-06	4.34907e-05
ENSDARG00000033466	tagln2	102.805	2.50585	4.05289e-06	4.37294e-05
ENSDARG00000045519	sfmbt2	70.1059	2.87025	4.11047e-06	4.43015e-05
ENSDARG00000103390	cacna2d2a	84.1966	3.52538	4.19033e-06	4.51122e-05
ENSDARG00000069139	grik1a	25.93	5.93479	4.19895e-06	4.518e-05
ENSDARG00000055585	c1galt1a	119.582	2.65319	4.20682e-06	4.52396e-05
ENSDARG00000016375	asns	270.042	-1.58426	4.21549e-06	4.53078e-05
ENSDARG00000101161	orc4	1680.97	-1.41892	4.26279e-06	4.57871e-05
ENSDARG00000009281	dnm1b	21.9166	4.20479	4.2648e-06	4.57871e-05
ENSDARG00000101446	PCP4L1 (1 of many)	194.243	2.22291	4.27734e-06	4.58964e-05
ENSDARG00000067626	ywhag1	27.5583	4.74078	4.30017e-06	4.61159e-05
ENSDARG00000037845	col9a3	248.456	2.22958	4.32402e-06	4.63462e-05
ENSDARG00000076090	jakmip1	33.5404	4.38355	4.41414e-06	4.726e-05
ENSDARG00000019507	mcm5	2790.67	-1.79205	4.42226e-06	4.73209e-05
ENSDARG00000073944	ZFHX3 (1 of many)	420.675	1.20439	4.50397e-06	4.81687e-05
ENSDARG00000037324	klhl17	72.5863	2.24429	4.5242e-06	4.83584e-05
ENSDARG00000086342	zgc:101566	341.478	1.30487	4.53661e-06	4.84379e-05
ENSDARG00000094003	serp2	52.6873	2.88927	4.56711e-06	4.87367e-05
ENSDARG00000058603	jph1a	12.4715	5.47741	4.59405e-06	4.89973e-05
ENSDARG00000062801	erfl3	102.58	-1.2984	4.6665e-06	4.96883e-05
ENSDARG00000098049	BX248121.1	57.6064	3.23017	4.68848e-06	4.9895e-05
ENSDARG00000098375	polr1a	195.704	-1.47917	4.69175e-06	4.99025e-05
ENSDARG00000062195	fbxo31	63.499	2.81062	4.69557e-06	4.99158e-05
ENSDARG00000042667	klf2a	58.3214	2.77173	4.80958e-06	5.10999e-05
ENSDARG00000011188	acvr2aa	523.151	1.13616	4.81836e-06	5.1151e-05
ENSDARG00000011079	wdr3	502.441	-1.29887	4.82038e-06	5.1151e-05
ENSDARG00000015002	cdh4	157.419	1.83197	4.82229e-06	5.1151e-05
ENSDARG00000078504	si:ch73-60h1.1	33.642	3.62204	4.99134e-06	5.28864e-05
ENSDARG00000089549	BAALC	18.625	5.74333	5.03009e-06	5.3268e-05
ENSDARG00000070028	tmem41aa	180.913	1.02537	5.07174e-06	5.36798e-05
ENSDARG00000016463	trappc6b	369.597	1.34425	5.07793e-06	5.36869e-05
ENSDARG00000061057	cyhr1	340.417	1.54233	5.10264e-06	5.39188e-05
ENSDARG00000031438	kcnj11l	19.2794	5.58747	5.19306e-06	5.48445e-05
ENSDARG00000020077	nol10	279.559	-1.15907	5.24161e-06	5.53138e-05
ENSDARG00000041665	mkrn1	626.745	1.23231	5.24319e-06	5.53138e-05
ENSDARG00000012367	trim46a	11.6452	6.38571	5.2564e-06	5.54231e-05
ENSDARG00000093120	si:dkey-117m1.4	432.349	1.08544	5.26434e-06	5.54767e-05
ENSDARG00000103046	rest	133.464	-1.2836	5.29284e-06	5.57468e-05
ENSDARG00000019160	sh3bp5la	210.356	1.05218	5.29822e-06	5.57733e-05
ENSDARG00000028148	pax2a	231.363	-3.86032	5.3017e-06	5.57797e-05
ENSDARG00000053010	lpcat2	53.423	2.71774	5.3128e-06	5.58663e-05
ENSDARG00000030832	otofa	64.7055	3.09901	5.32725e-06	5.5988e-05
ENSDARG00000071860	nrn1a	180.571	2.85712	5.34476e-06	5.61315e-05
ENSDARG00000019614	jade3	461.911	-1.1038	5.34716e-06	5.61315e-05
ENSDARG00000094214	si:dkeyp-117b8.4	121.323	1.53796	5.34957e-06	5.61315e-05
ENSDARG00000089334	ednrba	43.2429	3.23781	5.364e-06	5.62014e-05
ENSDARG00000070781	gjd2b	37.8174	5.91457	5.3649e-06	5.62014e-05
ENSDARG00000009568	CA10 (1 of many)	42.1972	4.73333	5.37641e-06	5.62916e-05
ENSDARG00000074690	ppm1j	28.2239	4.23765	5.38275e-06	5.63276e-05
ENSDARG00000098935	bxdc2	1202.88	-1.04868	5.42244e-06	5.67019e-05
ENSDARG00000027915	zc2hc1a	498.28	1.01834	5.46016e-06	5.70457e-05
ENSDARG00000059897	ntrk2a	33.5707	3.1084	5.46857e-06	5.71028e-05
ENSDARG00000089271	si:dkey-114c15.7	172.512	1.20133	5.50729e-06	5.74484e-05
ENSDARG00000020301	os9	431.057	1.06676	5.54327e-06	5.77897e-05
ENSDARG00000013539	ikzf1	19.9656	6.63092	5.56014e-06	5.79035e-05
ENSDARG00000069106	fam89b	217.381	1.74643	5.68721e-06	5.91002e-05
ENSDARG00000006990	creld1b	146.949	1.52807	5.74355e-06	5.96219e-05
ENSDARG00000016584	rgs7a	81.3836	2.47308	5.83994e-06	6.05579e-05
ENSDARG00000070495	FRMD7	13.202	6.18728	5.84607e-06	6.05891e-05
ENSDARG00000002947	abcd3b	25.0088	3.42461	5.87138e-06	6.08189e-05
ENSDARG00000040725	zgc:114130	345.845	-1.43374	5.90315e-06	6.11155e-05
ENSDARG00000070787	jupa	394.59	1.05439	5.9858e-06	6.19052e-05
ENSDARG00000037285	mipa	38.9147	6.13947	6.00841e-06	6.21061e-05
ENSDARG00000029952	ampd2b	30.7773	3.67218	6.03033e-06	6.22334e-05
ENSDARG00000015807	rab22a	131.199	-1.28125	6.05438e-06	6.24484e-05
ENSDARG00000068369	angptl2b	37.5736	3.00929	6.0918e-06	6.28011e-05
ENSDARG00000027497	mast1a	18.34	3.23794	6.18429e-06	6.37208e-05
ENSDARG00000003963	traf4a	565.463	1.59389	6.26588e-06	6.45273e-05
ENSDARG00000105549	si:ch211-235p24.2	48.2051	6.07592	6.33172e-06	6.51708e-05
ENSDARG00000101171	SAMD14	49.994	2.28065	6.34355e-06	6.52543e-05
ENSDARG00000007382	ubtd1a	126.034	5.50864	6.34654e-06	6.52543e-05
ENSDARG00000079712	gal3st4	242.104	1.74779	6.36185e-06	6.53771e-05
ENSDARG00000020693	sesn1	322.501	1.18556	6.37432e-06	6.54706e-05
ENSDARG00000038978	dnajb4	21.6943	4.82381	6.39091e-06	6.56064e-05
ENSDARG00000036414	si:ch73-335l21.1	241.121	-1.01639	6.43074e-06	6.59535e-05
ENSDARG00000069745	slc35f2	236.428	-1.01972	6.43151e-06	6.59535e-05
ENSDARG00000071150	cica	70.2374	2.2643	6.47018e-06	6.63151e-05
ENSDARG00000045870	plekha5	218.103	1.32122	6.47612e-06	6.6341e-05
ENSDARG00000013946	ivns1abpb	890.783	-1.60962	6.50766e-06	6.6629e-05
ENSDARG00000017500	rock2a	211.509	-1.15878	6.53075e-06	6.68302e-05
ENSDARG00000071360	morn2	72.7683	2.96878	6.58953e-06	6.73963e-05
ENSDARG00000033978	nxn	269.111	1.165	6.61918e-06	6.76639e-05
ENSDARG00000035338	tppp2	11.4409	6.61919	6.73525e-06	6.88143e-05
ENSDARG00000077736	cplx1	27.4256	5.27345	6.74896e-06	6.89181e-05
ENSDARG00000105172	rnf168	363.82	-1.13078	6.77788e-06	6.91771e-05
ENSDARG00000011141	dpysl5a	1119.23	1.52032	6.80214e-06	6.93882e-05
ENSDARG00000043821	klf7b	285.1	1.25859	6.83444e-06	6.96812e-05
ENSDARG00000097875	CR786577.1	18.9026	4.44237	6.86527e-06	6.99589e-05
ENSDARG00000038643	alas2	102.537	3.56895	6.87593e-06	7.00308e-05
ENSDARG00000075382	slc9a6b	146.618	1.56238	6.96403e-06	7.08909e-05
ENSDARG00000018891	rnaseh2a	1683.6	-1.16148	6.98578e-06	7.10379e-05
ENSDARG00000028943	mtss1la	818.68	1.02555	6.99015e-06	7.10452e-05
ENSDARG00000075849	prr12b	314.952	1.10263	6.99786e-06	7.10864e-05
ENSDARG00000032601	macrod2	69.9855	2.0765	7.02054e-06	7.12795e-05
ENSDARG00000035340	gjd1a	87.3907	3.31379	7.08063e-06	7.18146e-05
ENSDARG00000042608	ICA1	15.6055	5.69859	7.11661e-06	7.21043e-05
ENSDARG00000057323	e2f8	640.367	-1.4499	7.19843e-06	7.28953e-05
ENSDARG00000063527	elmo2	40.803	3.33589	7.20226e-06	7.28961e-05
ENSDARG00000000887	GTSF1 (1 of many)	112.163	-1.68084	7.27494e-06	7.35189e-05
ENSDARG00000075924	RAPGEF4 (1 of many)	14.4477	6.28502	7.27513e-06	7.35189e-05
ENSDARG00000027657	crhb	23.6742	6.66884	7.31806e-06	7.3876e-05
ENSDARG00000089805	pcdh18a	48.1606	2.60708	7.3844e-06	7.45069e-05
ENSDARG00000077162	nwd2	24.9896	6.02829	7.39551e-06	7.45803e-05
ENSDARG00000053973	fetub	13.4267	-19.343	7.40827e-06	7.46703e-05
ENSDARG00000055760	srm	508.686	-1.29742	7.53578e-06	7.59161e-05
ENSDARG00000019117	parvb	28.3331	3.61349	7.57208e-06	7.62028e-05
ENSDARG00000003383	asb8	233.095	1.44978	7.61099e-06	7.65548e-05
ENSDARG00000045144	hbz	20.9939	4.77021	7.64905e-06	7.68979e-05
ENSDARG00000077607	dus2	321.149	-1.14878	7.6596e-06	7.69642e-05
ENSDARG00000101813	nap1l1	5830.25	-1.15283	7.67126e-06	7.70415e-05
ENSDARG00000027564	CABZ01052588.1	16.9344	4.62726	7.74031e-06	7.76547e-05
ENSDARG00000001969	txlng	213.111	-1.13293	7.87164e-06	7.89316e-05
ENSDARG00000020814	faimb	100.308	5.86413	7.8783e-06	7.89576e-05
ENSDARG00000105575	si:dkey-6n21.12	152.01	-1.20244	7.92498e-06	7.93846e-05
ENSDARG00000004302	slc45a1	80.3879	2.76366	7.94253e-06	7.95194e-05
ENSDARG00000036990	dctd	276.558	-1.53391	7.96612e-06	7.97145e-05
ENSDARG00000077101	zbtb10	188.386	1.77077	8.01266e-06	8.01389e-05
ENSDARG00000055381	bambia	1573.11	-1.00434	8.03011e-06	8.02722e-05
ENSDARG00000056783	raraa	188.618	1.72811	8.08415e-06	8.06879e-05
ENSDARG00000076962	gdpd5b	100.86	2.38076	8.15128e-06	8.13162e-05
ENSDARG00000021195	st8sia6	189.79	-1.23022	8.17569e-06	8.15179e-05
ENSDARG00000063101	man2a2	485.279	1.13227	8.18172e-06	8.15362e-05
ENSDARG00000001910	rorab	1377.33	1.579	8.24725e-06	8.21472e-05
ENSDARG00000073699	col9a1a	144.987	6.72513	8.29522e-06	8.25827e-05
ENSDARG00000060610	pcdh7b	262.855	2.13991	8.31052e-06	8.26503e-05
ENSDARG00000060018	si:ch1073-44g3.1	16.3814	4.6082	8.41763e-06	8.363e-05
ENSDARG00000033444	map4k6	144.601	2.18818	8.46873e-06	8.40615e-05
ENSDARG00000102508	flrt1a	17.6421	5.91289	8.46971e-06	8.40615e-05
ENSDARG00000004806	grwd1	164.977	-1.41125	8.52102e-06	8.45276e-05
ENSDARG00000076052	sez6l2	26.4291	5.89978	8.55243e-06	8.47959e-05
ENSDARG00000006818	urod	129.279	-1.26153	8.57398e-06	8.49663e-05
ENSDARG00000003938	rpa1	2870.78	-1.31924	8.59654e-06	8.51465e-05
ENSDARG00000035870	laptm4b	868.249	1.06226	8.60571e-06	8.51939e-05
ENSDARG00000101020	KHDRBS3	27.6256	5.87743	8.78458e-06	8.69204e-05
ENSDARG00000079366	ppp1r9ba	269.046	1.01707	8.81631e-06	8.719e-05
ENSDARG00000059075	nip7	538.061	-1.32582	8.86819e-06	8.76585e-05
ENSDARG00000055854	nr4a3	29.5104	3.47892	8.89292e-06	8.78583e-05
ENSDARG00000024694	myo1b	637.87	1.34042	8.93862e-06	8.82649e-05
ENSDARG00000094217	si:dkey-17e16.15	27.8505	4.52213	8.94917e-06	8.83242e-05
ENSDARG00000090721	prdm2a	25.7665	3.55968	8.97314e-06	8.85158e-05
ENSDARG00000099515	ephx4	27.8302	4.18578	9.00239e-06	8.87594e-05
ENSDARG00000042877	heca	28.7497	4.01027	9.04655e-06	8.91496e-05
ENSDARG00000043287	atg101	330.922	1.31412	9.07031e-06	8.93384e-05
ENSDARG00000103145	cdk2ap2	2631.94	1.03115	9.23993e-06	9.0963e-05
ENSDARG00000086668	si:dkey-7j22.4	73.8326	-2.17258	9.29117e-06	9.14212e-05
ENSDARG00000042210	sema3ab	51.6172	-2.25355	9.41666e-06	9.25623e-05
ENSDARG00000055288	prelid3a	43.3305	3.31989	9.47566e-06	9.30429e-05
ENSDARG00000016706	atic	1023.52	-1.28591	9.47992e-06	9.30429e-05
ENSDARG00000040163	prim1	533.754	-1.1103	9.52807e-06	9.34683e-05
ENSDARG00000079295	cacna1bb	32.1512	5.64658	9.58891e-06	9.40177e-05
ENSDARG00000061066	c2cd2l	94.6996	1.48006	9.62238e-06	9.42983e-05
ENSDARG00000025017	prdm8	210.433	1.2191	9.6341e-06	9.43656e-05
ENSDARG00000009488	gipc2	103.219	2.44574	9.76712e-06	9.56204e-05
ENSDARG00000075730	dnph1	516.552	-1.51155	9.78465e-06	9.57438e-05
ENSDARG00000105450	si:ch211-63p21.1	63.6028	4.29843	9.81573e-06	9.59996e-05
ENSDARG00000012495	mphosph10	459.385	-1.0699	9.86745e-06	9.64569e-05
ENSDARG00000017195	foxf2a	73.6725	2.58596	9.91574e-06	9.68802e-05
ENSDARG00000091419	nrarpa	1514.36	-1.16242	9.99049e-06	9.75616e-05
ENSDARG00000079949	supt16h	1953.98	-1.82135	1.00114e-05	9.77163e-05
ENSDARG00000027689	pold1	733.047	-1.59223	1.00303e-05	9.7852e-05
ENSDARG00000002682	tbcela	92.4768	2.19404	1.01049e-05	9.84809e-05
ENSDARG00000027611	sdpra	104.548	3.54349	1.01746e-05	9.9111e-05
ENSDARG00000008697	epas1a	57.0062	2.17793	1.0183e-05	9.91432e-05
ENSDARG00000055525	lgalslb	58.1033	1.57847	1.02831e-05	0.000100068
ENSDARG00000089767	rnf130	467.148	1.14466	1.03338e-05	0.000100476
ENSDARG00000061940	htr4	10.5369	5.93875	1.03355e-05	0.000100476
ENSDARG00000021579	orc5	653.952	-1.33008	1.0394e-05	0.000100944
ENSDARG00000054154	bms1	444.16	-1.17289	1.04725e-05	0.000101653
ENSDARG00000104357	TMEM229A	17.9383	5.33551	1.04816e-05	0.000101653
ENSDARG00000005476	nav3	141.472	2.27169	1.04826e-05	0.000101653
ENSDARG00000094426	her4.2	980.777	-1.03613	1.05003e-05	0.000101773
ENSDARG00000056184	dvl2	456.442	-1.10016	1.06965e-05	0.000103623
ENSDARG00000097892	BX470264.1	51.3377	1.99016	1.075e-05	0.00010409
ENSDARG00000101037	asf1ba	1700.92	-1.15239	1.07636e-05	0.00010417
ENSDARG00000102883	sptbn1	147.652	1.21339	1.08654e-05	0.000105102
ENSDARG00000020114	slc20a1a	10.5095	6.4768	1.09254e-05	0.00010563
ENSDARG00000052512	tsga10	38.5936	3.69661	1.09622e-05	0.000105934
ENSDARG00000097187	si:ch211-153l6.6	16.8673	5.99353	1.10057e-05	0.000106301
ENSDARG00000001234	map4k2	10.5983	6.11547	1.1224e-05	0.000108302
ENSDARG00000006112	myof	18.1012	6.12592	1.12426e-05	0.000108428
ENSDARG00000042881	nthl1	122.66	-1.30076	1.13483e-05	0.000109392
ENSDARG00000010385	sept4a	1344.64	1.38964	1.14625e-05	0.000110439
ENSDARG00000055305	ret	107.847	1.86935	1.1542e-05	0.000111147
ENSDARG00000104222	inppl1a	112.71	-1.48585	1.1553e-05	0.000111147
ENSDARG00000008336	sh3bp5a	98.8277	1.3706	1.15531e-05	0.000111147
ENSDARG00000009466	rgs9bp	34.8491	6.6191	1.15799e-05	0.000111349
ENSDARG00000041904	ankzf1	206.357	-1.10133	1.17462e-05	0.000112892
ENSDARG00000009342	txndc5	559.044	-1.1615	1.17604e-05	0.000112973
ENSDARG00000087843	cntn1a	17.3193	5.55923	1.18574e-05	0.000113848
ENSDARG00000043009	fam43a	393.523	1.61094	1.19238e-05	0.000114429
ENSDARG00000063009	catip	28.5846	2.7844	1.19413e-05	0.000114541
ENSDARG00000078650	kcna4	23.4077	4.05958	1.20275e-05	0.000115263
ENSDARG00000057913	syt11a	260.25	3.35851	1.20285e-05	0.000115263
ENSDARG00000089413	mbpb	102.163	2.26315	1.21435e-05	0.000116205
ENSDARG00000098226	smpd3	160.851	1.39235	1.21447e-05	0.000116205
ENSDARG00000036775	dtd2	109.736	1.7435	1.21598e-05	0.000116293
ENSDARG00000102972	CABZ01075125.1	21.5213	3.1342	1.22157e-05	0.000116767
ENSDARG00000041110	dnajc3a	150.995	1.30515	1.22214e-05	0.000116767
ENSDARG00000015627	rgs6	31.2255	4.10613	1.22281e-05	0.000116773
ENSDARG00000075048	lonrf1	110.858	1.54109	1.23025e-05	0.000117368
ENSDARG00000037402	lim2.3	17.672	6.05964	1.23947e-05	0.000118191
ENSDARG00000063411	lrrc73	15.5442	5.58186	1.2798e-05	0.000121917
ENSDARG00000083193	dre-mir-181a-1	14.3242	4.69626	1.28368e-05	0.000122226
ENSDARG00000010978	trmt1	125.562	-1.55525	1.29028e-05	0.000122795
ENSDARG00000034344	pcdh19	580.702	1.20927	1.29837e-05	0.000123504
ENSDARG00000021352	gria1a	34.0217	5.76286	1.29945e-05	0.000123546
ENSDARG00000007377	odc1	3095.55	-1.47053	1.3058e-05	0.000124017
ENSDARG00000029671	xpr1b	320.597	1.01988	1.30638e-05	0.000124017
ENSDARG00000103799	kars	2056.16	-1.01111	1.30695e-05	0.000124017
ENSDARG00000061328	cdon	616.864	-1.17243	1.30834e-05	0.000124088
ENSDARG00000068227	tmem150aa	36.3581	2.06817	1.32052e-05	0.000125182
ENSDARG00000044975	krt94	77.4187	3.26983	1.32623e-05	0.000125662
ENSDARG00000078894	hemk1	119.227	-1.36941	1.32699e-05	0.000125673
ENSDARG00000052480	pdcd11	443.253	-1.35911	1.33047e-05	0.000125941
ENSDARG00000071235	si:ch211-117c9.5	748.688	1.7244	1.33112e-05	0.000125941
ENSDARG00000078057	snx8b	108.119	5.54074	1.3322e-05	0.000125982
ENSDARG00000005525	acy3.2	71.0748	1.37066	1.33766e-05	0.000126437
ENSDARG00000054890	rgra	1149.64	1.88065	1.34664e-05	0.00012718
ENSDARG00000012932	mat2b	371.472	1.05856	1.34683e-05	0.00012718
ENSDARG00000075597	flrt1b	20.4254	4.20151	1.35054e-05	0.000127406
ENSDARG00000062415	ctnnd2a	47.6083	2.55907	1.35576e-05	0.000127837
ENSDARG00000061989	mpnd	214.768	1.85957	1.35659e-05	0.000127854
ENSDARG00000099727	ssbp2	29.2516	2.03109	1.36147e-05	0.000128251
ENSDARG00000070951	hmga1b	573.713	1.58454	1.36298e-05	0.000128331
ENSDARG00000102618	utp18	510.987	-1.14725	1.36413e-05	0.000128377
ENSDARG00000006332	snx14	263.148	1.01438	1.36628e-05	0.000128517
ENSDARG00000079008	FAM189B	20.5403	4.02361	1.37058e-05	0.00012886
ENSDARG00000042894	tyms	851.077	-1.12838	1.37162e-05	0.000128896
ENSDARG00000063627	bop1	297.583	-1.34334	1.37263e-05	0.000128928
ENSDARG00000056938	kera	21.8464	6.42609	1.37459e-05	0.00012905
ENSDARG00000052787	zdhhc12b	50.1889	2.69236	1.38137e-05	0.000129623
ENSDARG00000055969	rfc3	1720.41	-1.1499	1.40396e-05	0.000131679
ENSDARG00000074505	mturn	16.9945	3.99789	1.41667e-05	0.000132743
ENSDARG00000043468	sytl3	101.827	1.83602	1.42165e-05	0.000133146
ENSDARG00000042563	mis18bp1	268.337	-1.17011	1.43222e-05	0.000134055
ENSDARG00000017880	kcnip3b	20.8632	6.11429	1.43274e-05	0.000134055
ENSDARG00000008457	faah2a	33.7121	4.46406	1.44024e-05	0.000134692
ENSDARG00000101167	chst3b	31.3257	2.70291	1.44469e-05	0.000134979
ENSDARG00000043569	dram2a	12.7993	6.61207	1.44977e-05	0.000135333
ENSDARG00000002600	pcsk1	20.3535	5.51541	1.45759e-05	0.000135922
ENSDARG00000101008	soul4	301.681	1.14408	1.46087e-05	0.000136163
ENSDARG00000051879	abcc8	39.4166	3.66721	1.46576e-05	0.000136488
ENSDARG00000071046	bbip1	688.261	1.21234	1.47133e-05	0.000136941
ENSDARG00000060751	taok3a	45.4651	5.31463	1.49581e-05	0.00013902
ENSDARG00000101849	adipor2	253.432	1.20349	1.50581e-05	0.000139883
ENSDARG00000005924	serpina10a	399.282	1.20724	1.5297e-05	0.00014196
ENSDARG00000053684	aldob	117.772	-2.24611	1.53036e-05	0.00014196
ENSDARG00000056720	utp3	302.782	-1.07543	1.55279e-05	0.000143972
ENSDARG00000069278	trmt5	220.482	-1.04568	1.55424e-05	0.000144038
ENSDARG00000074004	stac	24.3034	4.87908	1.55504e-05	0.000144043
ENSDARG00000062385	flcn	263.833	1.42201	1.56734e-05	0.000145113
ENSDARG00000062646	tet3	477.113	1.13264	1.58088e-05	0.000146228
ENSDARG00000097208	ALKBH3 (1 of many)	23.7986	5.89248	1.58267e-05	0.000146323
ENSDARG00000061692	yjefn3	28.3682	5.83471	1.58482e-05	0.000146405
ENSDARG00000069289	gabpa	1067.1	-1.01003	1.58601e-05	0.000146405
ENSDARG00000070568	atad5a	909.106	-1.33764	1.58629e-05	0.000146405
ENSDARG00000053383	rprma	24.1977	4.44546	1.58656e-05	0.000146405
ENSDARG00000022971	epha6	37.984	3.89023	1.59088e-05	0.000146733
ENSDARG00000014488	ca2	47.3936	2.44277	1.59256e-05	0.000146819
ENSDARG00000007477	fbxo8	109.374	1.42956	1.61205e-05	0.000148489
ENSDARG00000100917	slc30a8	38.7129	4.11423	1.61594e-05	0.000148763
ENSDARG00000008788	camk1gb	35.8995	6.23231	1.61976e-05	0.000149044
ENSDARG00000101180	mcm7	4635.9	-1.50305	1.6242e-05	0.000149382
ENSDARG00000103802	si:ch73-389b16.2	104.681	1.32923	1.63869e-05	0.000150572
ENSDARG00000070681	fam132a	206.535	2.43633	1.6441e-05	0.000150998
ENSDARG00000026224	fanci	51.0329	-1.95689	1.64801e-05	0.000151285
ENSDARG00000077946	smarcc2	176.245	1.82935	1.65151e-05	0.000151535
ENSDARG00000002967	pdap1b	270.423	1.16125	1.65552e-05	0.000151832
ENSDARG00000011208	COX5B (1 of many)	138.627	1.97918	1.66066e-05	0.000152231
ENSDARG00000061169	larp1b	201.594	-1.13952	1.66771e-05	0.000152806
ENSDARG00000056211	ogfod2	69.1287	1.42037	1.67204e-05	0.000153102
ENSDARG00000007220	ncam1b	165.268	1.74371	1.67252e-05	0.000153102
ENSDARG00000009733	kif21b	177.441	1.82134	1.70276e-05	0.000155797
ENSDARG00000012881	slc4a1a	78.3144	4.05239	1.70616e-05	0.000156034
ENSDARG00000010770	sox19a	76.6675	-2.15388	1.71866e-05	0.000157104
ENSDARG00000042527	unga	779.636	-1.21702	1.722e-05	0.000157261
ENSDARG00000059836	ddit3	192.21	1.54676	1.73468e-05	0.000158344
ENSDARG00000103361	tshz3b	83.1726	2.6879	1.74926e-05	0.0001596
ENSDARG00000013317	pygmb	129.537	3.31173	1.75185e-05	0.000159762
ENSDARG00000093851	CU639468.1	35.4459	5.29945	1.75495e-05	0.00015997
ENSDARG00000054473	tinf2	194.765	-1.18968	1.75832e-05	0.000160201
ENSDARG00000010773	pnpla6	392.433	-1.06531	1.76288e-05	0.000160542
ENSDARG00000006911	wnt8b	20.7809	-3.67069	1.77013e-05	0.000161126
ENSDARG00000056929	kdm6bb	1001.04	1.0845	1.77105e-05	0.000161135
ENSDARG00000057648	dnttip2	307.791	-1.48261	1.78691e-05	0.000162501
ENSDARG00000077396	tlcd2	161.043	1.64114	1.79546e-05	0.000163203
ENSDARG00000071652	RRP8	217.798	-1.35947	1.8029e-05	0.00016365
ENSDARG00000044002	cyp2x7	36.3211	-2.81686	1.809e-05	0.00016405
ENSDARG00000045304	mtfr1	94.3977	-1.07422	1.81115e-05	0.000164149
ENSDARG00000087341	unc5c	19.2265	5.42227	1.81177e-05	0.000164149
ENSDARG00000010194	eif4bb	1522.77	-1.03926	1.82037e-05	0.000164799
ENSDARG00000078604	tbc1d10b	319.825	1.06021	1.82163e-05	0.000164799
ENSDARG00000002249	tbxas1	92.3628	1.63744	1.82234e-05	0.000164799
ENSDARG00000007744	tsr1	326.235	-1.24562	1.84828e-05	0.000166835
ENSDARG00000100152	CABZ01067761.1	22.1597	2.68849	1.85098e-05	0.000167001
ENSDARG00000078078	lrfn4b	17.0788	6.16072	1.85358e-05	0.000167117
ENSDARG00000068995	HIST2H2AB (1 of many)	10198.8	1.34397	1.85471e-05	0.000167117
ENSDARG00000076679	rai1	54.4896	3.24802	1.85485e-05	0.000167117
ENSDARG00000100956	si:ch211-276i12.4	59.8249	4.44049	1.86704e-05	0.000167982
ENSDARG00000040257	slc38a11	24.3835	6.05987	1.88034e-05	0.0001691
ENSDARG00000087245	CR847844.2	74.7475	2.44593	1.88226e-05	0.000169194
ENSDARG00000012504	rlbp1a	1282.25	1.36857	1.89351e-05	0.000170127
[truncated: 1,132 more rows]

## Sheet: OF56vsDR56
GeneID	Gene	baseMean	log2FoldChange	pvalue	adjusted p
ENSDARG00000021916	vax1	409.918	6.08149	4.66673e-66	7.88258e-62
ENSDARG00000055381	bambia	1573.11	-2.7525	3.98902e-41	3.36893e-37
ENSDARG00000020164	efnb2a	857.475	-2.48426	2.94163e-34	1.65624e-30
ENSDARG00000030058	tbx4	164.737	-3.71716	4.60189e-30	1.94326e-26
ENSDARG00000035521	sfrp1a	1006.21	2.29256	5.8736e-30	1.98422e-26
ENSDARG00000103092	grem2b	177.558	5.08192	6.14996e-21	1.73132e-17
ENSDARG00000034013	rgmd	685.174	2.07288	3.15059e-17	7.60238e-14
ENSDARG00000076933	aldh1a3	304.685	6.535	3.79487e-16	8.01239e-13
ENSDARG00000070038	rbp2a	75.5012	5.79644	2.46501e-14	4.62628e-11
ENSDARG00000021539	ephb2b	978.888	1.5785	3.83916e-14	6.48472e-11
ENSDARG00000088157	smoc2	124.807	4.28043	7.99723e-12	1.22801e-08
ENSDARG00000053493	aldh1a2	667.961	-3.22057	9.90281e-12	1.31513e-08
ENSDARG00000092060	tbx5b	150.963	-2.79984	1.01218e-11	1.31513e-08
ENSDARG00000088255	smoc1	44.7059	4.75947	1.19939e-11	1.44706e-08
ENSDARG00000103576	EPHB3 (1 of many)	69.8137	3.25263	2.0147e-11	2.26868e-08
ENSDARG00000004060	bhlhe40	443.744	1.38907	1.27593e-10	1.34698e-07
ENSDARG00000040926	nr2f2	838.637	-1.61452	3.74389e-10	3.71988e-07
ENSDARG00000026926	rom1b	108.997	3.89455	6.1372e-10	5.75908e-07
ENSDARG00000069715	foxi2	230.036	4.89692	8.69238e-10	7.72752e-07
ENSDARG00000032578	pax2b	96.29	2.82619	9.37733e-10	7.91962e-07
ENSDARG00000070681	fam132a	206.535	2.41069	3.91302e-09	3.14737e-06
ENSDARG00000070666	rhol	16.4673	7.06547	5.76057e-09	4.4228e-06
ENSDARG00000058702	vax2	258.113	3.97964	6.65565e-09	4.88785e-06
ENSDARG00000025187	six6a	157.002	2.16041	8.5198e-09	5.99617e-06
ENSDARG00000098475	arr3b	182.801	7.20764	1.59197e-08	1.0756e-05
ENSDARG00000104566	foxi1	38.2414	-5.02554	1.68166e-08	1.07994e-05
ENSDARG00000077138	zgc:195173	508.607	1.7244	1.72626e-08	1.07994e-05
ENSDARG00000024894	tbx5a	61.6539	-3.26753	1.27308e-07	7.3957e-05
ENSDARG00000005479	tenm3	402.161	1.373	1.28437e-07	7.3957e-05
ENSDARG00000035798	gngt1	156.059	5.2054	1.33045e-07	7.3957e-05
ENSDARG00000070769	foxg1a	366.268	1.38026	1.35733e-07	7.3957e-05
ENSDARG00000092660	cyp27c1	314.64	1.67275	3.42031e-07	0.000180539
ENSDARG00000037941	syt5a	17.7243	5.21156	3.86911e-07	0.00019804
ENSDARG00000102742	bmpr1bb	43.8117	3.63337	4.40595e-07	0.000218885
ENSDARG00000052695	nr2f1a	574.394	-1.41119	5.54277e-07	0.000267494
ENSDARG00000061819	wscd2	26.8812	2.8502	8.80082e-07	0.00041293
ENSDARG00000089878	nedd9	196.919	-1.29326	9.19077e-07	0.000419571
ENSDARG00000098045	CR751602.2	41.2103	-2.08883	1.15867e-06	0.000504997
ENSDARG00000089645	si:ch1073-406l10.2	72.6264	2.50472	1.166e-06	0.000504997
ENSDARG00000015879	pax8	63.2107	4.08653	2.37822e-06	0.000977907
ENSDARG00000006640	eomesa	300.789	2.39083	2.41115e-06	0.000977907
ENSDARG00000028148	pax2a	231.363	3.52917	2.4316e-06	0.000977907
ENSDARG00000105112	ntn1a	383.38	2.03433	3.96766e-06	0.00155855
ENSDARG00000042934	ctgfa	267.882	1.74951	5.34849e-06	0.00199915
ENSDARG00000089507	ugt1b5	140.538	1.41768	5.79915e-06	0.0020407
ENSDARG00000103982	AL929185.1	1871.65	-1.02404	6.87405e-06	0.00236958
ENSDARG00000073978	crabp2a	1321.86	-1.20157	7.20231e-06	0.00243309
ENSDARG00000002696	gnb3b	104.841	5.39779	8.14831e-06	0.00269869
ENSDARG00000053528	nog3	86.0803	-1.61909	8.60934e-06	0.00279655
ENSDARG00000020602	grk7a	16.5619	5.63504	1.08788e-05	0.00340284
ENSDARG00000074410	brip1	181.644	-1.42693	1.42116e-05	0.00436452
ENSDARG00000097473	zgc:113340	94.9896	-1.19455	1.48853e-05	0.00448979
ENSDARG00000089769	hapln1a	104.589	2.4998	1.54175e-05	0.0045036
ENSDARG00000070598	eno4	49.0988	2.38939	1.57138e-05	0.0045036
ENSDARG00000053746	CABZ01084566.1	34.6472	3.99844	2.0124e-05	0.00557651
ENSDARG00000055505	pdgfaa	62.8876	1.73534	2.20327e-05	0.00590723
ENSDARG00000053479	gdf6a	121.745	-3.58446	2.56154e-05	0.00655559
ENSDARG00000012125	cnga1	24.1155	3.45004	2.62108e-05	0.00660785
ENSDARG00000017274	opn1sw2	226.602	3.74472	2.75701e-05	0.00684834
ENSDARG00000101481	rbp5	1437.08	1.2858	3.3578e-05	0.0082198
ENSDARG00000014796	wnt11r	67.068	-1.84335	3.74661e-05	0.00891324
ENSDARG00000053279	apln	695.696	1.33863	4.27897e-05	0.00991661

## Sheet: OF56vsOF48
GeneID	Gene	baseMean	log2FoldChange	pvalue	adjusted p
ENSDARG00000053875	cryba1b	69.6888	32.0361	2.49894e-15	6.83861e-11
ENSDARG00000012499	per1b	350.146	-2.65887	5.50583e-15	7.53363e-11
ENSDARG00000010519	per3	267.698	-1.34325	5.32193e-10	3.641e-06
ENSDARG00000030349	cryba2a	12.5253	22.1173	1.06414e-09	5.82424e-06
ENSDARG00000041925	cryba2b	15.0321	28.8852	9.96271e-09	4.54399e-05
ENSDARG00000091131	cry1bb	404.016	1.29264	1.45066e-08	5.67127e-05
ENSDARG00000053973	fetub	13.4267	22.8234	2.50355e-08	8.56401e-05
ENSDARG00000058094	ciarta	471.846	-1.39499	1.2316e-07	0.000374488
ENSDARG00000009594	nr1d2b	529.799	-1.5492	1.36732e-06	0.00374182

## Sheet: DR56vsDR48
GeneID	Gene	baseMean	log2FoldChange	pvalue	adjusted p
ENSDARG00000012499	per1b	350.146	-2.27108	2.4856e-11	4.83274e-07
ENSDARG00000015445	lim2.4	11.849	22.3335	6.21234e-09	4.42014e-05
ENSDARG00000091131	cry1bb	404.016	1.33195	6.82015e-09	4.42014e-05
ENSDARG00000041925	cryba2b	15.0321	28.032	2.67683e-08	0.000130114
ENSDARG00000053973	fetub	13.4267	21.561	1.41636e-07	0.000550766
ENSDARG00000058094	ciarta	471.846	-1.35825	2.77835e-07	0.000900323
ENSDARG00000010519	per3	267.698	-1.08105	5.92805e-07	0.00164656

## Sheet: OF56vsOF32
GeneID	Gene	baseMean	log2FoldChange	pvalue	adjusted p
ENSDARG00000002933	gbx2	601.385	7.45683	3.23506e-91	6.60631e-87
ENSDARG00000098392	si:ch73-28h20.1	2039.72	6.90028	5.86243e-86	5.98583e-82
ENSDARG00000043257	ckbb	21289.9	4.57019	2.41078e-68	1.64102e-64
ENSDARG00000054749	lmo4b	1483.69	3.85326	3.77381e-53	1.92663e-49
ENSDARG00000003971	isl2a	453.608	6.58791	1.79372e-50	7.3259e-47
ENSDARG00000061191	plekho1a	249.873	5.35974	3.92478e-50	1.3358e-46
ENSDARG00000031768	roraa	532.989	3.35819	3.06683e-49	8.94683e-46
ENSDARG00000056092	si:dkey-12h9.6	178.606	5.87737	1.79188e-48	4.574e-45
ENSDARG00000037588	bhlhe23	1648.31	6.85596	2.0467e-48	4.64396e-45
ENSDARG00000053364	pax10	1539.46	3.64519	2.38194e-48	4.86417e-45
ENSDARG00000086288	scg3	980.579	4.39773	5.24349e-48	9.7343e-45
ENSDARG00000027495	elovl4b	2149.34	5.15982	4.21882e-47	7.17938e-44
ENSDARG00000052764	chrnb3a	182.986	5.82111	9.75693e-47	1.53266e-43
ENSDARG00000013615	pbx3b	538.25	4.20853	1.60392e-45	2.33955e-42
ENSDARG00000069615	ckmt2a	2120.7	9.0877	2.85267e-45	3.88363e-42
ENSDARG00000015059	daam1a	716.344	3.79099	8.58255e-45	1.0954e-41
ENSDARG00000075054	rasgrf2a	169.629	5.22184	2.80385e-44	3.36809e-41
ENSDARG00000010602	zgc:112294	441.471	6.08296	4.60331e-44	5.22246e-41
ENSDARG00000079802	aanat2	403.247	6.62509	9.96066e-44	1.07056e-40
ENSDARG00000008407	tspan7b	577.575	3.10888	1.08753e-43	1.11042e-40
ENSDARG00000100494	pbx1a	2352.46	2.69663	1.4412e-43	1.40146e-40
ENSDARG00000076401	cacng3b	451.264	8.25801	2.92204e-43	2.71232e-40
ENSDARG00000014746	rbfox1	627.442	8.61338	4.82849e-42	4.28707e-39
ENSDARG00000032849	ndrg1a	974.944	5.62493	8.36796e-42	7.12009e-39
ENSDARG00000005159	cyth3b	238.788	4.67597	8.95617e-42	7.31576e-39
ENSDARG00000015536	sox6	398.991	3.95664	2.96293e-41	2.32715e-38
ENSDARG00000092269	si:dkeyp-41f9.4	438.884	8.98223	7.82868e-40	5.92109e-37
ENSDARG00000015537	gad2	179.433	5.65589	1.25008e-39	9.11708e-37
ENSDARG00000058154	znf385c	241.704	6.09075	2.14537e-39	1.51071e-36
ENSDARG00000053358	basp1	633.073	6.47455	1.25862e-38	8.56744e-36
ENSDARG00000101735	chn1	794.939	3.01417	1.69769e-38	1.11834e-35
ENSDARG00000033201	CRIP2	476.242	4.37957	3.05166e-38	1.94743e-35
ENSDARG00000061909	si:ch73-233f7.1	248.371	7.73248	3.17072e-38	1.9621e-35
ENSDARG00000054378	pcbp3	746.386	4.56904	3.61453e-38	2.17095e-35
ENSDARG00000045014	tuba2	468.348	4.06007	9.54205e-38	5.56738e-35
ENSDARG00000056979	lhx9	586.76	2.98583	1.9028e-37	1.07936e-34
ENSDARG00000056292	vsx1	9820.3	3.50493	2.3716e-37	1.30893e-34
ENSDARG00000055400	si:dkey-56f14.7	527.028	4.9601	3.29437e-36	1.77038e-33
ENSDARG00000102393	arl3l1	1050.94	5.33273	7.393e-36	3.87109e-33
ENSDARG00000059682	slc43a3a	176.157	6.25647	1.26771e-35	6.47197e-33
ENSDARG00000087059	fam213ab	308.727	6.69486	1.46879e-35	7.31567e-33
ENSDARG00000007788	atp2b1b	663.513	5.73726	4.09222e-35	1.9897e-32
ENSDARG00000092970	tmsb2	374.669	5.55801	5.50997e-35	2.61672e-32
ENSDARG00000059775	slc32a1	443.634	5.8864	6.21823e-35	2.88596e-32
ENSDARG00000102185	si:ch211-199f5.1	161.253	5.01163	6.54181e-35	2.96867e-32
ENSDARG00000061736	ank3a	370.679	5.39797	7.37246e-35	3.27289e-32
ENSDARG00000052575	arl13a	442.847	6.70887	8.10539e-35	3.52171e-32
ENSDARG00000102824	pcdh10b	355.819	4.55858	2.45581e-34	1.03215e-31
ENSDARG00000059582	sowahcb	195.702	5.20813	2.47663e-34	1.03215e-31
ENSDARG00000021143	rtn1b	1622.48	4.05614	6.6318e-34	2.70856e-31
ENSDARG00000071394	foxq2	412.33	9.38797	1.11072e-33	4.44746e-31
ENSDARG00000005560	ywhah	2430.8	1.91357	1.48993e-33	5.85112e-31
ENSDARG00000002230	sypb	826.685	8.0375	1.53092e-33	5.89865e-31
ENSDARG00000036344	calb2b	2391.79	10.4896	8.04028e-33	3.04056e-30
ENSDARG00000031600	rd3	149.683	6.43608	8.44347e-33	3.13498e-30
ENSDARG00000044541	ppp1r14ba	794.129	4.87194	1.16371e-32	4.2436e-30
ENSDARG00000062790	CU639469.1	1103.42	3.07298	3.22575e-32	1.15567e-29
ENSDARG00000104409	tnk2b	190.445	5.36398	3.80333e-32	1.3391e-29
ENSDARG00000006370	atp6v1h	1085.35	1.93136	4.05426e-32	1.40326e-29
ENSDARG00000018065	ntm	181.141	6.39679	5.14362e-32	1.75063e-29
ENSDARG00000005842	cd9a	621.94	3.42683	6.82867e-32	2.28604e-29
ENSDARG00000028017	tp53inp1	1010.6	2.84108	1.57466e-31	5.18647e-29
ENSDARG00000077341	ppp1r14c	2971.87	4.92424	1.92349e-31	6.23486e-29
ENSDARG00000098702	zgc:165603	321.122	7.05147	2.02734e-31	6.44069e-29
ENSDARG00000001994	stxbp1a	1051.45	4.74923	2.05007e-31	6.44069e-29
ENSDARG00000004358	gnb3a	3786.05	9.45443	2.82363e-31	8.73655e-29
ENSDARG00000008861	tfap2e	811.009	7.25096	5.37871e-31	1.63938e-28
ENSDARG00000104839	mansc1	592.829	5.24058	6.41179e-31	1.92552e-28
ENSDARG00000068745	map4l	471.304	4.66245	6.91036e-31	2.04517e-28
ENSDARG00000105009	ddah2	2876.47	2.07545	8.97321e-31	2.61774e-28
ENSDARG00000102879	myt1b	1020.41	2.90558	2.19581e-30	6.31559e-28
ENSDARG00000014274	rfc2	1218.46	-2.51938	2.2902e-30	6.49557e-28
ENSDARG00000062821	slc6a15	95.1878	5.67547	2.83647e-30	7.93473e-28
ENSDARG00000007818	palm1b	514.255	2.10393	3.02091e-30	8.3365e-28
ENSDARG00000037030	casz1	365.37	2.66573	3.48275e-30	9.48282e-28
ENSDARG00000097897	sgip1a	704.127	4.53938	5.1177e-30	1.37511e-27
ENSDARG00000074319	sall1a	675.78	4.43096	5.70846e-30	1.51393e-27
ENSDARG00000103071	si:ch211-244c8.4	253.24	4.59035	7.71637e-30	2.0202e-27
ENSDARG00000004697	rxrgb	394.216	3.45339	8.62182e-30	2.22869e-27
ENSDARG00000007807	cyth3a	153.244	4.38885	8.97433e-30	2.29081e-27
ENSDARG00000037905	cacna1aa	186.158	5.42651	1.38505e-29	3.49185e-27
ENSDARG00000005559	pou4f1	177.372	7.08732	1.68689e-29	4.20098e-27
ENSDARG00000004588	sox4a	2511.04	3.95801	1.8794e-29	4.62399e-27
ENSDARG00000003495	madd	408.325	2.40945	2.11234e-29	5.13524e-27
ENSDARG00000036031	sept5b	334.473	5.12327	2.3116e-29	5.55355e-27
ENSDARG00000014287	eno2	246.175	6.84052	3.74023e-29	8.88132e-27
ENSDARG00000076290	calr	1809.4	1.69587	6.42781e-29	1.50876e-26
ENSDARG00000035808	clcn4	256.672	3.46629	7.45679e-29	1.7304e-26
ENSDARG00000054723	si:ch211-242b18.1	318.478	4.17179	7.75047e-29	1.77834e-26
ENSDARG00000061647	nrxn1a	452.783	5.44533	8.12853e-29	1.84436e-26
ENSDARG00000068989	gabra1	266.221	7.66186	9.27481e-29	2.08133e-26
ENSDARG00000031343	rab6bb	251.418	4.4651	9.67654e-29	2.14788e-26
ENSDARG00000021948	tnc	717.565	3.63108	1.2003e-28	2.63562e-26
ENSDARG00000028066	diras1a	207.91	7.66814	1.24563e-28	2.70606e-26
ENSDARG00000006301	raph1a	499.467	3.37443	1.35278e-28	2.90791e-26
ENSDARG00000090062	rac3a	189.772	4.06448	1.46517e-28	3.11669e-26
ENSDARG00000040380	arhgef1a	209.004	3.41156	1.52406e-28	3.20854e-26
ENSDARG00000015174	atp6v0a1b	239.899	5.20129	2.28301e-28	4.75727e-26
ENSDARG00000045420	epdr1	224.74	3.8002	2.49382e-28	5.14408e-26
ENSDARG00000043646	slc6a8	92.5114	5.94536	2.69728e-28	5.50811e-26
ENSDARG00000029368	srpk2	228.777	4.79223	5.05735e-28	1.02254e-25
ENSDARG00000041417	atp6ap1a	538.232	3.54319	5.39439e-28	1.07999e-25
ENSDARG00000070567	cadpsb	196.738	4.58005	5.91424e-28	1.17257e-25
ENSDARG00000071076	ldhbb	99.4814	6.92683	7.10821e-28	1.39574e-25
ENSDARG00000008107	src	97.4016	4.8333	8.27719e-28	1.60979e-25
ENSDARG00000013414	lin7a	230.69	7.16664	1.05919e-27	2.04053e-25
ENSDARG00000062799	baiap2a	362.499	3.359	1.2959e-27	2.47322e-25
ENSDARG00000040274	scamp5b	190.839	6.53643	1.90477e-27	3.6016e-25
ENSDARG00000069030	skor1a	140.825	6.0754	2.30354e-27	4.31564e-25
ENSDARG00000003655	tmem59l	584.616	3.25532	2.42923e-27	4.50975e-25
ENSDARG00000078998	lhfpl4a	111.886	4.536	2.90669e-27	5.34753e-25
ENSDARG00000009480	pdcl	2194.52	1.89565	3.13683e-27	5.71939e-25
ENSDARG00000100876	sez6a	117.117	6.38	4.11666e-27	7.4395e-25
ENSDARG00000021811	calm1a	2137.4	2.02389	5.06037e-27	9.06471e-25
ENSDARG00000035163	tmem136b	217.406	7.72919	6.02127e-27	1.06922e-24
ENSDARG00000007480	rpe65a	768.663	3.97349	6.76034e-27	1.18346e-24
ENSDARG00000019566	neurod1	7631.21	2.64246	6.78048e-27	1.18346e-24
ENSDARG00000056347	rab3aa	655.115	4.06166	7.53993e-27	1.30486e-24
ENSDARG00000056745	necab2	166.282	4.64285	8.25159e-27	1.41601e-24
ENSDARG00000006065	znf385b	196.693	6.36958	9.70648e-27	1.6518e-24
ENSDARG00000038917	rad50	316.497	-2.49672	1.09481e-26	1.84769e-24
ENSDARG00000043864	nptnb	379.637	4.40529	1.12659e-26	1.88574e-24
ENSDARG00000045131	id4	1267.39	4.69175	1.41987e-26	2.35734e-24
ENSDARG00000009771	ppme1	882.394	1.28636	1.4382e-26	2.36851e-24
ENSDARG00000034420	irx6a	170.626	4.35686	1.55965e-26	2.54796e-24
ENSDARG00000045930	rbpms2a	816.582	2.8117	2.02647e-26	3.28434e-24
ENSDARG00000087260	mtss1lb	1002.73	4.39244	2.15679e-26	3.46802e-24
ENSDARG00000058232	fbrsl1	391.678	2.51158	2.1745e-26	3.46918e-24
ENSDARG00000019235	sema3aa	498.999	3.3321	2.84149e-26	4.49815e-24
ENSDARG00000060877	edil3b	79.9377	5.33599	3.44702e-26	5.41474e-24
ENSDARG00000041895	cad	1543.38	-3.0178	3.60695e-26	5.62272e-24
ENSDARG00000088293	doc2b	108.869	7.07806	3.87538e-26	5.9954e-24
ENSDARG00000070479	tspan13b	177.545	4.0432	4.54644e-26	6.98066e-24
ENSDARG00000087616	maptb	364.259	3.72332	4.68951e-26	7.1466e-24
ENSDARG00000012667	tfap2b	888.345	4.46107	6.15843e-26	9.31565e-24
ENSDARG00000036058	gnao1b	1087.55	4.7994	6.47705e-26	9.69727e-24
ENSDARG00000054799	rfc1	367.917	-1.86557	6.50568e-26	9.69727e-24
ENSDARG00000043474	atp2b3a	178.933	5.76076	7.62774e-26	1.12874e-23
ENSDARG00000053665	gabrg2	186.655	7.12906	8.18279e-26	1.20216e-23
ENSDARG00000015003	arhgap4b	176.017	3.71362	8.78352e-26	1.2812e-23
ENSDARG00000087663	si:ch211-248l17.3	142.494	7.12369	9.50354e-26	1.3764e-23
ENSDARG00000045677	opn1sw1	596.422	25.8686	1.10912e-25	1.59502e-23
ENSDARG00000054543	samsn1a	442.036	5.68021	1.27258e-25	1.8173e-23
ENSDARG00000055052	map2	518.128	3.24358	1.3294e-25	1.88525e-23
ENSDARG00000024195	znf395b	278.809	4.43461	1.38911e-25	1.95474e-23
ENSDARG00000018966	cyb5r1	188.13	2.5254	1.39754e-25	1.95474e-23
ENSDARG00000063180	dock3	175.402	5.37739	1.4094e-25	1.95791e-23
ENSDARG00000067832	zgc:136336	310.98	4.85216	1.50313e-25	2.07402e-23
ENSDARG00000051814	ptprz1a	391.388	5.00022	1.56803e-25	2.14905e-23
ENSDARG00000006747	tmem178b	871.087	4.25672	1.97252e-25	2.68438e-23
ENSDARG00000045139	ca7	135	4.80718	1.98492e-25	2.68438e-23
ENSDARG00000089326	arhgap20	135.524	4.84925	2.3739e-25	3.1893e-23
ENSDARG00000019304	phactr3b	224.181	4.16699	2.63783e-25	3.52072e-23
ENSDARG00000034534	atp6v1aa	933.076	2.41728	2.71166e-25	3.59577e-23
ENSDARG00000061885	satb2	229.61	8.54805	2.75845e-25	3.63422e-23
ENSDARG00000102975	hmp19	1991.77	6.20093	2.99824e-25	3.92481e-23
ENSDARG00000044511	etv5b	405.274	-2.22547	3.45708e-25	4.49662e-23
ENSDARG00000037012	slc3a2b	1446.23	2.564	3.48635e-25	4.506e-23
ENSDARG00000023174	fez1	727.609	4.57335	3.51556e-25	4.51518e-23
ENSDARG00000017312	lmbrd2b	189.816	3.15828	3.72887e-25	4.7592e-23
ENSDARG00000014462	rab3c	290.995	3.92871	3.84953e-25	4.88269e-23
ENSDARG00000058243	phactr3a	118.611	4.11401	4.3121e-25	5.43432e-23
ENSDARG00000052223	rcvrna	826.345	6.3025	4.33767e-25	5.43432e-23
ENSDARG00000011640	syt5b	1551.03	5.97573	4.63577e-25	5.77238e-23
ENSDARG00000038859	rgs20	191.864	4.88829	5.37564e-25	6.65309e-23
ENSDARG00000031100	ivns1abpa	360.967	2.24131	5.93119e-25	7.28492e-23
ENSDARG00000056084	igsf21b	214.27	6.89079	5.9575e-25	7.28492e-23
ENSDARG00000071658	ywhag2	637.442	4.67909	6.16194e-25	7.48109e-23
ENSDARG00000073866	tdp1	350.823	-1.76251	6.1912e-25	7.48109e-23
ENSDARG00000099729	pcdh10a	446.558	3.75755	6.46704e-25	7.76843e-23
ENSDARG00000101951	CABZ01079721.1	97.8662	6.37327	9.83376e-25	1.17436e-22
ENSDARG00000073883	clstn3	335.101	5.34787	1.0367e-24	1.23084e-22
ENSDARG00000007682	ppdpfa	1609.68	4.18334	1.1682e-24	1.37894e-22
ENSDARG00000032737	gria3a	226.584	5.8259	1.50294e-24	1.76389e-22
ENSDARG00000031587	flvcr1	311.423	2.56918	1.77073e-24	2.06629e-22
ENSDARG00000037337	cnrip1b	218.602	8.88338	1.87487e-24	2.17539e-22
ENSDARG00000089986	TP53INP2	110.937	4.85427	1.96522e-24	2.26734e-22
ENSDARG00000070575	fam131bb	77.9764	6.6199	2.65994e-24	3.05161e-22
ENSDARG00000102585	fam160a1b	213.521	4.80239	3.52865e-24	4.00975e-22
ENSDARG00000020708	mdkb	6810.98	2.89613	3.54193e-24	4.00975e-22
ENSDARG00000008306	rdh5	388.079	4.01495	3.55401e-24	4.00975e-22
ENSDARG00000074255	micu3b	193.728	5.50563	3.69011e-24	4.14043e-22
ENSDARG00000030694	atp6v1e1b	2216.3	2.30694	4.37634e-24	4.85953e-22
ENSDARG00000078657	FNDC10	129.678	5.63986	4.3786e-24	4.85953e-22
ENSDARG00000062510	bcl11ba	308.609	9.30797	4.56255e-24	5.03631e-22
ENSDARG00000025513	dip2cb	158.405	3.03013	4.82073e-24	5.29269e-22
ENSDARG00000104436	zgc:153426	1786.5	4.42301	6.10402e-24	6.66579e-22
ENSDARG00000015931	si:ch211-214j24.9	344.488	5.58802	6.7282e-24	7.30833e-22
ENSDARG00000056742	crmp1	557.036	6.26841	7.59212e-24	8.2031e-22
ENSDARG00000104457	MPV17L	205.478	5.8829	8.1177e-24	8.72481e-22
ENSDARG00000045945	syn2a	105.976	5.3686	9.24778e-24	9.88738e-22
ENSDARG00000078440	ccdc88aa	219.453	5.42039	9.71962e-24	1.03377e-21
ENSDARG00000071375	celf5a	561.349	4.58741	1.0282e-23	1.08792e-21
ENSDARG00000100308	SEMA4F	328.138	5.30273	1.07456e-23	1.13112e-21
ENSDARG00000036577	atp6v0cb	2797.6	3.73055	1.27724e-23	1.33757e-21
ENSDARG00000027828	grin1a	222.887	6.00118	1.29676e-23	1.35107e-21
ENSDARG00000077652	lratb.2	523.664	5.05157	1.40336e-23	1.45473e-21
ENSDARG00000029057	tm6sf2	1088.75	2.51945	1.42165e-23	1.46624e-21
ENSDARG00000077620	cdca7a	3236.08	-2.65718	1.45761e-23	1.49577e-21
ENSDARG00000068166	dfnb31b	96.0456	6.8886	1.75862e-23	1.79564e-21
ENSDARG00000102730	mapk10	220.153	4.07273	1.88426e-23	1.91436e-21
ENSDARG00000005645	robo3	904.32	2.31886	1.93982e-23	1.96104e-21
ENSDARG00000092825	EFCAB10	113.45	4.05778	2.19083e-23	2.20389e-21
ENSDARG00000091317	hunk	1086.93	4.36921	2.20225e-23	2.20422e-21
ENSDARG00000078778	lrch1	144.787	4.92046	2.21275e-23	2.20422e-21
ENSDARG00000034007	prom1b	329.106	11.2864	2.2467e-23	2.22718e-21
ENSDARG00000062902	TULP2	356.022	5.18465	2.41049e-23	2.378e-21
ENSDARG00000089063	lactbl1a	155.172	7.84005	2.42668e-23	2.38246e-21
ENSDARG00000010042	dnm1a	180.311	4.83905	2.69923e-23	2.63736e-21
ENSDARG00000038159	tcf7l1a	702.385	-2.03272	2.98705e-23	2.90469e-21
ENSDARG00000093357	nyap2b	223.583	3.26532	3.02724e-23	2.92982e-21
ENSDARG00000040198	fstl5	204.984	5.12444	3.05345e-23	2.94125e-21
ENSDARG00000036584	st8sia5	169.225	5.5962	3.09772e-23	2.96989e-21
ENSDARG00000098258	SLC16A7	946.345	2.32254	3.40009e-23	3.24454e-21
ENSDARG00000041323	csdc2a	511.749	3.06468	3.50687e-23	3.33088e-21
ENSDARG00000054177	adgra1a	184.745	5.19434	3.55448e-23	3.36046e-21
ENSDARG00000059601	map1aa	279.575	4.27694	3.62615e-23	3.41242e-21
ENSDARG00000013730	slc4a4a	155.053	6.68471	3.91687e-23	3.6691e-21
ENSDARG00000043746	nrxn3a	130.572	4.33532	4.57263e-23	4.26382e-21
ENSDARG00000076804	ttyh1	297.446	3.63948	4.75812e-23	4.41662e-21
ENSDARG00000009106	serinc1	3050.25	1.79484	6.16889e-23	5.70022e-21
ENSDARG00000004386	si:dkey-153k10.9	124.76	5.32051	6.26259e-23	5.76074e-21
ENSDARG00000008247	vezf1a	484.457	-1.54162	6.33357e-23	5.79991e-21
ENSDARG00000103490	dpysl4	522.414	2.18715	6.36233e-23	5.80023e-21
ENSDARG00000034424	atp1b2b	622.313	5.99821	6.52887e-23	5.9256e-21
ENSDARG00000103057	zfhx3	1757.68	2.72145	7.23415e-23	6.53667e-21
ENSDARG00000038446	nrp2b	519.41	1.98768	8.20425e-23	7.37536e-21
ENSDARG00000104439	cldnd1a	351.232	2.52186	8.23457e-23	7.37536e-21
ENSDARG00000098240	meis2a	766.374	2.79309	8.4707e-23	7.55372e-21
ENSDARG00000074073	map6b	81.69	4.72149	8.846e-23	7.85409e-21
ENSDARG00000105362	faim2b	67.3168	4.9591	8.99192e-23	7.94909e-21
ENSDARG00000002601	irx7	204.131	7.56432	9.05552e-23	7.97081e-21
ENSDARG00000004621	gpm6ab	7928.64	2.03118	9.37603e-23	8.21751e-21
ENSDARG00000074328	apba1b	623.345	3.20992	9.52635e-23	8.31357e-21
ENSDARG00000073732	myh14	454.914	2.13098	1.05495e-22	9.1673e-21
ENSDARG00000103950	pcdh1gc6	162.858	3.7798	1.07867e-22	9.33365e-21
ENSDARG00000059473	kank4	76.3142	4.80946	1.08496e-22	9.34848e-21
ENSDARG00000052816	shmt1	1303.08	-2.35565	1.22244e-22	1.04889e-20
ENSDARG00000005128	rnaseh2b	1007.44	-2.48407	1.23172e-22	1.05242e-20
ENSDARG00000090126	si:ch211-105f12.2	89.6438	5.17609	1.41376e-22	1.20293e-20
ENSDARG00000063299	pcloa	121.581	6.87339	1.46159e-22	1.23847e-20
ENSDARG00000053666	myb	510.473	-2.55445	1.87219e-22	1.57984e-20
ENSDARG00000060041	lig1	2558.14	-2.35344	1.94773e-22	1.63681e-20
ENSDARG00000077847	olfm2a	211.18	11.2898	2.27934e-22	1.90764e-20
ENSDARG00000018397	hpca	543.722	2.11356	2.30628e-22	1.92231e-20
ENSDARG00000100851	gphnb	139.688	5.67381	2.36107e-22	1.95997e-20
ENSDARG00000102793	slc16a6a	193.2	-2.88611	2.49778e-22	2.06507e-20
ENSDARG00000100478	CABZ01117620.1	83.4499	5.67153	2.64528e-22	2.1782e-20
ENSDARG00000105529	vgf	83.5775	4.569	2.66101e-22	2.18235e-20
ENSDARG00000102430	opn6a	707.455	6.40557	3.29542e-22	2.69183e-20
ENSDARG00000043448	itm2ca	485.404	6.12914	3.64509e-22	2.96559e-20
ENSDARG00000028048	rdh8a	764.927	4.05602	3.73756e-22	3.02876e-20
ENSDARG00000004712	tbr1b	84.0782	5.95708	3.78265e-22	3.05318e-20
ENSDARG00000005916	srpk3	127.07	3.39151	3.83996e-22	3.08724e-20
ENSDARG00000044532	nr4a2b	129.762	6.68419	4.02245e-22	3.21724e-20
ENSDARG00000079840	kcnma1a	274.109	5.81746	4.03317e-22	3.21724e-20
ENSDARG00000024785	ctnna2	445.862	3.14736	4.33987e-22	3.44842e-20
ENSDARG00000045893	kctd15a	568.027	3.67833	4.77952e-22	3.78305e-20
ENSDARG00000040291	cadm4	141.654	4.44444	4.83377e-22	3.81121e-20
ENSDARG00000034668	celf3a	1889.99	2.74909	4.85712e-22	3.81489e-20
ENSDARG00000014273	camk2d2	387.337	6.44666	5.91908e-22	4.63117e-20
ENSDARG00000076440	btbd6a	273.319	3.11114	6.09646e-22	4.75175e-20
ENSDARG00000062906	kcnv2b	121.517	10.5524	6.77343e-22	5.25933e-20
ENSDARG00000014817	ranbp1	5240.76	-1.93397	7.09428e-22	5.48759e-20
ENSDARG00000004415	tcf7l2	414.221	-2.34915	7.21795e-22	5.56218e-20
ENSDARG00000096398	si:ch211-276a17.5	159.244	7.97372	7.4423e-22	5.7135e-20
ENSDARG00000098652	pcdh11	386.565	3.92125	7.52624e-22	5.7563e-20
ENSDARG00000054683	prdm8b	955.088	7.38498	8.3093e-22	6.3315e-20
ENSDARG00000054155	pcna	25118.4	-2.49186	9.24764e-22	7.0203e-20
ENSDARG00000008735	atp6ap2	1774.43	1.5518	9.72072e-22	7.35211e-20
ENSDARG00000038894	tmx3	598.023	5.9107	9.78958e-22	7.36342e-20
ENSDARG00000002445	prdm1a	1185.33	5.35802	9.8078e-22	7.36342e-20
ENSDARG00000060711	sv2bb	150.174	5.23355	1.01451e-21	7.58874e-20
ENSDARG00000010958	glmnb	194.392	5.47389	1.16034e-21	8.64793e-20
ENSDARG00000069297	upf3a	229.886	3.38136	1.17374e-21	8.71596e-20
ENSDARG00000059057	atpv0e2	1470.72	3.53503	1.26997e-21	9.3964e-20
ENSDARG00000091683	cnrip1a	1060.47	3.67029	1.28577e-21	9.45655e-20
ENSDARG00000045087	cdk5r1b	90.7119	5.70593	1.28736e-21	9.45655e-20
ENSDARG00000006206	pou4f3	145.583	10.2751	1.3853e-21	1.01395e-19
ENSDARG00000016835	tcirg1a	159.911	2.60517	1.41831e-21	1.03441e-19
ENSDARG00000023002	dtl	376.185	-2.55867	1.49316e-21	1.08512e-19
ENSDARG00000091359	CABZ01118678.2	145.246	5.17605	1.62779e-21	1.17876e-19
ENSDARG00000079891	dnajc6	136.923	6.80975	1.79829e-21	1.29763e-19
ENSDARG00000104945	sncb	1075.68	4.37238	2.14178e-21	1.54005e-19
ENSDARG00000058818	rbm38	483.476	2.04195	2.19995e-21	1.57632e-19
ENSDARG00000014891	robo2	513.402	4.70218	2.25945e-21	1.60998e-19
ENSDARG00000019613	ip6k2b	512.115	3.17185	2.26269e-21	1.60998e-19
ENSDARG00000035649	ext1c	72.5661	5.54079	2.34788e-21	1.6648e-19
ENSDARG00000045150	csnk1e	133.191	4.12941	2.43236e-21	1.71873e-19
ENSDARG00000032868	pde4ba	316.336	3.19454	2.56634e-21	1.80715e-19
ENSDARG00000074839	impg1b	69.4163	5.46649	2.69584e-21	1.89182e-19
ENSDARG00000027419	gad1b	114.46	7.45997	2.75114e-21	1.92401e-19
ENSDARG00000061006	cyb5d2	76.9047	3.19425	2.90845e-21	2.02708e-19
ENSDARG00000051981	STX3 (1 of many)	183.28	4.99581	3.31524e-21	2.30274e-19
ENSDARG00000099720	evlb	74.7563	6.69474	3.53098e-21	2.44427e-19
ENSDARG00000053130	pcp4a	447.428	4.20394	3.54583e-21	2.44627e-19
ENSDARG00000003098	kdm5bb	1136.86	1.90169	3.78196e-21	2.60038e-19
ENSDARG00000017294	gnai2b	228.511	3.53088	3.89696e-21	2.67046e-19
ENSDARG00000104541	msh6	500.295	-2.80267	4.11494e-21	2.81041e-19
ENSDARG00000070654	pex5	212.625	2.79416	4.36812e-21	2.97338e-19
ENSDARG00000035634	rfc5	1803.23	-1.94885	4.45339e-21	3.02135e-19
ENSDARG00000073707	cnksr2b	137.245	4.68036	4.62581e-21	3.12794e-19
ENSDARG00000062686	megf11	87.7219	3.36744	4.82899e-21	3.25455e-19
ENSDARG00000007624	gins1	391.508	-2.12021	5.29764e-21	3.55865e-19
ENSDARG00000104442	aatkb	70.3992	6.00586	5.65264e-21	3.78371e-19
ENSDARG00000032623	rcan3	153.175	7.85954	5.66972e-21	3.78371e-19
ENSDARG00000019213	CTBP1	435.288	1.53985	5.81791e-21	3.86995e-19
ENSDARG00000099563	inpp5ka	316.043	2.52475	5.94275e-21	3.94016e-19
ENSDARG00000027236	rs1a	1801.82	7.62948	6.13668e-21	4.05557e-19
ENSDARG00000042114	bin1a	90.8635	4.30295	6.63872e-21	4.37321e-19
ENSDARG00000012126	zgc:109965	1256.97	6.62105	6.91442e-21	4.54018e-19
ENSDARG00000016301	zgc:65894	501.395	4.28955	7.76704e-21	5.08368e-19
ENSDARG00000043012	napgb	168.75	3.2178	7.89848e-21	5.15319e-19
ENSDARG00000062003	myo5b	201.126	2.69938	8.02609e-21	5.21977e-19
ENSDARG00000030106	stmn4	100.689	5.13547	8.35736e-21	5.41796e-19
ENSDARG00000104435	MAP7	137.65	4.47198	8.64792e-21	5.58858e-19
ENSDARG00000013295	slc2a3a	103.48	6.59006	1.00319e-20	6.46249e-19
ENSDARG00000018069	rdh12	124.012	3.76911	1.02292e-20	6.56888e-19
ENSDARG00000016676	gnao1a	1531.28	2.09495	1.08266e-20	6.9307e-19
ENSDARG00000056186	eif5a2	8612.15	-1.64354	1.11842e-20	7.13724e-19
ENSDARG00000098880	pclob	263.603	5.16965	1.15733e-20	7.36259e-19
ENSDARG00000057626	josd2	426.913	1.44583	1.18697e-20	7.52769e-19
ENSDARG00000060148	sh3pxd2aa	228.82	3.73871	1.1952e-20	7.55638e-19
ENSDARG00000006467	pcdh8	318.745	3.90383	1.20595e-20	7.60086e-19
ENSDARG00000011170	ndrg2	636.353	2.57407	1.21975e-20	7.66415e-19
ENSDARG00000099203	atp1b2a	3063.78	2.30695	1.30443e-20	8.17112e-19
ENSDARG00000070228	cdk6	285.537	-2.47704	1.33874e-20	8.36038e-19
ENSDARG00000078512	acaca	146.759	2.91843	1.39153e-20	8.66354e-19
ENSDARG00000024877	ptgr1	1535.5	-2.6419	1.55214e-20	9.6341e-19
ENSDARG00000053201	zgc:172323	91.5805	5.61718	1.55926e-20	9.64899e-19
ENSDARG00000091623	tmem74	224.416	3.64196	1.62247e-20	1.00098e-18
ENSDARG00000020544	rem1	397	4.0173	1.70919e-20	1.0513e-18
ENSDARG00000042872	zdhhc8a	178.87	6.8299	1.77721e-20	1.08986e-18
ENSDARG00000074378	junba	510.317	5.73201	1.86402e-20	1.13968e-18
ENSDARG00000054978	kifc3	268.644	2.34145	1.87036e-20	1.14014e-18
ENSDARG00000024865	dscama	350.78	2.84549	2.00987e-20	1.22153e-18
ENSDARG00000101437	BX511010.2	171.619	3.01071	2.21262e-20	1.34077e-18
ENSDARG00000061918	cplx2	166.665	2.77558	2.30478e-20	1.39248e-18
ENSDARG00000008660	coro1b	440.317	2.50589	2.55545e-20	1.53937e-18
ENSDARG00000098526	gpr75	84.0359	4.09671	2.71845e-20	1.63275e-18
ENSDARG00000062323	adam23a	76.2652	4.78997	2.78262e-20	1.66639e-18
ENSDARG00000029689	tkta	256.013	5.16206	2.87124e-20	1.71443e-18
ENSDARG00000086104	slco5a2	280.608	1.96521	2.94517e-20	1.75345e-18
ENSDARG00000091293	dmxl2	176.082	4.47991	3.00153e-20	1.78181e-18
ENSDARG00000057114	hpf1	1016.85	-1.95586	3.21573e-20	1.90343e-18
ENSDARG00000078226	cdh12a	114.922	5.95896	3.63837e-20	2.14737e-18
ENSDARG00000099850	iqsec3a	130.764	6.19475	3.8296e-20	2.25372e-18
ENSDARG00000037188	rpa2	2709.64	-2.44971	4.61648e-20	2.709e-18
ENSDARG00000019945	ptprdb	364.876	4.86131	4.67384e-20	2.7348e-18
ENSDARG00000054560	her15.1	754.04	-1.89217	4.72539e-20	2.75706e-18
ENSDARG00000089009	frmpd1b	409.816	1.97256	5.06396e-20	2.94619e-18
ENSDARG00000012603	eif3ja	716.955	-1.06681	5.2882e-20	3.06791e-18
ENSDARG00000068716	cuedc1a	436.607	3.82187	5.30403e-20	3.06837e-18
ENSDARG00000101478	plppr2a	140.085	6.53171	6.45658e-20	3.72457e-18
ENSDARG00000034086	zgc:65895	279.581	2.27517	6.56662e-20	3.77738e-18
ENSDARG00000093064	SMIM18	130.565	4.34157	6.59718e-20	3.7843e-18
ENSDARG00000016154	zfp36l1a	2083.72	-2.36613	6.6726e-20	3.81684e-18
ENSDARG00000055740	march9	70.9028	5.4935	6.70038e-20	3.82202e-18
ENSDARG00000077053	ppfia3	88.3419	5.19022	6.78726e-20	3.86079e-18
ENSDARG00000026926	rom1b	108.997	8.04375	7.29852e-20	4.14009e-18
ENSDARG00000022213	uck2b	1470.34	-1.48208	7.84564e-20	4.43811e-18
ENSDARG00000104204	slc1a8a	179.307	5.82199	8.214e-20	4.63365e-18
ENSDARG00000028401	rhogc	928.133	-1.37852	9.16208e-20	5.15424e-18
ENSDARG00000079000	tp53bp1	482.404	-2.40098	9.36663e-20	5.25483e-18
ENSDARG00000055314	mcmbp	878.004	-2.45839	9.42161e-20	5.2712e-18
ENSDARG00000055792	foxo4	957.409	2.15863	9.99368e-20	5.57598e-18
ENSDARG00000058868	apc	1039.27	1.73594	1.0066e-19	5.60105e-18
ENSDARG00000070688	ncalda	1609.55	-2.10119	1.02874e-19	5.70802e-18
ENSDARG00000091509	atp6ap1la	122.188	8.36602	1.03142e-19	5.70802e-18
ENSDARG00000019362	ptbp1a	1006.41	-1.40078	1.07969e-19	5.95901e-18
ENSDARG00000100558	slbp	2866.01	-2.12204	1.12567e-19	6.19606e-18
ENSDARG00000056004	sprn	100.185	6.20516	1.14113e-19	6.26426e-18
ENSDARG00000076768	reps2	834.402	3.46296	1.21792e-19	6.66785e-18
ENSDARG00000029761	mpp6b	592.273	2.71079	1.27188e-19	6.94469e-18
ENSDARG00000014522	cdh6	417.413	3.51897	1.35281e-19	7.36686e-18
ENSDARG00000058117	snap25b	2571.54	6.27347	1.38176e-19	7.50448e-18
ENSDARG00000011334	ncaldb	135.06	5.99771	1.41925e-19	7.68769e-18
ENSDARG00000059960	plch2a	135.576	7.27943	1.44346e-19	7.79812e-18
ENSDARG00000059244	arfip2a	435.544	2.19824	1.4758e-19	7.95182e-18
ENSDARG00000040163	prim1	533.754	-2.16829	1.48631e-19	7.98733e-18
ENSDARG00000040725	zgc:114130	345.845	-2.7284	1.65709e-19	8.88175e-18
ENSDARG00000060243	enox1	105.233	4.26022	1.76628e-19	9.44218e-18
ENSDARG00000075823	ZNF608	101.637	2.87719	1.78077e-19	9.49478e-18
ENSDARG00000009499	syne1a	423.25	1.81342	1.80742e-19	9.61178e-18
ENSDARG00000061600	tmem2	169.296	-2.34164	1.83055e-19	9.70952e-18
ENSDARG00000070734	dyrk4	63.228	4.85004	1.85393e-19	9.80806e-18
ENSDARG00000057016	cdc14ab	669.457	2.11604	1.96938e-19	1.03736e-17
ENSDARG00000005800	ampd3a	99.2299	7.14944	1.97099e-19	1.03736e-17
ENSDARG00000043497	scrn2	179.419	4.24944	2.02383e-19	1.06243e-17
ENSDARG00000061817	kif1aa	394.628	4.36939	2.0732e-19	1.08556e-17
ENSDARG00000029114	si:dkey-40m6.8	170.856	5.8276	2.08173e-19	1.08724e-17
ENSDARG00000001710	flot1a	389.581	3.06416	2.10926e-19	1.09881e-17
ENSDARG00000056831	gng2	1159.82	2.34161	2.30308e-19	1.19672e-17
ENSDARG00000037646	rgs11	117.418	10.3937	2.52977e-19	1.31118e-17
ENSDARG00000077596	phf24	109.801	5.23368	2.57327e-19	1.33035e-17
ENSDARG00000021151	ptpreb	66.3041	6.35685	2.68031e-19	1.38219e-17
ENSDARG00000015314	zc4h2	3979.91	2.00441	2.7277e-19	1.40308e-17
ENSDARG00000104431	slc1a3a	171.744	-2.4255	2.84596e-19	1.46023e-17
ENSDARG00000036549	agpat3	1065.96	1.55841	2.89489e-19	1.48162e-17
ENSDARG00000016263	zdhhc5a	533.116	1.84458	2.91974e-19	1.4906e-17
ENSDARG00000002216	tbx3a	820.843	3.24876	2.96846e-19	1.51169e-17
ENSDARG00000075362	dfnb31a	117.627	3.3534	3.30792e-19	1.68038e-17
ENSDARG00000103543	gngt2b	819.63	14.046	3.32732e-19	1.68603e-17
ENSDARG00000074680	rims1a	74.099	4.91059	3.36346e-19	1.70013e-17
ENSDARG00000004702	irf2bp2a	1129.92	1.41937	3.81437e-19	1.92329e-17
ENSDARG00000025106	ppp3cb	180.228	5.28689	3.87773e-19	1.95042e-17
ENSDARG00000105575	si:dkey-6n21.12	152.01	-2.32366	3.95311e-19	1.98345e-17
ENSDARG00000025299	tspan9a	104.573	3.85018	4.0045e-19	2.00006e-17
ENSDARG00000077473	mych	547.52	-2.58472	4.00579e-19	2.00006e-17
ENSDARG00000053771	APBB3	80.1944	6.19486	4.05565e-19	2.02001e-17
ENSDARG00000029112	gem	93.2658	5.29859	4.16978e-19	2.0718e-17
ENSDARG00000069438	neurl1aa	112.076	4.27746	4.23921e-19	2.10119e-17
ENSDARG00000103937	ndrg4	3203.22	5.92444	4.37712e-19	2.16429e-17
ENSDARG00000100908	lcor	678.522	2.39652	4.4277e-19	2.18401e-17
ENSDARG00000098380	sncgb	508.821	4.41473	4.43929e-19	2.18445e-17
ENSDARG00000037122	TENM2 (1 of many)	83.5506	6.83811	4.49202e-19	2.20508e-17
ENSDARG00000101606	rims2a	90.3119	6.29543	4.51785e-19	2.21245e-17
ENSDARG00000008413	atp11a	274.418	3.64643	4.67932e-19	2.28604e-17
ENSDARG00000101037	asf1ba	1700.92	-2.21907	5.01991e-19	2.44658e-17
ENSDARG00000103409	uhrf1	1367.78	-2.44758	5.18177e-19	2.51945e-17
ENSDARG00000070045	celf4	170.479	4.48725	5.43537e-19	2.63648e-17
ENSDARG00000059279	tfap2a	2909.43	5.46422	5.55164e-19	2.6865e-17
ENSDARG00000090337	pprc1	453.608	-2.50924	5.82763e-19	2.81338e-17
ENSDARG00000074849	rac1a	2735.57	-1.0268	5.98392e-19	2.88202e-17
ENSDARG00000056151	tyrp1b	16665.4	1.65327	5.99946e-19	2.88271e-17
ENSDARG00000042646	zgc:77784	289.519	6.34505	6.01919e-19	2.8854e-17
ENSDARG00000056877	vamp2	729.318	4.01075	6.23343e-19	2.9811e-17
ENSDARG00000001880	stx3a	239.155	3.38586	6.32014e-19	3.01551e-17
ENSDARG00000078430	tiam1a	599.275	3.19146	6.62328e-19	3.15278e-17
ENSDARG00000032865	pacsin1a	169.919	5.47922	6.73622e-19	3.19908e-17
ENSDARG00000102690	rims2b	78.0463	4.87887	6.80637e-19	3.22489e-17
ENSDARG00000102820	cib2	359.308	2.1599	7.32623e-19	3.46279e-17
ENSDARG00000092039	si:dkey-70p6.1	109.115	5.04589	7.34239e-19	3.46279e-17
ENSDARG00000016598	ckmt1	251.577	9.1656	7.82258e-19	3.68076e-17
ENSDARG00000004472	atat1	363.587	2.79697	7.90706e-19	3.71196e-17
ENSDARG00000036136	tipin	686.549	-2.04099	8.64646e-19	4.04976e-17
ENSDARG00000044684	rbp4l	179.376	5.70483	8.81618e-19	4.1198e-17
ENSDARG00000056122	gdi1	1588.63	1.95578	8.92278e-19	4.16009e-17
ENSDARG00000063007	apc2	171.731	3.88739	9.27777e-19	4.31575e-17
ENSDARG00000069600	zgc:109889	650.671	2.56156	9.94684e-19	4.61646e-17
ENSDARG00000035957	gmnn	364.094	-2.93826	1.0261e-18	4.75148e-17
ENSDARG00000045776	cnbpa	6404.87	-1.76147	1.05192e-18	4.86003e-17
ENSDARG00000038770	zgc:103625	557.137	7.16276	1.06457e-18	4.90734e-17
ENSDARG00000006983	celf3b	192.054	3.20646	1.0894e-18	5.01052e-17
ENSDARG00000057830	dnmt3bb.2	229.71	-2.28942	1.11891e-18	5.13466e-17
ENSDARG00000093677	si:ch211-56a11.2	329.781	5.05514	1.14956e-18	5.26349e-17
ENSDARG00000103717	CT978957.3	137.726	-1.9317	1.16191e-18	5.30815e-17
ENSDARG00000036446	PRKAR2B	215.386	4.68985	1.18775e-18	5.41409e-17
ENSDARG00000056915	si:ch211-237l4.6	246.81	4.27465	1.21227e-18	5.51354e-17
ENSDARG00000037238	smad5	888.72	-1.42303	1.21989e-18	5.53585e-17
ENSDARG00000059475	camsap3	275.07	3.16153	1.28048e-18	5.79795e-17
ENSDARG00000034916	hat1	1458.58	-1.69039	1.29355e-18	5.84414e-17
ENSDARG00000070498	phyhiplb	183.2	5.58185	1.34961e-18	6.08396e-17
ENSDARG00000021556	ubl3b	1320.76	1.87881	1.40422e-18	6.31621e-17
ENSDARG00000004988	ppp3ca	144.282	3.74439	1.47532e-18	6.62145e-17
ENSDARG00000101858	DST	227.089	3.46389	1.48603e-18	6.65486e-17
ENSDARG00000030326	efna1a	327.323	2.4045	1.50385e-18	6.71996e-17
ENSDARG00000034215	rab42a	190.204	3.66931	1.53101e-18	6.82635e-17
ENSDARG00000068480	map7d2a	230.17	3.37428	1.59725e-18	7.1062e-17
ENSDARG00000074902	nol4la	858.819	2.64509	1.60613e-18	7.13017e-17
ENSDARG00000044719	nrsn1	86.8238	9.91662	1.66067e-18	7.35631e-17
ENSDARG00000103648	znf536	166.099	3.19063	1.67811e-18	7.41745e-17
ENSDARG00000056218	tnika	293.273	2.18139	1.82687e-18	8.05756e-17
ENSDARG00000059163	irbp	100.429	7.69542	1.83088e-18	8.05786e-17
ENSDARG00000017338	kidins220b	478.662	2.27671	1.88679e-18	8.28607e-17
ENSDARG00000056479	rab1bb	757.626	2.3152	1.91392e-18	8.38718e-17
ENSDARG00000104413	rogdi	404.721	2.55217	1.94833e-18	8.51966e-17
ENSDARG00000097196	CR847531.1	88.0648	9.95856	2.29081e-18	9.99588e-17
ENSDARG00000090213	rheb	382.075	2.70033	2.32591e-18	1.01274e-16
ENSDARG00000018891	rnaseh2a	1683.6	-2.14527	2.51072e-18	1.09088e-16
ENSDARG00000018921	fam84a	72.6274	4.28678	2.63968e-18	1.14448e-16
ENSDARG00000039208	nasp	3632.62	-2.16332	2.70718e-18	1.17126e-16
ENSDARG00000042329	BCR (1 of many)	202.924	2.52261	2.7724e-18	1.19694e-16
ENSDARG00000079857	si:ch211-189k9.2	90.4844	3.14109	2.90477e-18	1.25144e-16
ENSDARG00000017532	kif25	92.2251	10.117	2.92667e-18	1.25822e-16
ENSDARG00000098969	reln	61.2283	5.15826	2.98468e-18	1.28046e-16
ENSDARG00000043510	vamp4	391.622	1.68269	3.00217e-18	1.28527e-16
ENSDARG00000040606	tfap2c	1836.58	3.90912	3.1754e-18	1.35659e-16
ENSDARG00000057317	nexn	148.027	6.17066	3.27286e-18	1.39531e-16
ENSDARG00000032820	rxfp2a	21.6831	19.5859	3.34315e-18	1.4223e-16
ENSDARG00000030614	syt1a	298.804	4.91119	3.54069e-18	1.50235e-16
ENSDARG00000100166	si:dkeyp-9d4.3	111.709	10.4399	3.54602e-18	1.50235e-16
ENSDARG00000093091	iqsec3b	49.0895	5.53641	3.73605e-18	1.57959e-16
ENSDARG00000001910	rorab	1377.33	2.92554	3.82613e-18	1.6135e-16
ENSDARG00000036257	rasal2	698.067	-2.15975	3.83206e-18	1.6135e-16
ENSDARG00000031720	clstn1	1096.67	2.08077	3.8841e-18	1.63204e-16
ENSDARG00000079939	jmjd1cb	944.101	1.97563	3.90649e-18	1.63808e-16
ENSDARG00000033599	zgc:100906	198.361	3.26698	4.01701e-18	1.68097e-16
ENSDARG00000031283	vamp1	224.666	4.16821	4.07418e-18	1.70141e-16
ENSDARG00000024109	naa40	2070.28	-1.40817	4.1027e-18	1.70982e-16
ENSDARG00000075837	si:dkey-1d7.3	81.2657	7.0365	4.15759e-18	1.72917e-16
ENSDARG00000059801	pdzd2	332.526	3.17969	4.17067e-18	1.73108e-16
ENSDARG00000098589	cyb5a	934.773	-1.77827	4.79674e-18	1.9869e-16
ENSDARG00000041062	calb2a	357.63	7.14279	4.84874e-18	2.00438e-16
ENSDARG00000011404	fen1	3043.61	-2.30651	4.99419e-18	2.06033e-16
ENSDARG00000045316	map7d2b	165.342	3.5174	5.04519e-18	2.07717e-16
ENSDARG00000087330	maza	114.409	3.25628	5.06627e-18	2.08166e-16
ENSDARG00000076310	FBXO41 (1 of many)	470.754	5.92811	5.28531e-18	2.1673e-16
ENSDARG00000089458	rp1l1a	110.764	5.2975	5.31175e-18	2.17377e-16
ENSDARG00000056797	ppp2r2ca	114.852	6.94917	5.49064e-18	2.24249e-16
ENSDARG00000070463	e2f3	778.727	-2.01	5.55225e-18	2.26312e-16
ENSDARG00000011602	si:dkeyp-117h8.2	205.919	2.6797	5.73584e-18	2.33186e-16
ENSDARG00000076169	pold3	937.59	-1.82189	5.74371e-18	2.33186e-16
ENSDARG00000104279	appa	1342.04	1.31647	6.07258e-18	2.46048e-16
ENSDARG00000032565	cacng2a	45.2871	4.27475	6.29316e-18	2.5448e-16
ENSDARG00000012460	rassf4	153.97	5.05326	6.53348e-18	2.63676e-16
ENSDARG00000017229	megf10	99.8197	9.65383	6.58769e-18	2.6534e-16
ENSDARG00000040008	neurod6a	70.9482	9.47936	6.79913e-18	2.73317e-16
ENSDARG00000007184	zbtb16a	244.18	-3.22204	7.19519e-18	2.8867e-16
ENSDARG00000056639	rltpr	481.258	3.13777	7.33607e-18	2.93745e-16
ENSDARG00000016854	neurod2	70.0087	9.43058	7.39144e-18	2.95383e-16
ENSDARG00000016156	fam53b	1534.22	-1.88872	7.44508e-18	2.96945e-16
ENSDARG00000071709	ppp1r9bb	84.1877	5.04187	7.53167e-18	2.99813e-16
ENSDARG00000037178	zic2b	967.86	-2.49955	7.83385e-18	3.11236e-16
ENSDARG00000102047	mab21l1	3396.97	1.0278	7.91228e-18	3.13741e-16
ENSDARG00000012896	anos1a	95.6695	10.4124	9.04906e-18	3.58122e-16
ENSDARG00000062420	nfia	486.589	2.85912	9.86805e-18	3.89778e-16
ENSDARG00000097560	BX511311.5	76.4129	6.50952	1.04714e-17	4.12811e-16
ENSDARG00000101578	e2f4	626.091	-1.94358	1.04938e-17	4.12896e-16
ENSDARG00000077489	lrfn2b	58.559	5.59977	1.07136e-17	4.20736e-16
ENSDARG00000068787	slc6a17	48.988	4.63241	1.09856e-17	4.30588e-16
ENSDARG00000101387	CAMK2N1	82.1549	5.751	1.10081e-17	4.30644e-16
ENSDARG00000034940	slc1a7a	135.378	6.85183	1.17594e-17	4.59156e-16
ENSDARG00000104701	map7d1b	168.633	1.64042	1.23301e-17	4.8052e-16
ENSDARG00000077523	TDRD7 (1 of many)	91.0947	4.14465	1.23674e-17	4.81057e-16
ENSDARG00000000887	GTSF1 (1 of many)	112.163	-3.14652	1.25396e-17	4.86828e-16
ENSDARG00000097189	FP101861.1	131.48	-2.8209	1.27614e-17	4.94498e-16
ENSDARG00000095802	si:ch1073-155h21.2	62.669	9.92804	1.41599e-17	5.47649e-16
ENSDARG00000100093	ppp2r2ba	103.223	5.86994	1.43719e-17	5.54797e-16
ENSDARG00000057683	mcm6	2260.15	-2.29438	1.68793e-17	6.50362e-16
ENSDARG00000039966	prom1a	134.331	2.45946	1.75175e-17	6.73681e-16
ENSDARG00000007808	zdhhc16a	365.837	1.91989	1.75859e-17	6.75041e-16
ENSDARG00000099793	cspg5b	1957.4	2.19373	1.77659e-17	6.80041e-16
ENSDARG00000023228	vsnl1a	126.577	6.13897	1.77828e-17	6.80041e-16
ENSDARG00000056554	rap1gap	89.7022	4.43828	1.81557e-17	6.93006e-16
ENSDARG00000040237	mef2d	759.118	2.47011	1.83598e-17	6.99488e-16
ENSDARG00000021345	prph2l	130.501	6.77975	1.85292e-17	7.04629e-16
ENSDARG00000076055	rpgrip1	201.241	4.94959	1.88941e-17	7.17167e-16
ENSDARG00000011582	sox5	449.743	3.20936	1.94158e-17	7.35602e-16
ENSDARG00000102794	FQ311890.1	71.8019	3.88305	1.95077e-17	7.37716e-16
ENSDARG00000058480	chtf18	303.851	-2.29304	2.02811e-17	7.65546e-16
ENSDARG00000020217	cpsf4	707.723	-1.03835	2.03695e-17	7.67465e-16
ENSDARG00000006497	rtn1a	3267.94	2.50436	2.06017e-17	7.74783e-16
ENSDARG00000018025	tbx2a	792.444	1.66849	2.11121e-17	7.92518e-16
ENSDARG00000014329	npm1a	4377.51	-2.00564	2.17417e-17	8.14656e-16
ENSDARG00000059311	dpysl5b	117.689	5.56388	2.22001e-17	8.30309e-16
ENSDARG00000025847	sox12	1068.5	3.21112	2.22723e-17	8.31486e-16
ENSDARG00000019302	mid1ip1b	1610.27	2.16888	2.36618e-17	8.81748e-16
ENSDARG00000090963	atp6ap1lb	288.894	4.40106	2.40073e-17	8.92993e-16
ENSDARG00000045685	cntn1b	238.276	11.5414	2.42858e-17	9.0171e-16
ENSDARG00000104582	zgc:77058	421.177	3.04261	2.52647e-17	9.36352e-16
ENSDARG00000011769	cpm	92.9407	4.16979	2.7992e-17	1.03555e-15
ENSDARG00000032619	tob1a	167.353	3.28236	2.84987e-17	1.05239e-15
ENSDARG00000019335	hes6	7055.85	-2.05533	2.8813e-17	1.06208e-15
ENSDARG00000071011	cdk5r2a	173.096	9.79076	3.01432e-17	1.10911e-15
ENSDARG00000063578	DGKI	74.9092	4.2445	3.08871e-17	1.13444e-15
ENSDARG00000014499	nutf2l	2414.74	-2.14409	3.10568e-17	1.13862e-15
ENSDARG00000099927	dpf1	149.043	3.59187	3.14277e-17	1.15015e-15
ENSDARG00000003941	rrs1	1268.87	-2.08592	3.39404e-17	1.23989e-15
ENSDARG00000044861	opn1lw2	1325.48	11.8988	3.46461e-17	1.26341e-15
ENSDARG00000002912	adipor1a	913.136	2.43146	3.54698e-17	1.29114e-15
ENSDARG00000036855	plagx	805.82	-2.0602	3.6556e-17	1.32831e-15
ENSDARG00000042533	gstm.1	543.835	-1.63653	3.95405e-17	1.4342e-15
ENSDARG00000002255	epb41l3a	238.236	7.67294	4.24816e-17	1.53815e-15
ENSDARG00000035357	gnb2	179.401	3.05069	4.54712e-17	1.64348e-15
ENSDARG00000057738	hells	1025.79	-2.08056	4.55704e-17	1.64416e-15
ENSDARG00000052721	prim2	944.804	-2.11643	4.62795e-17	1.6668e-15
ENSDARG00000015070	pola2	1000.91	-2.27711	4.78666e-17	1.72092e-15
ENSDARG00000097855	C2orf88	143.177	3.93965	4.86259e-17	1.74515e-15
ENSDARG00000045308	pola1	527.124	-2.2946	4.98007e-17	1.78417e-15
ENSDARG00000076689	gramd1a	367.029	2.25836	5.07657e-17	1.81556e-15
ENSDARG00000103730	vgll4b	738.328	-1.58426	5.11544e-17	1.82627e-15
ENSDARG00000070955	hmx3a	106.892	4.76857	5.6494e-17	2.01337e-15
ENSDARG00000013813	fam219ab	126.188	2.8611	5.86769e-17	2.08753e-15
ENSDARG00000052558	porcn	62.4156	9.21847	5.93504e-17	2.10782e-15
ENSDARG00000053375	nptxrb	55.7971	6.3051	6.20807e-17	2.19848e-15
ENSDARG00000025728	grin1b	160.747	11.159	6.2162e-17	2.19848e-15
ENSDARG00000037921	gng13b	5865.93	7.21503	6.22262e-17	2.19848e-15
ENSDARG00000100562	CABZ01080702.1	633.621	1.16711	6.39543e-17	2.25563e-15
ENSDARG00000042527	unga	779.636	-2.25208	6.76265e-17	2.38104e-15
ENSDARG00000039502	eef1a1a	76.6265	8.03864	6.79117e-17	2.38696e-15
ENSDARG00000039626	nrgna	129.867	10.0971	6.91569e-17	2.42655e-15
ENSDARG00000056605	wbp2	123.735	2.87628	6.961e-17	2.43826e-15
ENSDARG00000020328	plekha6	182.836	2.77875	7.12038e-17	2.48982e-15
ENSDARG00000016484	dkc1	2224.32	-1.97623	7.31171e-17	2.55235e-15
ENSDARG00000070951	hmga1b	573.713	2.87352	7.33345e-17	2.55366e-15
ENSDARG00000014675	efna3a	33.576	4.57266	7.34048e-17	2.55366e-15
ENSDARG00000062693	nrxn3b	215.358	6.6105	7.45321e-17	2.58847e-15
ENSDARG00000012215	umps	620.303	-2.28136	7.48418e-17	2.59481e-15
ENSDARG00000068691	kctd4	63.4249	6.17371	7.49768e-17	2.59509e-15
ENSDARG00000060238	uacab	337.782	1.96944	7.56561e-17	2.61417e-15
ENSDARG00000012820	nop56	3647.81	-1.69784	7.84423e-17	2.70586e-15
ENSDARG00000056725	hmgb3a	6345.7	1.31537	7.98394e-17	2.74941e-15
ENSDARG00000094836	si:ch211-195b15.8	107.554	3.6076	8.0107e-17	2.75319e-15
ENSDARG00000042563	mis18bp1	268.337	-2.15117	8.02188e-17	2.75319e-15
ENSDARG00000005574	vsx2	1160.79	-2.23818	8.14755e-17	2.79092e-15
ENSDARG00000019529	parp1	1221.76	-1.59154	8.15916e-17	2.79092e-15
ENSDARG00000030756	dnmt1	1027	-2.21138	8.24e-17	2.81386e-15
ENSDARG00000062650	rif1	555.05	-2.05897	8.57139e-17	2.92214e-15
ENSDARG00000070601	RASSF5	385.686	3.97714	8.93935e-17	3.03943e-15
ENSDARG00000014866	hprt1l	241.725	2.82035	8.94519e-17	3.03943e-15
ENSDARG00000052769	glrbb	121.216	5.38247	9.12077e-17	3.09394e-15
ENSDARG00000015240	cdkl5	117.322	5.56193	9.74041e-17	3.29866e-15
ENSDARG00000063682	fhod3a	72.3922	6.42475	9.78418e-17	3.30799e-15
ENSDARG00000013087	ndrg3a	585.913	1.83222	9.86946e-17	3.33131e-15
ENSDARG00000055283	id2a	2589.36	2.94404	1.00419e-16	3.38391e-15
ENSDARG00000043847	tmem244	315.106	5.76866	1.01429e-16	3.41232e-15
ENSDARG00000002362	ubald1a	438.612	2.01553	1.0183e-16	3.42018e-15
ENSDARG00000024954	tmed4	1008.86	1.17097	1.03666e-16	3.47614e-15
ENSDARG00000079779	radil	142.377	4.06534	1.07816e-16	3.60938e-15
ENSDARG00000025011	synj1	202.869	2.14533	1.08822e-16	3.63708e-15
ENSDARG00000046107	caskin1	409.644	2.54135	1.09148e-16	3.64202e-15
ENSDARG00000061454	nrxn2a	89.9864	4.35909	1.18078e-16	3.93357e-15
ENSDARG00000099321	btbd17a	68.145	4.40473	1.23143e-16	4.09016e-15
ENSDARG00000070473	parp6b	263.97	3.6136	1.23179e-16	4.09016e-15
ENSDARG00000019902	rcvrn2	2355.79	7.0831	1.29301e-16	4.28644e-15
ENSDARG00000013443	atp6v1ba	1721.8	1.38881	1.32221e-16	4.37615e-15
ENSDARG00000043304	nop2	616.407	-2.00789	1.33009e-16	4.39511e-15
ENSDARG00000005670	ttbk2a	44.667	5.69927	1.4458e-16	4.76975e-15
ENSDARG00000099730	pkma	1255.1	1.79498	1.45854e-16	4.804e-15
ENSDARG00000051854	cdt1	362.626	-2.44811	1.50748e-16	4.95722e-15
ENSDARG00000102204	jph3	57.7061	5.04049	1.51173e-16	4.96319e-15
ENSDARG00000009477	prkar2ab	296.158	4.77295	1.51614e-16	4.96967e-15
ENSDARG00000058103	glra4b	119.505	8.24735	1.55329e-16	5.08328e-15
ENSDARG00000007654	nsfa	368.838	4.2137	1.58423e-16	5.17623e-15
ENSDARG00000005453	foxp2	573.665	2.45192	1.64627e-16	5.37035e-15
ENSDARG00000077078	zgc:173726	84.4794	-2.46857	1.65874e-16	5.40242e-15
ENSDARG00000006862	kifap3b	262.724	1.94963	1.84486e-16	5.99901e-15
ENSDARG00000068551	elovl8a	69.4645	6.54803	1.87414e-16	6.08454e-15
ENSDARG00000043884	nup43	799.31	-1.56996	1.87719e-16	6.08478e-15
ENSDARG00000079731	kif13ba	312.308	1.34407	1.88282e-16	6.09335e-15
ENSDARG00000079202	parp2	496.244	-2.06983	1.91639e-16	6.19219e-15
ENSDARG00000077468	si:ch73-206p6.1	208.144	2.32981	2.08332e-16	6.72093e-15
ENSDARG00000012914	arhgef4	142.907	2.70901	2.4293e-16	7.82472e-15
ENSDARG00000094695	si:dkey-204f11.64	168.088	2.29098	2.5476e-16	8.19109e-15
ENSDARG00000104353	nop58	2921.04	-1.82977	2.55107e-16	8.19109e-15
ENSDARG00000101637	ccnd1	9678.51	-2.09956	2.58433e-16	8.28486e-15
ENSDARG00000070162	stox2a	279.084	2.17704	2.66553e-16	8.53179e-15
ENSDARG00000009553	gng3	1864.04	4.56365	2.72504e-16	8.70862e-15
ENSDARG00000020771	tnr	127.231	6.04055	2.74902e-16	8.77152e-15
ENSDARG00000060330	si:ch211-284e13.4	103.399	3.01079	2.75917e-16	8.79018e-15
ENSDARG00000098164	si:ch211-106m9.1	92.1649	9.54122	2.77013e-16	8.81136e-15
ENSDARG00000068701	gpr85	340.671	6.0687	2.78044e-16	8.8304e-15
ENSDARG00000007247	ric8a	126.296	4.09114	2.79061e-16	8.84891e-15
ENSDARG00000035622	xbp1	3174.3	1.56882	2.87164e-16	9.09173e-15
ENSDARG00000063538	kalrnb	137.688	2.85845	3.22328e-16	1.01893e-14
ENSDARG00000015998	wdhd1	349.29	-2.42518	3.52043e-16	1.11114e-14
ENSDARG00000062277	ppp2r2cb	44.9633	9.32099	3.52641e-16	1.11131e-14
ENSDARG00000098368	aplp1	215.177	3.44623	3.6915e-16	1.16154e-14
ENSDARG00000026871	uchl1	183.761	3.84202	3.83928e-16	1.20618e-14
ENSDARG00000018958	nrarpb	477.77	-1.53343	3.87567e-16	1.21575e-14
ENSDARG00000023330	anp32b	8093.86	-1.57329	4.05016e-16	1.26758e-14
ENSDARG00000016460	fut9a	64.1273	9.40784	4.05332e-16	1.26758e-14
ENSDARG00000058969	cntnap2a	68.9404	5.48178	4.1509e-16	1.29611e-14
ENSDARG00000015208	rbb4l	4158.63	-1.20709	4.29761e-16	1.33987e-14
ENSDARG00000037607	nol4lb	140.961	4.17273	4.37432e-16	1.36171e-14
ENSDARG00000042894	tyms	851.077	-2.00821	4.44261e-16	1.38086e-14
ENSDARG00000045447	slc35g2b	242.85	6.78454	4.47541e-16	1.38894e-14
ENSDARG00000002311	fabp11b	4284.51	2.11669	4.49709e-16	1.39355e-14
ENSDARG00000016551	iqsec1b	358.71	1.92872	4.57858e-16	1.41665e-14
ENSDARG00000001785	irx2a	222.527	2.32956	4.67472e-16	1.44345e-14
ENSDARG00000001913	palmda	84.846	5.75079	4.67932e-16	1.44345e-14
ENSDARG00000052833	zfand3	2567.36	1.01003	5.01269e-16	1.54395e-14
ENSDARG00000062661	abca4b	97.8174	7.00155	5.08259e-16	1.56313e-14
ENSDARG00000015088	dnajb11	1323.85	1.02365	5.2827e-16	1.62223e-14
ENSDARG00000036175	pcdh1b	214.616	3.0652	5.39379e-16	1.65385e-14
ENSDARG00000089076	gphna	128.765	3.02581	5.55724e-16	1.70141e-14
ENSDARG00000056438	her9	885.008	-1.84469	5.83821e-16	1.78476e-14
ENSDARG00000058649	trim46b	55.9789	9.21651	5.94729e-16	1.81539e-14
ENSDARG00000077465	sorcs2	190.846	4.56043	6.14511e-16	1.87298e-14
ENSDARG00000031548	ephb3a	432.006	-1.49565	6.19219e-16	1.88451e-14
ENSDARG00000005586	zbtb20	145.733	3.42398	6.27449e-16	1.90672e-14
ENSDARG00000005343	ccdc85al	44.4846	5.05687	6.41576e-16	1.94675e-14
ENSDARG00000044062	ctbp2a	1348.2	2.57607	6.7391e-16	2.04183e-14
ENSDARG00000102748	CABZ01074745.1	3966.13	-2.16184	6.77158e-16	2.04863e-14
ENSDARG00000088810	prox1b	123.08	3.71668	6.92311e-16	2.09137e-14
ENSDARG00000021209	kctd9a	211.112	2.72845	7.18875e-16	2.16841e-14
ENSDARG00000075859	mcf2la	60.7079	5.16699	7.30755e-16	2.20099e-14
ENSDARG00000063095	ctsf	734.82	2.09455	7.79982e-16	2.3458e-14
ENSDARG00000074581	add2	214.695	3.33702	7.88492e-16	2.36791e-14
ENSDARG00000075133	adgrb1a	75.1293	6.09005	7.96259e-16	2.38772e-14
ENSDARG00000062592	myl10	61.9233	22.0533	8.22036e-16	2.46141e-14
ENSDARG00000076659	cdca7b	638.324	-2.6871	8.39764e-16	2.51081e-14
ENSDARG00000097279	CU856222.1	41.1816	5.94232	8.90894e-16	2.65979e-14
ENSDARG00000090727	celf5b	53.5884	6.34891	9.34583e-16	2.78615e-14
ENSDARG00000035993	sumo3b	8806.48	-1.53434	9.87901e-16	2.94081e-14
ENSDARG00000011519	myl4	70.9836	22.5653	1.00602e-15	2.99038e-14
ENSDARG00000028793	nlk2	102.103	2.58217	1.01852e-15	3.02314e-14
ENSDARG00000039041	sfrp5	159.425	-4.60539	1.06089e-15	3.14433e-14
ENSDARG00000004251	dhfr	1450.05	-1.99615	1.08956e-15	3.22463e-14
ENSDARG00000006260	tuba8l4	22027.3	-1.55048	1.12184e-15	3.31536e-14
ENSDARG00000102257	soul3	547.339	1.82012	1.16888e-15	3.44937e-14
ENSDARG00000004635	epha7	230.736	-2.62744	1.17711e-15	3.46865e-14
ENSDARG00000044362	unc119b	1268.51	1.89835	1.18207e-15	3.47824e-14
ENSDARG00000052700	SLC9B2	251.371	3.78117	1.22204e-15	3.59068e-14
ENSDARG00000078327	CEP170B (1 of many)	60.0934	5.62414	1.22691e-15	3.5998e-14
ENSDARG00000060354	samd7	700.306	3.77556	1.24303e-15	3.64188e-14
ENSDARG00000092792	zgc:92658	79.8436	3.9567	1.27966e-15	3.73925e-14
ENSDARG00000091637	pip4k2cb	72.5026	9.70047	1.27992e-15	3.73925e-14
ENSDARG00000095192	BX957317.2	254.407	4.82445	1.30876e-15	3.81802e-14
ENSDARG00000095603	grid2ipb	62.4057	4.95729	1.34077e-15	3.90583e-14
ENSDARG00000020475	znrf1	439.99	2.97264	1.34318e-15	3.90729e-14
ENSDARG00000056633	fgf13b	149.605	3.51036	1.38209e-15	4.01474e-14
ENSDARG00000105441	pcdh11	136.226	3.61389	1.48757e-15	4.31501e-14
ENSDARG00000037932	lin7b	543.11	2.20298	1.58355e-15	4.58689e-14
ENSDARG00000044091	pitpnab	61.3523	3.6905	1.65542e-15	4.7883e-14
ENSDARG00000019917	epb41l3b	238.61	3.73057	1.69647e-15	4.9001e-14
ENSDARG00000035532	zgc:110329	394.159	1.54094	1.73481e-15	5.00375e-14
ENSDARG00000090424	camk2n2	81.2894	6.67924	1.87612e-15	5.40371e-14
ENSDARG00000042840	eml1	856.789	2.84001	1.8848e-15	5.42105e-14
ENSDARG00000099931	pcdh1g26	119.082	3.94267	1.89179e-15	5.4335e-14
ENSDARG00000095896	pou3f3b	131.656	8.7701	1.9118e-15	5.48328e-14
ENSDARG00000005482	rapgef2	680.941	2.0057	1.9376e-15	5.54946e-14
ENSDARG00000087749	ccser2a	290.872	2.17081	1.97289e-15	5.64264e-14
ENSDARG00000007369	tcf7l1b	353.84	-2.05753	2.01292e-15	5.74906e-14
ENSDARG00000103337	rrp1	794.232	-1.71106	2.02943e-15	5.78813e-14
ENSDARG00000101076	irx3a	235.577	3.44184	2.07952e-15	5.91721e-14
ENSDARG00000076754	slc9a7	238.224	1.8631	2.08048e-15	5.91721e-14
ENSDARG00000026829	cotl1	2390.44	2.16355	2.08989e-15	5.93569e-14
ENSDARG00000078399	FO704819.2	801.521	-2.71828	2.13103e-15	6.04413e-14
ENSDARG00000070038	rbp2a	75.5012	7.81572	2.16994e-15	6.14596e-14
ENSDARG00000028740	msnb	342.62	1.60754	2.27242e-15	6.4273e-14
ENSDARG00000043932	stmn4l	208.642	4.27795	2.28662e-15	6.45851e-14
ENSDARG00000013802	pcid2	1302.02	-1.30322	2.44704e-15	6.90208e-14
ENSDARG00000100722	si:ch211-160f23.7	57.8018	9.84988	2.54639e-15	7.17239e-14
ENSDARG00000037009	banf1	7311.19	-1.97504	2.67393e-15	7.52125e-14
ENSDARG00000101471	fgd4a	105.96	3.35671	2.7042e-15	7.59592e-14
ENSDARG00000013669	napba	71.7783	7.26402	2.74925e-15	7.71187e-14
ENSDARG00000045463	ralaa	499.101	1.08535	2.94888e-15	8.2605e-14
ENSDARG00000036670	aplnrb	441.882	2.58323	2.99049e-15	8.35994e-14
ENSDARG00000003290	dab1b	119.6	3.23983	2.99256e-15	8.35994e-14
ENSDARG00000101161	orc4	1680.97	-2.31363	3.01185e-15	8.40232e-14
ENSDARG00000020758	tmem178	38.5656	8.97969	3.07739e-15	8.57345e-14
ENSDARG00000008548	arhgap12a	79.4269	3.60485	3.14976e-15	8.76311e-14
ENSDARG00000069917	ska3	458.967	-1.61323	3.15598e-15	8.76846e-14
ENSDARG00000076170	pcsk1nl	92.8929	5.74585	3.22178e-15	8.93912e-14
ENSDARG00000040627	grik1b	67.037	8.80146	3.23777e-15	8.9713e-14
ENSDARG00000043835	rab3ab	80.3452	4.00097	3.33313e-15	9.22301e-14
ENSDARG00000019328	plxna4	113.869	3.78512	3.61595e-15	9.99207e-14
ENSDARG00000004580	nmnat2	209.138	5.00885	3.66649e-15	1.0118e-13
ENSDARG00000029482	ush2a	330.059	4.04851	3.68785e-15	1.01632e-13
ENSDARG00000063646	lnpa	248.681	-1.65766	3.86665e-15	1.06416e-13
ENSDARG00000056473	chaf1b	889.468	-2.27056	3.91812e-15	1.07688e-13
ENSDARG00000019113	mob3a	499.091	-1.35404	4.02423e-15	1.10455e-13
ENSDARG00000034105	mtus1b	116.71	4.21734	4.28864e-15	1.17555e-13
ENSDARG00000099299	si:ch1073-83n3.2	186.757	11.4235	4.45202e-15	1.21869e-13
ENSDARG00000012035	zgc:100832	86.3519	-2.49083	4.79606e-15	1.31111e-13
ENSDARG00000007149	nadl1.2	39.2991	4.98916	4.87152e-15	1.32996e-13
ENSDARG00000001999	adamts18	192.095	3.03891	4.94501e-15	1.34823e-13
ENSDARG00000007130	mrto4	590.963	-1.5897	5.02613e-15	1.36852e-13
ENSDARG00000040396	bcl7bb	360	-1.41509	5.1384e-15	1.39722e-13
ENSDARG00000105045	bmpr1ab	225.162	-2.16246	5.28427e-15	1.43497e-13
ENSDARG00000035521	sfrp1a	1006.21	-1.62305	5.34842e-15	1.45046e-13
ENSDARG00000011600	epha4b	227.533	-2.20997	5.40259e-15	1.46321e-13
ENSDARG00000098802	map7d1a	324.751	-2.14463	5.42923e-15	1.46848e-13
ENSDARG00000058259	celsr1b	266.874	-2.00872	5.54876e-15	1.49883e-13
ENSDARG00000086033	tspan5a	550.624	1.7809	5.56611e-15	1.50153e-13
ENSDARG00000088593	chst1	786.277	3.54764	5.59377e-15	1.507e-13
ENSDARG00000074671	nptx1l	58.2252	3.94598	5.64383e-15	1.51848e-13
ENSDARG00000045870	plekha5	218.103	2.141	6.04596e-15	1.62453e-13
ENSDARG00000071395	camk2g1	554.824	1.47075	6.06192e-15	1.62668e-13
ENSDARG00000026577	cdk2	1453.42	-1.88579	6.17014e-15	1.65355e-13
ENSDARG00000025495	nhlh2	896.95	2.69383	6.19878e-15	1.65905e-13
ENSDARG00000088984	cep131	526.475	-1.68173	6.33943e-15	1.69447e-13
ENSDARG00000026865	fam107b	1173.67	1.58517	6.47704e-15	1.72899e-13
ENSDARG00000069090	atp6v0d1	824.251	1.36547	6.7443e-15	1.79798e-13
ENSDARG00000043009	fam43a	393.523	2.71596	6.78468e-15	1.80639e-13
ENSDARG00000020143	pah	643.292	1.56246	6.87949e-15	1.82925e-13
ENSDARG00000001807	tnfrsf21	115.059	3.11891	7.06589e-15	1.87636e-13
ENSDARG00000076030	cacnb3b	58.9963	4.58038	7.09444e-15	1.8815e-13
ENSDARG00000105463	CR352285.4	53.898	5.77077	7.3497e-15	1.94667e-13
ENSDARG00000093768	prr18	1744.09	3.47674	7.394e-15	1.95587e-13
ENSDARG00000056036	stxbp1b	930.642	6.2752	7.47228e-15	1.97402e-13
ENSDARG00000074955	nup98	541.886	-1.291	7.48805e-15	1.97563e-13
ENSDARG00000062449	xpr1a	190.443	3.69851	7.68947e-15	2.02615e-13
ENSDARG00000007220	ncam1b	165.268	3.08007	7.86948e-15	2.07091e-13
ENSDARG00000053547	jakmip2	221.284	3.22999	8.04922e-15	2.11548e-13
ENSDARG00000100944	glrx2	361.329	1.89242	8.14886e-15	2.13693e-13
ENSDARG00000090854	lsm11	174.608	-1.89711	8.15173e-15	2.13693e-13
ENSDARG00000075730	dnph1	516.552	-2.53058	8.27819e-15	2.16701e-13
ENSDARG00000006266	stat1a	170.941	2.74148	8.28771e-15	2.16701e-13
ENSDARG00000056511	arr3a	1130.31	11.8817	8.405e-15	2.19293e-13
ENSDARG00000089292	adgrl1a	56.5621	5.25842	8.40832e-15	2.19293e-13
ENSDARG00000060368	syn1	56.4298	6.76636	8.47635e-15	2.20785e-13
ENSDARG00000030750	gabrr3b	113.853	10.4533	8.65098e-15	2.25047e-13
ENSDARG00000098057	dscaml1	850.106	5.1391	9.02639e-15	2.34399e-13
ENSDARG00000057427	sv2ba	97.4908	9.78119	9.03343e-15	2.34399e-13
ENSDARG00000102878	mapre3b	127.706	2.98284	9.07165e-15	2.35092e-13
ENSDARG00000095170	lrrfip1b	178.912	3.93931	9.20612e-15	2.38274e-13
ENSDARG00000098116	stard10	47.8785	3.39091	9.25149e-15	2.39145e-13
ENSDARG00000069763	etv5a	361.718	-1.47357	9.42613e-15	2.43352e-13
ENSDARG00000078527	lingo4b	133.728	3.76714	9.56956e-15	2.46742e-13
ENSDARG00000004836	dnajc5ab	1208.98	1.80588	9.63519e-15	2.48121e-13
ENSDARG00000004023	isl1	3982.86	3.18168	9.73452e-15	2.50288e-13
ENSDARG00000070412	mtmr7b	174.194	3.74062	9.74382e-15	2.50288e-13
ENSDARG00000024204	mcm3	2083.5	-2.45181	9.83316e-15	2.52265e-13
ENSDARG00000035147	lrwd1	200.913	-2.34616	1.01829e-14	2.6091e-13
ENSDARG00000042458	rfc4	1608.87	-2.03485	1.02086e-14	2.61239e-13
ENSDARG00000068175	ing5b	181.182	-2.53391	1.05554e-14	2.69777e-13
ENSDARG00000031681	atp6v0b	1352.08	1.75313	1.10603e-14	2.82328e-13
ENSDARG00000039914	gapdhs	11940.3	1.93062	1.16282e-14	2.96085e-13
ENSDARG00000005593	rxrga	763.572	2.33786	1.17899e-14	2.99828e-13
ENSDARG00000036414	si:ch73-335l21.1	241.121	-1.68612	1.18325e-14	3.00537e-13
ENSDARG00000032637	si:dkey-261m9.12	5428.46	-2.60318	1.18841e-14	3.01471e-13
ENSDARG00000039827	bbs5	182.161	2.80623	1.20504e-14	3.05304e-13
ENSDARG00000071150	cica	70.2374	3.72698	1.20874e-14	3.05304e-13
ENSDARG00000043465	atp6v1b2	141.703	3.1668	1.20949e-14	3.05304e-13
ENSDARG00000055868	rsl1d1	621.568	-1.98794	1.24011e-14	3.12645e-13
ENSDARG00000012586	fmnl2a	215.908	2.02821	1.24316e-14	3.13029e-13
ENSDARG00000053010	lpcat2	53.423	4.6974	1.24606e-14	3.13283e-13
ENSDARG00000030154	pak7	90.7278	3.78057	1.24731e-14	3.13283e-13
ENSDARG00000076280	ppp1r1b	277.778	6.9679	1.24877e-14	3.13283e-13
ENSDARG00000011941	bmpr2a	574.273	2.04456	1.2515e-14	3.13582e-13
ENSDARG00000037647	rnf175	347.282	1.77268	1.27539e-14	3.19175e-13
ENSDARG00000059978	cplx4a	81.7249	10.0593	1.33066e-14	3.32599e-13
ENSDARG00000060597	zgc:158659	178.432	3.84387	1.34425e-14	3.35587e-13
ENSDARG00000069157	tmem135	403.802	1.70726	1.37239e-14	3.42192e-13
ENSDARG00000079233	E2F2	518.808	-2.09061	1.37507e-14	3.42444e-13
ENSDARG00000077840	meis2b	1368.44	5.77617	1.38101e-14	3.43289e-13
ENSDARG00000004861	esrrga	474.916	4.95769	1.38183e-14	3.43289e-13
ENSDARG00000057209	plppr5a	72.037	5.63557	1.40965e-14	3.49774e-13
ENSDARG00000094426	her4.2	980.777	-1.72144	1.44091e-14	3.57098e-13
ENSDARG00000094980	CR792454.1	43.2616	3.84832	1.5815e-14	3.91464e-13
ENSDARG00000101485	si:ch1073-469d17.2	96.1922	7.35919	1.67392e-14	4.1384e-13
ENSDARG00000013000	ppfia2	56.6424	5.93056	1.68971e-14	4.17237e-13
ENSDARG00000052182	rbfox2	1272.26	2.07088	1.75676e-14	4.33269e-13
ENSDARG00000027749	hirip3	662.813	-1.8721	1.78185e-14	4.38928e-13
ENSDARG00000102406	si:ch211-165e15.1	108.973	3.76755	1.79806e-14	4.42389e-13
ENSDARG00000063158	CABZ01081780.1	85.3952	8.49807	1.80402e-14	4.4332e-13
ENSDARG00000025034	syngr3b	102.162	8.7131	1.81977e-14	4.46653e-13
ENSDARG00000036695	calcoco1a	121.491	2.74604	1.82563e-14	4.47552e-13
ENSDARG00000059337	tgif1	1733.1	-1.32265	1.89042e-14	4.62882e-13
ENSDARG00000002304	gins2	912.41	-2.47336	1.91139e-14	4.67456e-13
ENSDARG00000011141	dpysl5a	1119.23	2.45685	1.96072e-14	4.78946e-13
ENSDARG00000063133	slc4a10a	102.847	8.77094	1.97268e-14	4.81291e-13
ENSDARG00000018149	slc38a4	402.894	-1.45921	2.0327e-14	4.94753e-13
ENSDARG00000089877	si:dkeyp-75h12.5	916.464	2.69419	2.05103e-14	4.98621e-13
ENSDARG00000070173	gria2a	54.5763	6.82222	2.05756e-14	4.99613e-13
ENSDARG00000055874	cpe	820.266	5.24822	2.08487e-14	5.05643e-13
ENSDARG00000056690	mtmr1a	540.751	2.28043	2.10081e-14	5.08906e-13
ENSDARG00000089271	si:dkey-114c15.7	172.512	1.94462	2.11259e-14	5.11153e-13
ENSDARG00000060434	map1b	186.397	2.7443	2.11644e-14	5.11478e-13
ENSDARG00000005739	gpm6ba	560.44	2.45135	2.12681e-14	5.13376e-13
ENSDARG00000023181	pcp4l1	502.759	6.53078	2.16681e-14	5.22414e-13
ENSDARG00000102447	gdpd4a	116.123	4.7018	2.23885e-14	5.39145e-13
ENSDARG00000003570	hsp90b1	1306.82	1.74963	2.28563e-14	5.49245e-13
ENSDARG00000020798	necap1	404.317	3.22503	2.28617e-14	5.49245e-13
ENSDARG00000009851	wdr41	366.197	1.31112	2.31848e-14	5.56354e-13
ENSDARG00000042946	hook1	35.8161	4.84522	2.3356e-14	5.59804e-13
ENSDARG00000056984	rad9a	238.346	-2.02308	2.42035e-14	5.78758e-13
ENSDARG00000011171	TENM2 (1 of many)	65.4195	6.86379	2.45269e-14	5.85805e-13
ENSDARG00000061819	wscd2	26.8812	8.95412	2.49291e-14	5.94715e-13
ENSDARG00000090064	TMEM179 (1 of many)	293.37	3.28686	2.50325e-14	5.96487e-13
ENSDARG00000097472	BX927247.1	53.7692	6.90514	2.56848e-14	6.11316e-13
ENSDARG00000062056	elmod1	73.0655	5.80559	2.69729e-14	6.41226e-13
ENSDARG00000076174	trim2b	62.9677	5.28211	2.75784e-14	6.5486e-13
ENSDARG00000077516	RECQL4	206.407	-2.30323	2.84845e-14	6.75589e-13
ENSDARG00000055965	klc3	34.1967	8.64636	3.06224e-14	7.25381e-13
ENSDARG00000061635	myo5aa	148.628	1.98925	3.06549e-14	7.25381e-13
ENSDARG00000078898	pcdh7a	41.4742	6.30704	3.07584e-14	7.26987e-13
ENSDARG00000103339	si:ch211-193l2.5	698.227	-2.4555	3.279e-14	7.73555e-13
ENSDARG00000006832	galnt9	87.3627	8.40433	3.28044e-14	7.73555e-13
ENSDARG00000075682	orc6	647.229	-2.46081	3.38315e-14	7.96854e-13
ENSDARG00000054562	her15.1	793.022	-2.12053	3.39024e-14	7.97605e-13
ENSDARG00000037278	lrata	382.371	3.51509	3.42725e-14	8.05384e-13
ENSDARG00000034187	calm1b	837.412	1.45704	3.57615e-14	8.39409e-13
ENSDARG00000088073	fam110b	442.516	2.1983	3.58413e-14	8.40317e-13
ENSDARG00000025043	trip13	557.156	-1.81627	3.63516e-14	8.51302e-13
ENSDARG00000025309	dpf3	663.951	2.20425	3.75012e-14	8.77218e-13
ENSDARG00000092987	zmat4a	105.252	4.76394	3.77962e-14	8.83108e-13
ENSDARG00000016749	slco1c1	190.398	2.96208	3.95354e-14	9.22688e-13
ENSDARG00000056732	her4.1	912.722	-1.86187	3.97064e-14	9.25622e-13
ENSDARG00000035056	fgf13a	100.686	5.0642	3.98324e-14	9.26449e-13
ENSDARG00000060639	apba2b	112.272	2.77151	3.98326e-14	9.26449e-13
ENSDARG00000089172	PTPRM	46.7371	4.49481	4.00165e-14	9.29666e-13
ENSDARG00000075673	arhgap21b	469.177	-1.34018	4.00763e-14	9.29997e-13
ENSDARG00000055875	pag1	240.427	2.37469	4.05244e-14	9.39328e-13
ENSDARG00000021579	orc5	653.952	-2.17085	4.12706e-14	9.5554e-13
ENSDARG00000008805	orc3	502.568	-1.86936	4.13733e-14	9.56833e-13
ENSDARG00000011886	pdca	67.9726	4.76737	4.18244e-14	9.66172e-13
ENSDARG00000018259	atp1a3a	2786.75	4.99181	4.20939e-14	9.71299e-13
ENSDARG00000101877	rbm34	393.732	-1.25075	4.27813e-14	9.85118e-13
ENSDARG00000062171	olfml3b	52.2104	9.20798	4.27893e-14	9.85118e-13
ENSDARG00000006990	creld1b	146.949	2.41826	4.61343e-14	1.06093e-12
ENSDARG00000075183	rnf220b	38.7307	8.83758	4.70281e-14	1.08027e-12
ENSDARG00000035798	gngt1	156.059	10.9408	4.74412e-14	1.08854e-12
ENSDARG00000021595	lhfpl3	67.2598	7.29775	4.78615e-14	1.09695e-12
ENSDARG00000060053	CABZ01057411.1	60.567	4.40219	4.84836e-14	1.10996e-12
ENSDARG00000070266	spock3	425.737	3.30771	4.87099e-14	1.11389e-12
ENSDARG00000026484	rab15	156.578	3.02794	4.88356e-14	1.11552e-12
ENSDARG00000055969	rfc3	1720.41	-1.89552	4.90639e-14	1.11948e-12
ENSDARG00000070037	rgs8	41.6391	8.69906	5.00241e-14	1.14011e-12
ENSDARG00000103846	hspa5	2170.96	1.65119	5.1819e-14	1.1797e-12
ENSDARG00000056659	ttbk1b	68.1542	3.04038	5.20698e-14	1.18409e-12
ENSDARG00000103002	nptna	373.75	5.58341	5.21904e-14	1.18552e-12
ENSDARG00000099446	slit1b	119.54	4.14244	5.31512e-14	1.206e-12
ENSDARG00000027316	tcp11l2	291.574	2.36885	5.52221e-14	1.2516e-12
ENSDARG00000022904	skilb	158.808	3.36797	5.57678e-14	1.26257e-12
ENSDARG00000053862	crygmx	25.5019	20.6514	5.59616e-14	1.26555e-12
ENSDARG00000003927	cldn12	673.784	-1.21057	5.70401e-14	1.28851e-12
ENSDARG00000020609	snap25a	298.901	3.14583	5.82556e-14	1.31452e-12
ENSDARG00000020242	fermt2	316.209	-1.61415	5.84446e-14	1.31733e-12
ENSDARG00000079366	ppp1r9ba	269.046	1.62802	5.88075e-14	1.32404e-12
ENSDARG00000057026	ran	17914.8	-1.50258	6.0604e-14	1.36299e-12
ENSDARG00000005191	ahcy	4235.31	-1.48517	6.11292e-14	1.37329e-12
ENSDARG00000002748	sema6d	507.1	2.13289	6.14576e-14	1.37915e-12
ENSDARG00000006923	cacna1ab	34.5181	5.43351	6.37501e-14	1.42902e-12
ENSDARG00000042637	tert	245.815	-2.1434	6.56167e-14	1.46764e-12
ENSDARG00000069981	cspg5a	2693.94	1.58969	6.75093e-14	1.50832e-12
ENSDARG00000052648	hs3st4	40.0502	9.14672	7.39714e-14	1.6509e-12
ENSDARG00000002587	dpysl3	917.49	2.82784	7.44172e-14	1.65903e-12
ENSDARG00000007315	tmpoa	2035.54	-1.27259	7.57235e-14	1.68631e-12
ENSDARG00000002546	rundc3ab	211.197	4.21113	7.79723e-14	1.73278e-12
ENSDARG00000034504	lmo1	279.21	2.4486	7.798e-14	1.73278e-12
ENSDARG00000034883	acbd5a	116.532	2.98726	8.35869e-14	1.85536e-12
ENSDARG00000004189	cbx1a	1656.34	-1.07575	8.79969e-14	1.95112e-12
ENSDARG00000003991	fhl2b	67.784	9.22588	8.8331e-14	1.95641e-12
ENSDARG00000004577	TMEM178B	182.626	4.29821	8.86418e-14	1.96116e-12
ENSDARG00000059534	JPH3 (1 of many)	41.7905	4.39038	8.91622e-14	1.97054e-12
ENSDARG00000090646	tnk2a	53.0142	3.02984	9.19309e-14	2.02954e-12
ENSDARG00000077428	camta1a	46.2701	4.80635	9.43092e-14	2.07979e-12
ENSDARG00000070543	grin2ab	48.4287	9.07503	9.67401e-14	2.1311e-12
ENSDARG00000028957	maff	395.66	1.11763	1.02706e-13	2.26009e-12
ENSDARG00000008767	si:dkey-42p8.3	167.693	2.04723	1.05932e-13	2.32856e-12
ENSDARG00000055377	gnb5b	289.123	7.86889	1.0628e-13	2.33371e-12
ENSDARG00000039647	slc6a1b	135.056	7.42282	1.07293e-13	2.35341e-12
ENSDARG00000040584	n6amt2	367.753	-1.72382	1.09393e-13	2.39691e-12
ENSDARG00000069422	nhp2	1672.38	-1.67791	1.12161e-13	2.45492e-12
ENSDARG00000023600	sh3gl2a	195.582	3.78088	1.14702e-13	2.50631e-12
ENSDARG00000003938	rpa1	2870.78	-2.08735	1.21481e-13	2.65039e-12
ENSDARG00000027153	gabrr3a	74.2387	6.78287	1.22879e-13	2.67803e-12
ENSDARG00000093864	wee1	533.38	-1.97244	1.23073e-13	2.67939e-12
ENSDARG00000039070	im:7138239	41.7477	8.62359	1.25672e-13	2.73306e-12
ENSDARG00000069737	pou4f2	1133.72	3.9787	1.28252e-13	2.7862e-12
ENSDARG00000088475	pcdh1gb9	38.9916	4.12862	1.28826e-13	2.79508e-12
ENSDARG00000101713	scn2b	56.3638	5.96729	1.28934e-13	2.79508e-12
ENSDARG00000096546	nrp2a	198.359	1.77109	1.32441e-13	2.86807e-12
ENSDARG00000056101	kcnd3	60.8125	5.5922	1.34936e-13	2.91899e-12
ENSDARG00000052131	gli3	157.12	-2.24853	1.36728e-13	2.95432e-12
ENSDARG00000101869	magi3a	166.948	2.61425	1.36858e-13	2.95432e-12
ENSDARG00000037652	zgc:56409	261.63	-1.28926	1.38391e-13	2.98299e-12
ENSDARG00000009930	cadm2a	167.755	3.33458	1.38479e-13	2.98299e-12
ENSDARG00000104826	pcdh1gc5	195.959	2.99995	1.4087e-13	3.0313e-12
ENSDARG00000040041	mcm4	2397.57	-2.46547	1.41481e-13	3.04124e-12
ENSDARG00000074451	mnd1	256.972	-2.33587	1.42402e-13	3.05782e-12
ENSDARG00000054864	aplp2	340.978	1.45839	1.43749e-13	3.08352e-12
ENSDARG00000003519	aprt	418.388	-1.34888	1.47074e-13	3.15151e-12
ENSDARG00000059455	dqx1	53.7613	4.66104	1.51477e-13	3.24246e-12
ENSDARG00000058601	gdap1	38.4236	8.6755	1.57496e-13	3.36778e-12
ENSDARG00000039345	drg1	1929.79	-1.30932	1.57903e-13	3.37294e-12
ENSDARG00000060948	dync1i1	260.898	2.70395	1.60468e-13	3.42416e-12
ENSDARG00000014233	sept8b	106.595	6.1288	1.61706e-13	3.44698e-12
ENSDARG00000076318	atp6v1ab	559.029	1.16558	1.70315e-13	3.62282e-12
ENSDARG00000032056	arl6	445.432	1.97078	1.70324e-13	3.62282e-12
ENSDARG00000092610	lamp1	523.212	1.32296	1.70488e-13	3.62282e-12
ENSDARG00000056427	auts2a	493.825	1.76679	1.70785e-13	3.62536e-12
ENSDARG00000091446	zgc:163040	472.993	-2.547	1.70964e-13	3.6254e-12
ENSDARG00000055099	fam184b	269.016	2.51887	1.77585e-13	3.7619e-12
ENSDARG00000099221	ppp2r2bb	152.75	3.9048	1.83719e-13	3.88432e-12
ENSDARG00000014041	smarcad1a	517.163	-1.21002	1.83745e-13	3.88432e-12
ENSDARG00000092142	BX663503.1	182.114	4.08555	1.84094e-13	3.88767e-12
ENSDARG00000035880	atp6v1c1b	376.129	1.85132	1.88937e-13	3.98206e-12
ENSDARG00000099257	si:ch73-119p20.1	67.7254	8.93354	1.88953e-13	3.98206e-12
ENSDARG00000042387	zgc:77752	30.9852	8.8873	1.91413e-13	4.02974e-12
ENSDARG00000053912	fbl	2304.17	-1.64749	1.96677e-13	4.1363e-12
ENSDARG00000018270	olfm1a	64.5923	3.90026	2.0098e-13	4.22244e-12
ENSDARG00000056450	MANEAL	107.873	4.10186	2.01224e-13	4.22323e-12
ENSDARG00000078034	zgc:112001	48.3606	6.97443	2.02068e-13	4.23658e-12
ENSDARG00000061101	snx19a	38.526	9.32861	2.02691e-13	4.24528e-12
ENSDARG00000094191	nup37	787.15	-1.73587	2.07198e-13	4.33524e-12
ENSDARG00000075542	zfhx4	2828.83	2.3896	2.11847e-13	4.42796e-12
ENSDARG00000030573	nudt1	331.82	-1.57114	2.14501e-13	4.47886e-12
ENSDARG00000057481	RNF157	245.684	3.87417	2.14976e-13	4.48419e-12
ENSDARG00000053129	carhsp1	366.241	-1.61955	2.18511e-13	4.55329e-12
ENSDARG00000002613	rpa3	2499.94	-2.09201	2.20799e-13	4.59627e-12
ENSDARG00000071233	zgc:158254	59.5676	3.25323	2.21584e-13	4.60792e-12
ENSDARG00000029692	rufy3	218.571	2.37969	2.21995e-13	4.61176e-12
ENSDARG00000010953	ndel1a	199.285	2.26323	2.25228e-13	4.67418e-12
ENSDARG00000020926	creb3l3l	434.243	2.60489	2.26403e-13	4.68691e-12
ENSDARG00000044760	gnaia	740.719	-1.58945	2.26494e-13	4.68691e-12
ENSDARG00000023771	gabrb3	61.6468	9.53552	2.26531e-13	4.68691e-12
ENSDARG00000052625	fkbp1b	475.645	2.10761	2.27202e-13	4.69604e-12
ENSDARG00000101865	pcdh1g30	159.469	2.98011	2.28118e-13	4.71021e-12
ENSDARG00000012005	mob2b	255.288	1.51843	2.32509e-13	4.79602e-12
ENSDARG00000063285	ube2t	541.552	-2.06601	2.33639e-13	4.81447e-12
ENSDARG00000062174	cacnb4b	352.827	3.17847	2.38507e-13	4.90982e-12
ENSDARG00000036816	pou2f2a	1663.23	-1.92524	2.50517e-13	5.15186e-12
ENSDARG00000010248	wdr54	150.216	2.07263	2.51718e-13	5.17135e-12
ENSDARG00000104458	rnasekb	2803.76	2.12506	2.53476e-13	5.20224e-12
ENSDARG00000035899	lingo1b	43.8844	5.09986	2.63114e-13	5.39462e-12
ENSDARG00000074761	ccdc64	129.875	4.62088	2.65226e-13	5.43249e-12
ENSDARG00000089314	mapta	51.4189	4.59691	2.80306e-13	5.73309e-12
ENSDARG00000056029	cyp26c1	626.692	-2.37552	2.80464e-13	5.73309e-12
ENSDARG00000063008	si:dkeyp-27e10.3	54.3855	4.10231	2.81356e-13	5.74558e-12
ENSDARG00000023584	cdc7	338.132	-1.82387	2.87739e-13	5.87005e-12
ENSDARG00000091503	FADS6	52.1969	5.69071	2.90134e-13	5.913e-12
ENSDARG00000062721	dennd4a	139.285	3.08257	2.93365e-13	5.97289e-12
ENSDARG00000025206	syt2a	103.499	2.87242	3.00742e-13	6.11699e-12
ENSDARG00000035751	ipo7	1653.42	-1.35931	3.1203e-13	6.33397e-12
ENSDARG00000041071	jagn1a	568.841	3.60399	3.19683e-13	6.48286e-12
ENSDARG00000005476	nav3	141.472	3.57257	3.21731e-13	6.51792e-12
ENSDARG00000002952	smo	550.261	-1.34129	3.30529e-13	6.68953e-12
ENSDARG00000031387	cers4a	42.1124	4.82422	3.3834e-13	6.84083e-12
ENSDARG00000021509	tab2	288.991	-1.27072	3.42609e-13	6.9203e-12
ENSDARG00000014790	g3bp2	557.15	1.54798	3.51329e-13	7.08942e-12
ENSDARG00000034493	grin2aa	40.843	9.00687	3.58124e-13	7.21941e-12
ENSDARG00000044457	gfi1ab	66.1058	3.582	3.61903e-13	7.28838e-12
ENSDARG00000024828	tmem134	897.447	-1.61594	3.64668e-13	7.33684e-12
ENSDARG00000105549	si:ch211-235p24.2	48.2051	9.47656	3.72616e-13	7.48935e-12
ENSDARG00000038312	rcl1	570.127	-1.88275	3.79199e-13	7.61417e-12
ENSDARG00000079148	nckap5l	245.028	2.08819	3.79593e-13	7.6146e-12
ENSDARG00000014361	tmbim4	1038.57	1.37657	3.81206e-13	7.63945e-12
ENSDARG00000101752	PLEKHG5 (1 of many)	297.688	2.75648	3.87053e-13	7.74904e-12
ENSDARG00000097103	zgc:165555	169.998	-3.12125	3.8963e-13	7.79297e-12
ENSDARG00000079610	akap9	88.2174	2.24221	3.90598e-13	7.8047e-12
ENSDARG00000077228	ntrk3a	60.4969	6.8096	3.91376e-13	7.8126e-12
ENSDARG00000029474	camk1b	41.6254	5.02617	3.91867e-13	7.81476e-12
ENSDARG00000070781	gjd2b	37.8174	9.19335	3.92921e-13	7.82813e-12
ENSDARG00000045808	rlbp1b	1200.88	1.65213	4.00163e-13	7.96465e-12
ENSDARG00000036059	tmppe	98.8329	3.16924	4.0912e-13	8.13499e-12
ENSDARG00000098936	kif5aa	383.312	3.86808	4.09731e-13	8.13921e-12
ENSDARG00000004218	rnd1b	481.034	2.083	4.14759e-13	8.23108e-12
ENSDARG00000077237	rfx7	140.429	2.37794	4.2762e-13	8.47808e-12
ENSDARG00000052644	ca10a	90.9211	4.3273	4.3464e-13	8.60085e-12
ENSDARG00000009629	unc119.1	380.993	-1.28046	4.34654e-13	8.60085e-12
ENSDARG00000010816	slc7a14a	80.6217	4.10671	4.38699e-13	8.67248e-12
ENSDARG00000022176	IGLON5	70.6748	5.77816	4.43576e-13	8.76041e-12
ENSDARG00000011088	si:ch211-288d18.1	148.558	4.51548	4.50837e-13	8.8952e-12
ENSDARG00000012610	saga	194.95	8.85317	4.74768e-13	9.35833e-12
ENSDARG00000052242	aff2	118.941	2.92075	4.90183e-13	9.65287e-12
ENSDARG00000060515	zdhhc9	177.564	2.83564	4.93143e-13	9.70181e-12
ENSDARG00000074248	tmem237b	487.375	1.7521	4.94698e-13	9.72303e-12
ENSDARG00000056805	plch2b	61.2342	7.09691	4.95667e-13	9.73271e-12
ENSDARG00000045676	calua	584.612	1.17464	5.08224e-13	9.96064e-12
ENSDARG00000029372	rasa4	39.4892	6.10768	5.08251e-13	9.96064e-12
ENSDARG00000052063	col4a5	745.434	1.11286	5.09081e-13	9.96735e-12
ENSDARG00000074410	brip1	181.644	-2.49436	5.09964e-13	9.97508e-12
ENSDARG00000052893	rx3	1001.76	3.11856	5.10744e-13	9.98076e-12
ENSDARG00000010732	xrcc4	218.598	-1.98769	5.11948e-13	9.99474e-12
ENSDARG00000022509	cox4i2	483.018	3.74299	5.20692e-13	1.01557e-11
ENSDARG00000102887	abhd4	54.0533	3.65087	5.26178e-13	1.02529e-11
ENSDARG00000039497	ccdc85a	53.2288	6.93173	5.51784e-13	1.07416e-11
ENSDARG00000023967	atp6v1c1a	710.72	1.72105	5.53302e-13	1.07609e-11
ENSDARG00000039521	ssx2ipa	220.554	2.24126	5.78948e-13	1.1249e-11
ENSDARG00000079276	ube2ql1	116.625	2.63771	6.03385e-13	1.17127e-11
ENSDARG00000036990	dctd	276.558	-2.36104	6.14142e-13	1.19102e-11
ENSDARG00000031435	zgc:56493	10066.2	-1.8953	6.23646e-13	1.2083e-11
ENSDARG00000079396	lrfn5b	67.4677	4.79779	6.49277e-13	1.25677e-11
ENSDARG00000035340	gjd1a	87.3907	5.07849	6.5055e-13	1.25804e-11
ENSDARG00000104980	PPEF2	63.2009	4.51687	6.65408e-13	1.28555e-11
ENSDARG00000012138	sgce	882.651	1.27843	6.73463e-13	1.29988e-11
ENSDARG00000059064	rassf3	84.7683	2.79134	6.7978e-13	1.31084e-11
ENSDARG00000059075	nip7	538.061	-2.03912	7.1213e-13	1.37193e-11
ENSDARG00000102288	CABZ01056321.1	50.7843	6.07973	7.1665e-13	1.37933e-11
ENSDARG00000038027	nol12	504.363	-1.47402	7.27991e-13	1.39984e-11
ENSDARG00000002971	phc1	409.703	-1.42942	7.28852e-13	1.40018e-11
ENSDARG00000052402	dnmt3ba	1351.41	-1.0302	7.36172e-13	1.41291e-11
ENSDARG00000000472	cntn2	47.3851	5.13493	7.43319e-13	1.42529e-11
ENSDARG00000025375	idh1	281.457	1.64541	7.71318e-13	1.4762e-11
ENSDARG00000099323	dlg2	67.5791	5.03438	7.84813e-13	1.50062e-11
ENSDARG00000078529	adgrb1b	25.7493	5.68764	7.87475e-13	1.50431e-11
ENSDARG00000045944	slc6a1a	80.6026	5.56091	7.89557e-13	1.50549e-11
ENSDARG00000028099	sh2d3ca	179.681	2.14892	7.89571e-13	1.50549e-11
ENSDARG00000036359	minal	733.704	-2.17612	8.00521e-13	1.52495e-11
ENSDARG00000101813	nap1l1	5830.25	-1.75076	8.05999e-13	1.53395e-11
ENSDARG00000043313	ank2b	1927.1	1.5379	8.1095e-13	1.54194e-11
ENSDARG00000040245	kpnb3	1471.96	-1.77513	8.12544e-13	1.54353e-11
ENSDARG00000057323	e2f8	640.367	-2.1977	8.17425e-13	1.55136e-11
ENSDARG00000030700	ctps1a	689.599	-1.81051	8.46633e-13	1.6053e-11
ENSDARG00000003311	pank2	350.421	1.44409	8.50059e-13	1.6103e-11
ENSDARG00000041382	si:dkey-283b15.2	264.484	5.57352	8.53584e-13	1.61548e-11
ENSDARG00000025904	tecrb	1183.66	1.2198	8.81586e-13	1.66693e-11
ENSDARG00000100128	CU861477.1	209.511	3.71106	8.9006e-13	1.6814e-11
ENSDARG00000035694	stm	1065.84	3.32061	8.96041e-13	1.69113e-11
ENSDARG00000097576	VAMP1 (1 of many)	52.6758	8.69772	9.18166e-13	1.72822e-11
ENSDARG00000077249	gmip	40.0549	5.81622	9.18233e-13	1.72822e-11
ENSDARG00000090980	apof	91.179	5.14104	9.21015e-13	1.73187e-11
ENSDARG00000021372	tob1b	328.558	2.49056	9.23617e-13	1.73516e-11
ENSDARG00000103810	cacna2d4a	39.96	9.18541	9.25906e-13	1.73786e-11
ENSDARG00000089795	sertad4	94.9674	4.28341	9.33808e-13	1.75108e-11
ENSDARG00000008829	chga	44.0376	4.90778	9.52053e-13	1.78366e-11
ENSDARG00000014969	ankhb	178.18	3.77855	9.61525e-13	1.79975e-11
ENSDARG00000013110	dmtn	237.535	3.18333	9.65634e-13	1.80579e-11
ENSDARG00000020693	sesn1	322.501	1.77245	9.72515e-13	1.81699e-11
ENSDARG00000097205	ulk2	201.489	2.24841	1.04126e-12	1.94366e-11
ENSDARG00000004291	hecw1b	199.377	2.76526	1.05821e-12	1.97349e-11
ENSDARG00000034427	hn1l	3553.89	-1.38786	1.06201e-12	1.97876e-11
ENSDARG00000045636	rbl2	62.6678	5.20423	1.07732e-12	2.00486e-11
ENSDARG00000056184	dvl2	456.442	-1.69506	1.08901e-12	2.02354e-11
ENSDARG00000041411	rad51	574.284	-1.64536	1.12273e-12	2.0843e-11
ENSDARG00000020278	si:dkeyp-120h9.1	129.229	-1.94719	1.16115e-12	2.15367e-11
ENSDARG00000039392	wnk1b	153.381	1.84913	1.23984e-12	2.29753e-11
ENSDARG00000025671	grm6b	126.472	2.92711	1.25188e-12	2.31773e-11
ENSDARG00000033444	map4k6	144.601	3.35302	1.26409e-12	2.33821e-11
ENSDARG00000033296	gpr37b	71.7453	4.4433	1.31144e-12	2.42362e-11
ENSDARG00000069101	napbb	77.732	3.10956	1.35419e-12	2.50036e-11
ENSDARG00000098769	slitrk6	213.063	7.09798	1.37642e-12	2.53909e-11
ENSDARG00000000503	stx1b	705.221	4.90068	1.38433e-12	2.55138e-11
ENSDARG00000003860	cbx3a	8113.33	-1.40646	1.42465e-12	2.62334e-11
ENSDARG00000093608	ccl34b.1	112.235	3.96733	1.45656e-12	2.67968e-11
ENSDARG00000032705	foxg1b	5739.44	1.09272	1.46419e-12	2.69128e-11
ENSDARG00000105619	si:ch73-211e3.1	211.201	1.90334	1.50011e-12	2.75483e-11
ENSDARG00000052775	opn3	28.5987	5.81899	1.55474e-12	2.85258e-11
ENSDARG00000068714	ksr1a	206.931	1.64946	1.55741e-12	2.85493e-11
ENSDARG00000031495	seta	21965.8	-1.35051	1.56386e-12	2.86418e-11
ENSDARG00000076373	vopp1	79.8758	3.93819	1.60564e-12	2.93807e-11
ENSDARG00000021405	chd3	50.9182	4.34669	1.60802e-12	2.93932e-11
ENSDARG00000034757	zdhhc2	53.3549	6.06173	1.60921e-12	2.93932e-11
ENSDARG00000014806	hacd2	1147.96	1.22626	1.73175e-12	3.16033e-11
ENSDARG00000087538	kif3a	261.914	1.62759	1.73892e-12	3.17058e-11
ENSDARG00000007099	cx43.4	2833.64	-1.36688	1.75691e-12	3.19945e-11
ENSDARG00000061459	RAPGEF2 (1 of many)	504.387	1.96373	1.75789e-12	3.19945e-11
ENSDARG00000006786	copz2	109.801	4.544	1.79064e-12	3.25385e-11
ENSDARG00000043923	sox9b	1190.34	-1.66282	1.79097e-12	3.25385e-11
ENSDARG00000038505	polr2h	1410.08	-1.34383	1.80312e-12	3.27302e-11
ENSDARG00000005355	larp6	272.903	2.47169	1.81783e-12	3.2968e-11
ENSDARG00000027938	rad18	377.274	-1.40057	1.86703e-12	3.38197e-11
ENSDARG00000096756	si:ch211-196c10.13	185.981	10.475	1.86811e-12	3.38197e-11
ENSDARG00000078317	si:dkey-175m17.7	61.6291	3.45265	1.87117e-12	3.38452e-11
ENSDARG00000054890	rgra	1149.64	2.88235	1.93927e-12	3.50459e-11
ENSDARG00000103013	pcdh1g22	83.8416	4.61099	1.96945e-12	3.55599e-11
ENSDARG00000020795	rac3b	196.06	3.21532	2.02572e-12	3.65434e-11
ENSDARG00000040666	nifk	617.726	-1.41922	2.06405e-12	3.7202e-11
ENSDARG00000077608	gpr137bb	71.1892	6.5472	2.09032e-12	3.76424e-11
ENSDARG00000100255	si:ch73-29l19.1	101.682	4.79555	2.11682e-12	3.8086e-11
ENSDARG00000062968	sbf1	2217.28	1.02019	2.13627e-12	3.84022e-11
ENSDARG00000088709	tnfaip8l3	40.3168	4.70159	2.17571e-12	3.90767e-11
ENSDARG00000103521	capsla	82.7045	4.22023	2.19401e-12	3.93707e-11
ENSDARG00000095046	pold2	549.77	-1.73599	2.24701e-12	4.02864e-11
ENSDARG00000037507	kctd12b	129.683	4.98358	2.27273e-12	4.07118e-11
ENSDARG00000043468	sytl3	101.827	2.83203	2.2983e-12	4.11337e-11
ENSDARG00000026225	whsc1	1182.68	-1.92272	2.36914e-12	4.23274e-11
ENSDARG00000020527	nup62l	1818.66	-1.21565	2.3757e-12	4.24075e-11
ENSDARG00000015015	tspan18b	1174.96	1.15623	2.40946e-12	4.29726e-11
ENSDARG00000013020	dtnbb	39.6698	6.40388	2.414e-12	4.30159e-11
ENSDARG00000079977	nhsb	206.319	2.35869	2.44635e-12	4.35544e-11
ENSDARG00000012340	ptpn11b	157.265	2.61728	2.46271e-12	4.38075e-11
ENSDARG00000090585	gpc1b	39.9469	5.89231	2.50246e-12	4.44758e-11
ENSDARG00000016765	scamp3	332.949	1.38195	2.5665e-12	4.55743e-11
ENSDARG00000103982	AL929185.1	1871.65	-1.68823	2.56902e-12	4.55794e-11
ENSDARG00000105190	rhbdl3	242.216	1.90145	2.5774e-12	4.56885e-11
ENSDARG00000087993	bada	185.873	3.52668	2.61029e-12	4.62314e-11
ENSDARG00000076679	rai1	54.4896	5.98111	2.62024e-12	4.63356e-11
ENSDARG00000080010	adh5	1837.24	-1.0077	2.62071e-12	4.63356e-11
ENSDARG00000037488	canx	4525.74	1.18761	2.65609e-12	4.69205e-11
ENSDARG00000039958	utp11l	372.581	-1.32209	2.6827e-12	4.73495e-11
ENSDARG00000045372	ngdn	611.078	-1.19796	2.74418e-12	4.83928e-11
ENSDARG00000091792	akap12a	221.343	4.35748	2.74708e-12	4.83989e-11
ENSDARG00000023445	atp2b3b	95.3436	3.84046	2.74926e-12	4.83989e-11
ENSDARG00000007678	ttyh3b	3457.65	1.05159	2.77767e-12	4.88569e-11
ENSDARG00000074064	rem2	63.8819	7.0883	2.79609e-12	4.91385e-11
ENSDARG00000090086	rab11bb	394.274	2.98051	2.86571e-12	5.03187e-11
ENSDARG00000040358	spred3	120.575	4.06598	2.87441e-12	5.04282e-11
ENSDARG00000009942	cdc6	519.331	-2.31895	2.8874e-12	5.06125e-11
ENSDARG00000097648	si:dkey-35i13.1	55.3298	5.13383	2.99994e-12	5.254e-11
ENSDARG00000094132	igf1	73.5758	6.63141	3.01394e-12	5.27401e-11
ENSDARG00000023820	faxdc2	96.2678	2.55517	3.04913e-12	5.33102e-11
ENSDARG00000035648	irx4a	462.258	5.14398	3.16676e-12	5.53036e-11
ENSDARG00000042904	foxo3b	919.061	2.47002	3.16856e-12	5.53036e-11
ENSDARG00000017905	casp3a	1081.04	1.11204	3.21877e-12	5.6132e-11
ENSDARG00000006837	mycn	1540.56	-1.67774	3.24832e-12	5.6599e-11
ENSDARG00000055889	zgc:153215	96.8141	-2.89069	3.27683e-12	5.7047e-11
ENSDARG00000096601	FAM13C	33.6963	7.94309	3.34818e-12	5.82395e-11
ENSDARG00000099488	FO904869.1	45.4631	5.38365	3.38297e-12	5.87447e-11
ENSDARG00000090676	si:ch211-166i24.1	61.9468	6.82592	3.44151e-12	5.97103e-11
ENSDARG00000016904	bckdk	548.259	1.02478	3.46431e-12	6.00549e-11
ENSDARG00000033655	stmn1b	7783.21	2.38463	3.59709e-12	6.23038e-11
ENSDARG00000075437	shc1	324.66	1.79247	3.6433e-12	6.30508e-11
ENSDARG00000053559	tspan3b	540.614	1.95808	3.73985e-12	6.46667e-11
ENSDARG00000099149	hs3st3b1a	53.9028	5.51467	3.77148e-12	6.51585e-11
ENSDARG00000018898	zfand5a	819.983	1.19389	3.93251e-12	6.78832e-11
ENSDARG00000033852	mad1l1	258.506	-1.38839	3.98254e-12	6.86888e-11
ENSDARG00000013491	map3k9	29.9559	7.76726	4.00703e-12	6.90527e-11
ENSDARG00000087555	si:ch73-308l14.2	398.594	-1.62219	4.02462e-12	6.92904e-11
ENSDARG00000044769	kctd13	403.519	1.69299	4.0276e-12	6.92904e-11
ENSDARG00000100227	SLC7A1 (1 of many)	250.629	-1.47204	4.06975e-12	6.99566e-11
ENSDARG00000101908	rab3ip	441.383	1.48506	4.09891e-12	7.03984e-11
ENSDARG00000069423	tmie	27.4078	4.98298	4.14132e-12	7.10671e-11
ENSDARG00000074415	zgc:171482	55.3752	5.76033	4.18473e-12	7.17518e-11
ENSDARG00000087100	ntng2b	23.1377	8.17935	4.22833e-12	7.24386e-11
ENSDARG00000098637	CABZ01051013.1	72.0603	3.58554	4.3924e-12	7.51862e-11
ENSDARG00000011845	chn2	60.8176	8.00295	4.44966e-12	7.60775e-11
ENSDARG00000074508	si:dkey-28e7.3	117.868	4.35766	4.45192e-12	7.60775e-11
ENSDARG00000104549	arhgap44	50.163	5.12103	4.50035e-12	7.68409e-11
ENSDARG00000010408	igsf9b	1778.68	1.29779	4.54353e-12	7.75132e-11
ENSDARG00000095152	si:ch211-255i3.4	39.8805	6.05137	4.57404e-12	7.79686e-11
ENSDARG00000088708	ngfra	48.4266	3.8361	4.63347e-12	7.89159e-11
ENSDARG00000098415	CT956093.1	49.702	2.97232	4.73488e-12	8.05759e-11
ENSDARG00000040253	onecutl	203.754	2.65833	4.84934e-12	8.24549e-11
ENSDARG00000005926	ak2	1395.27	-1.45675	4.92523e-12	8.3606e-11
ENSDARG00000105178	erc2	108.57	2.98632	4.96742e-12	8.42523e-11
ENSDARG00000039880	arpp19b	1049.81	-1.44497	5.03081e-12	8.52566e-11
ENSDARG00000068370	ralgps1	131.81	4.52518	5.05208e-12	8.55255e-11
ENSDARG00000052094	notch1b	349.463	-2.0316	5.05564e-12	8.55255e-11
ENSDARG00000099217	RDH8 (1 of many)	26.5326	8.42608	5.05925e-12	8.55255e-11
ENSDARG00000012684	atp2b1a	1035.69	1.39874	5.11904e-12	8.64647e-11
ENSDARG00000103736	gramd2a	51.6493	4.92151	5.12838e-12	8.65509e-11
ENSDARG00000000631	ptpn4a	271.114	1.59584	5.16487e-12	8.69879e-11
ENSDARG00000042520	UTP14C	559.35	-1.41801	5.16806e-12	8.69879e-11
ENSDARG00000060610	pcdh7b	262.855	3.11236	5.17131e-12	8.69879e-11
ENSDARG00000052103	dtymk	455.097	-1.66092	5.19655e-12	8.73405e-11
ENSDARG00000038855	chmp5a	119.507	3.01356	5.23023e-12	8.78343e-11
ENSDARG00000063144	shisa7b	137.385	4.33999	5.44207e-12	9.13168e-11
ENSDARG00000036700	si:ch211-114n24.6	2035.71	-1.66335	5.58862e-12	9.36989e-11
ENSDARG00000007825	map2k1	115.776	2.10106	5.61404e-12	9.40478e-11
ENSDARG00000097804	lypc	1741.28	5.39367	5.62273e-12	9.41162e-11
ENSDARG00000036116	eif3hb	286.351	1.05313	5.65354e-12	9.45545e-11
ENSDARG00000101029	si:ch73-347e22.4	384.032	-1.09765	5.95916e-12	9.95843e-11
ENSDARG00000043960	rpf2	723.841	-1.45939	6.00217e-12	1.00221e-10
ENSDARG00000022315	atp6v1g1	3380.48	1.62941	6.03549e-12	1.00691e-10
ENSDARG00000033760	pmelb	3832.85	1.63413	6.04097e-12	1.00691e-10
ENSDARG00000099093	dock1	185.847	-1.80357	6.04513e-12	1.00691e-10
ENSDARG00000004169	stmn1a	12397.9	-1.89836	6.14926e-12	1.02342e-10
ENSDARG00000079161	bsnb	162.599	3.48189	6.28961e-12	1.04593e-10
ENSDARG00000006242	ptp4a1	5017.98	1.06248	6.373e-12	1.05893e-10
ENSDARG00000035715	marcksl1b	24784.6	1.08679	6.41797e-12	1.06548e-10
ENSDARG00000009018	rhbg	37.1102	8.8532	6.42285e-12	1.06548e-10
ENSDARG00000091419	nrarpa	1514.36	-1.7179	6.46209e-12	1.07112e-10
ENSDARG00000087657	fasn	109.962	2.06897	6.49025e-12	1.07492e-10
ENSDARG00000098753	elmo1	3028.88	2.06966	6.50938e-12	1.07721e-10
ENSDARG00000086222	nat16	604.2	1.79424	6.53272e-12	1.0802e-10
ENSDARG00000041243	setdb1a	538.15	-1.14538	6.72177e-12	1.11056e-10
ENSDARG00000088087	kdm6ba	869.709	1.2374	6.74821e-12	1.11403e-10
ENSDARG00000062359	scn3b	92.8165	3.91737	6.95959e-12	1.14799e-10
ENSDARG00000022203	gtf2ird1	475.259	1.64879	6.98296e-12	1.15092e-10
ENSDARG00000074544	znf1007	336.598	-1.40239	7.05453e-12	1.16178e-10
ENSDARG00000038655	ajap1	33.3796	7.8852	7.21117e-12	1.18662e-10
ENSDARG00000101510	cetn2	106.584	2.5829	7.2942e-12	1.19932e-10
ENSDARG00000076913	eme1	325.066	-1.91965	7.38822e-12	1.2138e-10
ENSDARG00000059466	wasf3a	76.9467	4.85149	7.40757e-12	1.216e-10
ENSDARG00000035887	zgc:91944	46.2179	3.98891	7.70302e-12	1.26348e-10
ENSDARG00000076644	kcnv2a	91.3635	4.20556	7.8059e-12	1.27933e-10
ENSDARG00000060656	si:ch211-10a23.2	40.573	6.04358	7.87843e-12	1.29018e-10
ENSDARG00000097691	kiaa0101	2001.65	-2.24678	7.96031e-12	1.30254e-10
ENSDARG00000079777	map6d1	61.6226	5.39469	8.01223e-12	1.30999e-10
ENSDARG00000043666	abt1	187.059	-1.88955	8.11132e-12	1.32513e-10
ENSDARG00000096992	zgc:153405	4128.99	-2.72898	8.2154e-12	1.34106e-10
ENSDARG00000052497	zgc:110789	299.075	4.6665	8.39408e-12	1.36913e-10
ENSDARG00000078011	NAV1 (1 of many)	294.554	3.075	8.46357e-12	1.37937e-10
ENSDARG00000100349	prkacaa	401.79	1.1518	8.66891e-12	1.41139e-10
ENSDARG00000059773	SRCIN1	38.5607	4.09061	8.67392e-12	1.41139e-10
ENSDARG00000098591	tubb2b	60053.2	-1.16904	8.82649e-12	1.43508e-10
ENSDARG00000070568	atad5a	909.106	-2.01003	8.94581e-12	1.45332e-10
ENSDARG00000036383	si:ch73-335m24.5	59.0101	3.80674	9.15845e-12	1.48659e-10
ENSDARG00000017781	hsd17b10	1264.45	-1.35776	9.16513e-12	1.48659e-10
ENSDARG00000003527	mak16	926.282	-1.31108	9.80066e-12	1.58735e-10
ENSDARG00000100055	tox2	590.852	1.36842	9.8019e-12	1.58735e-10
ENSDARG00000062880	cntn3a.1	41.8119	5.90582	9.8788e-12	1.59853e-10
ENSDARG00000078983	fam118b	129.442	-1.95986	9.97402e-12	1.61266e-10
ENSDARG00000020232	eif6	1026.07	-1.33879	9.98725e-12	1.61353e-10
ENSDARG00000019728	bmpr1aa	443.044	-1.2537	1.00019e-11	1.61461e-10
ENSDARG00000010792	cdc25b	4793.61	-1.56114	1.011e-11	1.63077e-10
ENSDARG00000039217	orc1	209.613	-2.47693	1.01452e-11	1.63515e-10
ENSDARG00000075831	slc7a8a	382.881	2.4608	1.01961e-11	1.64207e-10
ENSDARG00000074697	npdc1a	113.346	3.62513	1.02599e-11	1.65104e-10
ENSDARG00000098059	fkbp3	1120.61	-1.457	1.03183e-11	1.65913e-10
ENSDARG00000058128	msna	3355.13	-1.45538	1.03887e-11	1.66914e-10
ENSDARG00000037285	mipa	38.9147	8.941	1.06903e-11	1.71625e-10
ENSDARG00000090481	tusc5a	51.2024	5.5086	1.08126e-11	1.73381e-10
ENSDARG00000041464	fzd1	142.606	-1.77058	1.08167e-11	1.73381e-10
ENSDARG00000017398	slc44a5a	42.716	5.95654	1.08932e-11	1.7447e-10
ENSDARG00000086453	cx52.9	74.946	3.59176	1.10099e-11	1.76202e-10
ENSDARG00000104119	kalrna	93.6724	3.08041	1.10804e-11	1.7719e-10
ENSDARG00000055206	dtnbp1b	67.5216	5.91148	1.10923e-11	1.77242e-10
ENSDARG00000025820	chek2	233.551	-2.07717	1.12816e-11	1.80126e-10
ENSDARG00000036096	smad3a	944.653	1.17819	1.13271e-11	1.80711e-10
ENSDARG00000059836	ddit3	192.21	2.28977	1.15057e-11	1.83418e-10
ENSDARG00000079569	AMIGO3 (1 of many)	47.9477	8.56504	1.1762e-11	1.87358e-10
ENSDARG00000099227	galnt13	49.1626	4.19224	1.18875e-11	1.89209e-10
ENSDARG00000057074	rpgrb	236.808	2.59833	1.19166e-11	1.89524e-10
ENSDARG00000063068	syne1b	186.01	2.96292	1.19413e-11	1.8977e-10
ENSDARG00000039578	pa2g4a	3566.72	-1.7071	1.21565e-11	1.93038e-10
ENSDARG00000062687	kcnh7	86.3332	3.3293	1.23022e-11	1.95201e-10
ENSDARG00000079397	cerkl	118.495	2.82622	1.25861e-11	1.99551e-10
ENSDARG00000097689	CT867948.1	78.9812	3.85263	1.26859e-11	2.00977e-10
ENSDARG00000086204	gsg1l2a	35.434	8.93848	1.27551e-11	2.01917e-10
ENSDARG00000032614	msi2b	424.669	1.3199	1.30918e-11	2.07086e-10
ENSDARG00000099035	pcdh1g33	116.348	3.58464	1.31781e-11	2.08161e-10
ENSDARG00000033845	igsf9ba	116.565	3.47598	1.31802e-11	2.08161e-10
ENSDARG00000026840	arhgap23b	72.7373	5.14723	1.32182e-11	2.08601e-10
ENSDARG00000101348	plppr5b	24.1097	8.5838	1.33923e-11	2.11118e-10
ENSDARG00000099406	lrit1b	102.679	7.72058	1.34042e-11	2.11118e-10
ENSDARG00000045074	arl4d	534.073	3.14324	1.34087e-11	2.11118e-10
ENSDARG00000101180	mcm7	4635.9	-2.23694	1.3757e-11	2.16434e-10
ENSDARG00000060481	atl1	111.882	4.73356	1.38871e-11	2.18313e-10
ENSDARG00000026834	cdr2l	190.639	3.88667	1.40951e-11	2.21413e-10
ENSDARG00000061904	fhod3b	344.287	2.38614	1.43366e-11	2.25033e-10
ENSDARG00000026862	aktip	645.747	1.43589	1.44452e-11	2.26564e-10
ENSDARG00000011989	crx	7084.88	4.09937	1.4531e-11	2.27734e-10
ENSDARG00000045051	slc16a3	103.904	5.41056	1.47937e-11	2.31674e-10
ENSDARG00000094577	cdc42se2	63.3339	2.84612	1.49456e-11	2.33873e-10
ENSDARG00000079542	stard13a	84.1248	3.40607	1.51083e-11	2.36117e-10
ENSDARG00000076799	rnd3a	601.206	2.14919	1.51121e-11	2.36117e-10
ENSDARG00000037498	gria3b	40.5456	6.20133	1.54731e-11	2.41572e-10
ENSDARG00000002576	cabp5a	62.8596	10.1193	1.57631e-11	2.45912e-10
ENSDARG00000034011	GABRA2	95.4174	4.55757	1.59387e-11	2.48447e-10
ENSDARG00000016427	fignl1	250.703	-2.11262	1.59499e-11	2.48447e-10
ENSDARG00000079805	tagln3a	20.9129	7.60208	1.60231e-11	2.49396e-10
ENSDARG00000089767	rnf130	467.148	1.65695	1.61034e-11	2.50455e-10
ENSDARG00000075559	ppm1g	2138.42	-1.48536	1.62263e-11	2.52174e-10
ENSDARG00000074723	myo10l1	39.0696	5.41412	1.65462e-11	2.56951e-10
ENSDARG00000038205	her2	149.988	-2.61516	1.66576e-11	2.58485e-10
ENSDARG00000061371	cdh18a	47.551	5.92429	1.71146e-11	2.65374e-10
ENSDARG00000079491	KCNA3	71.5575	5.85945	1.73254e-11	2.68439e-10
ENSDARG00000099265	slc7a5	336.606	1.55283	1.7344e-11	2.68523e-10
ENSDARG00000061149	nrn1lb	36.6836	8.7663	1.73724e-11	2.68759e-10
ENSDARG00000062251	fbxl7	119.286	2.81294	1.80279e-11	2.78689e-10
ENSDARG00000070461	zgc:154061	166.023	-2.01243	1.84523e-11	2.85034e-10
ENSDARG00000035870	laptm4b	868.249	1.51899	1.84898e-11	2.85398e-10
ENSDARG00000013976	anxa13	327.611	1.65711	1.85342e-11	2.85866e-10
ENSDARG00000102798	mcm2	2538.4	-2.43874	1.85987e-11	2.86644e-10
ENSDARG00000045568	bcat1	161.615	3.18588	1.86619e-11	2.87401e-10
ENSDARG00000078141	ELFN1 (1 of many)	37.348	8.81691	1.87159e-11	2.88016e-10
ENSDARG00000090654	gak	754.914	1.78508	1.88401e-11	2.89709e-10
ENSDARG00000081311	dre-mir-124-2	22.6933	5.35116	1.88701e-11	2.89952e-10
ENSDARG00000104101	RIMBP2 (1 of many)	55.6268	4.42864	1.92615e-11	2.95675e-10
ENSDARG00000003287	wdr12	596.769	-1.42917	1.92964e-11	2.95675e-10
ENSDARG00000063157	mapk8ip2	25.7971	5.94238	1.92964e-11	2.95675e-10
ENSDARG00000012399	adssl	1974.52	-1.87883	1.93004e-11	2.95675e-10
ENSDARG00000105450	si:ch211-63p21.1	63.6028	6.80264	1.98863e-11	3.04422e-10
ENSDARG00000074242	serbp1a	8923.43	-1.05841	1.99975e-11	3.05895e-10
ENSDARG00000019191	sept12	854.103	-1.19366	2.12082e-11	3.24171e-10
ENSDARG00000091059	ONECUT3 (1 of many)	44.2363	6.16823	2.14813e-11	3.281e-10
ENSDARG00000009311	pvalb6	220.674	9.39333	2.17267e-11	3.31601e-10
ENSDARG00000038378	sagb	543.18	6.36344	2.24763e-11	3.42784e-10
ENSDARG00000004046	phf6	608.758	-1.28735	2.26129e-11	3.4461e-10
ENSDARG00000007744	tsr1	326.235	-1.8437	2.33164e-11	3.55066e-10
ENSDARG00000099148	bzw1b	654.526	-1.79174	2.35553e-11	3.58437e-10
ENSDARG00000086585	nrg2b	39.3859	3.83132	2.38306e-11	3.62327e-10
ENSDARG00000030789	ddx18	571.724	-1.53345	2.38464e-11	3.62327e-10
ENSDARG00000042518	hipk2	644.133	1.74642	2.42389e-11	3.68017e-10
ENSDARG00000041599	zgc:91860	89.7657	2.68499	2.44651e-11	3.71175e-10
ENSDARG00000039458	lhx4	1100.97	4.74709	2.46429e-11	3.73595e-10
ENSDARG00000068567	shha	27.722	8.19756	2.47948e-11	3.75619e-10
ENSDARG00000009822	her4.4	327.364	-2.02484	2.48471e-11	3.76133e-10
ENSDARG00000005775	scn8aa	82.9625	4.67602	2.52523e-11	3.8171e-10
ENSDARG00000059690	slc29a4	51.375	2.7988	2.52529e-11	3.8171e-10
ENSDARG00000009488	gipc2	103.219	3.34314	2.57319e-11	3.88662e-10
ENSDARG00000078366	robo2	96.3715	3.70419	2.58641e-11	3.9037e-10
ENSDARG00000099744	gap43	909.022	3.22416	2.59407e-11	3.91237e-10
ENSDARG00000040048	GALNTL6	27.9983	7.93451	2.62394e-11	3.9545e-10
ENSDARG00000078212	zgc:165515	158.534	-2.10454	2.62594e-11	3.9546e-10
ENSDARG00000008808	eml2	274.516	2.49758	2.63171e-11	3.96036e-10
ENSDARG00000079167	si:ch211-230g15.5	154.776	1.99247	2.67683e-11	4.0253e-10
ENSDARG00000104937	PTPRD	65.9058	3.96669	2.6901e-11	4.04228e-10
ENSDARG00000042864	rpl7l1	1956.11	-1.48034	2.73001e-11	4.09923e-10
ENSDARG00000097369	FP017274.1	558.054	3.08717	2.73674e-11	4.10631e-10
ENSDARG00000038974	CU929046.1	87.6159	3.49552	2.75709e-11	4.13382e-10
ENSDARG00000073713	vav3b	38.9575	6.50155	2.78595e-11	4.17402e-10
ENSDARG00000099096	gabrb4	71.2187	8.0354	2.86691e-11	4.29216e-10
ENSDARG00000086990	lrrc16b	32.5787	5.48225	2.88002e-11	4.30863e-10
ENSDARG00000027424	slc25a3a	192.753	5.17527	2.90546e-11	4.34351e-10
ENSDARG00000010957	mpp2b	25.0121	6.11253	2.93782e-11	4.38868e-10
ENSDARG00000033234	stmn2a	578.404	4.28616	2.94284e-11	4.39296e-10
ENSDARG00000026882	palm1a	110.835	2.39792	2.94652e-11	4.39524e-10
ENSDARG00000068323	astn1	46.5963	7.66153	3.01022e-11	4.48698e-10
ENSDARG00000069552	atoh7	2974.71	-2.22265	3.01459e-11	4.49022e-10
ENSDARG00000029252	ssb	1318.45	-1.35795	3.06613e-11	4.56366e-10
ENSDARG00000060915	fbxl16	208.706	1.79506	3.13586e-11	4.66404e-10
ENSDARG00000095301	BX247868.1	47.983	4.03247	3.15612e-11	4.69076e-10
ENSDARG00000017162	kif3ca	32.5901	5.57929	3.1636e-11	4.69847e-10
ENSDARG00000062024	kif1ab	141.878	3.57746	3.17188e-11	4.70734e-10
ENSDARG00000069681	pcgf6	187.074	-2.08238	3.1804e-11	4.71655e-10
ENSDARG00000062797	nell2b	179.221	5.40031	3.22125e-11	4.77367e-10
ENSDARG00000027689	pold1	733.047	-2.27147	3.36962e-11	4.98993e-10
ENSDARG00000006396	nrcama	55.9239	7.39696	3.39019e-11	5.01675e-10
ENSDARG00000037432	haus7	903.5	-1.45121	3.40932e-11	5.04141e-10
ENSDARG00000021488	cyth1b	334.177	1.50867	3.4326e-11	5.07215e-10
ENSDARG00000008457	faah2a	33.7121	4.72566	3.43954e-11	5.07873e-10
ENSDARG00000076013	mab21l3	78.9597	4.10068	3.4668e-11	5.11529e-10
ENSDARG00000092260	si:ch73-290k24.6	41.9383	4.49966	3.59711e-11	5.30372e-10
ENSDARG00000077946	smarcc2	176.245	2.6401	3.69447e-11	5.43942e-10
ENSDARG00000087349	reep6	97.1786	8.95471	3.7486e-11	5.51515e-10
ENSDARG00000071492	fbxo45	616.643	1.11848	3.752e-11	5.51617e-10
ENSDARG00000061233	abcc5	377.337	1.74834	3.77584e-11	5.54722e-10
ENSDARG00000002193	rho	4841.4	14.5369	3.78203e-11	5.55232e-10
ENSDARG00000097827	lrp1aa	87.6007	2.68415	3.78594e-11	5.55408e-10
ENSDARG00000007982	onecut1	1186.05	-1.56836	3.86224e-11	5.66194e-10
ENSDARG00000101457	cdc42ep4a	180.205	1.86379	3.89233e-11	5.70196e-10
ENSDARG00000003399	fgf8a	50.3427	-2.59213	3.97211e-11	5.81466e-10
ENSDARG00000068708	ifrd1	1282.29	1.19786	4.00662e-11	5.86098e-10
ENSDARG00000016480	slc17a7a	34.5078	4.09492	4.20947e-11	6.15329e-10
ENSDARG00000079388	agrn	734.012	1.06447	4.21439e-11	6.15609e-10
ENSDARG00000025091	ezrb	251.857	2.26528	4.24379e-11	6.1946e-10
ENSDARG00000010791	dla	1153.35	-1.84574	4.25169e-11	6.2017e-10
ENSDARG00000055759	efhd2	205.122	1.83958	4.37652e-11	6.37922e-10
ENSDARG00000078604	tbc1d10b	319.825	1.53467	4.48337e-11	6.5303e-10
ENSDARG00000053746	CABZ01084566.1	34.6472	9.21978	4.48796e-11	6.53085e-10
ENSDARG00000001975	hsd11b2	292.428	2.74692	4.49014e-11	6.53085e-10
ENSDARG00000089428	rab12	119.734	-1.52099	4.52213e-11	6.5727e-10
ENSDARG00000070539	arf3a	69.892	5.63789	4.54582e-11	6.60243e-10
ENSDARG00000011094	ccna2	4532.96	-1.59885	4.54918e-11	6.60261e-10
ENSDARG00000077582	ank3b	220.322	1.56282	4.60215e-11	6.67475e-10
ENSDARG00000059043	ntf3	32.3596	9.05948	4.61975e-11	6.69552e-10
ENSDARG00000004017	spag1a	316.089	1.76352	4.6793e-11	6.77423e-10
ENSDARG00000078492	swi5	297.651	-1.95298	4.68069e-11	6.77423e-10
ENSDARG00000055585	c1galt1a	119.582	3.58076	4.71662e-11	6.82139e-10
ENSDARG00000029544	id2b	216.293	4.98945	4.7891e-11	6.92131e-10
ENSDARG00000019507	mcm5	2790.67	-2.43654	4.85437e-11	7.0105e-10
ENSDARG00000053205	ppfia4	81.1018	3.46073	4.85767e-11	7.0105e-10
ENSDARG00000077456	zgc:110216	2562.71	-2.11708	4.93409e-11	7.11575e-10
ENSDARG00000037397	ssrp1a	2307.92	-1.73497	4.99822e-11	7.20315e-10
ENSDARG00000073704	si:dkeyp-72g9.4	26.9158	8.23607	5.01281e-11	7.21908e-10
ENSDARG00000070080	nbeaa	627.559	1.28168	5.03633e-11	7.24784e-10
ENSDARG00000036774	rgs12b	162.844	-1.62901	5.05753e-11	7.27322e-10
ENSDARG00000063519	PLEKHB1	34.0764	9.07943	5.06452e-11	7.27815e-10
ENSDARG00000100145	CABZ01092282.1	38.0383	4.43461	5.13489e-11	7.37409e-10
ENSDARG00000055825	celsr3	64.061	2.88087	5.13889e-11	7.37465e-10
ENSDARG00000003920	setb	12175.4	-1.26646	5.15124e-11	7.38718e-10
ENSDARG00000006215	akr1b1	336.718	1.87068	5.17533e-11	7.41653e-10
ENSDARG00000037020	kif1b	246.96	1.72412	5.29396e-11	7.58121e-10
ENSDARG00000056331	ahcyl1	163.496	3.50686	5.36191e-11	7.67313e-10
ENSDARG00000105136	ccdc50	347.221	2.31126	5.52243e-11	7.89731e-10
ENSDARG00000008986	e2f7	371.595	-2.12967	5.75414e-11	8.22291e-10
ENSDARG00000104507	SBSPON	60.2531	5.41336	5.76234e-11	8.22886e-10
ENSDARG00000044339	rp2	431.105	1.87461	5.79703e-11	8.27262e-10
ENSDARG00000010571	ezh2	942.516	-1.38089	5.82369e-11	8.30485e-10
ENSDARG00000097473	zgc:113340	94.9896	-1.88333	5.83102e-11	8.3095e-10
ENSDARG00000100573	ckap2l	1041.51	-1.43662	5.90434e-11	8.40813e-10
ENSDARG00000017007	nr4a2a	20.9294	7.54345	5.98366e-11	8.51514e-10
ENSDARG00000020219	dld	477.316	-1.99165	6.00718e-11	8.54266e-10
ENSDARG00000044437	cdca5	1298.41	-1.47556	6.18994e-11	8.79643e-10
ENSDARG00000022424	slc26a5	81.1348	2.2163	6.21626e-11	8.82769e-10
ENSDARG00000078214	mybbp1a	374.287	-1.89298	6.28928e-11	8.92519e-10
ENSDARG00000023914	mark4a	46.2602	4.82345	6.3081e-11	8.94568e-10
ENSDARG00000039256	spega	18.0528	7.86756	6.31888e-11	8.95195e-10
ENSDARG00000018006	vrk1	634.935	-1.27615	6.32129e-11	8.95195e-10
ENSDARG00000059832	adgrb3	74.9914	4.37424	6.40398e-11	9.06277e-10
ENSDARG00000102245	tk1	1051.98	-1.89613	6.45353e-11	9.12655e-10
ENSDARG00000105172	rnf168	363.82	-1.5611	6.48697e-11	9.16751e-10
ENSDARG00000073911	tmem255a	118.69	4.74315	6.82936e-11	9.64469e-10
ENSDARG00000030999	mybl1	803.756	-2.08223	6.87729e-11	9.70567e-10
ENSDARG00000061057	cyhr1	340.417	2.08494	6.90635e-11	9.73996e-10
ENSDARG00000104958	kbtbd11	28.7105	4.78498	6.98952e-11	9.85045e-10
ENSDARG00000040657	wipi1	114.095	2.4227	7.02995e-11	9.90059e-10
ENSDARG00000074169	gpam	539.208	1.59237	7.23397e-11	1.01809e-09
ENSDARG00000075685	tlr7	50.0699	4.95582	7.268e-11	1.02218e-09
ENSDARG00000036295	golga7ba	1648.52	2.12347	7.41969e-11	1.04279e-09
ENSDARG00000020814	faimb	100.308	5.28254	7.47139e-11	1.04933e-09
ENSDARG00000023299	snu13b	3233.18	-1.74694	7.56389e-11	1.0616e-09
ENSDARG00000100956	si:ch211-276i12.4	59.8249	8.16997	7.773e-11	1.08945e-09
ENSDARG00000044514	st6gal1	68.2208	4.73679	7.84047e-11	1.09795e-09
ENSDARG00000089538	rnf166	161.034	2.02999	7.84443e-11	1.09795e-09
ENSDARG00000042708	tuba8l	9448.62	-1.4266	7.96361e-11	1.11387e-09
ENSDARG00000074937	HIST1H2AL (1 of many)	150.98	-3.02049	8.0124e-11	1.11993e-09
ENSDARG00000025855	camk2n1a	31.8589	6.57814	8.16767e-11	1.14085e-09
ENSDARG00000052016	cabp2a	54.2324	7.13226	8.18128e-11	1.14197e-09
ENSDARG00000089914	clint1b	145.908	1.80407	8.29474e-11	1.15701e-09
ENSDARG00000037966	thoc6	671.725	-1.13263	8.37675e-11	1.16766e-09
ENSDARG00000013670	hyou1	524.531	1.04896	8.46187e-11	1.17872e-09
ENSDARG00000099351	igfbp1a	297.426	-1.82401	8.50394e-11	1.18377e-09
ENSDARG00000103109	chl1b	70.1031	4.11783	8.63493e-11	1.20118e-09
ENSDARG00000076120	foxp4	1981.47	-1.18813	8.70321e-11	1.20986e-09
ENSDARG00000003564	dohh	386.68	-1.2077	8.80047e-11	1.22244e-09
ENSDARG00000045639	elavl4	750.474	3.72998	8.80572e-11	1.22244e-09
ENSDARG00000038789	tmem53	253.178	1.4065	8.86742e-11	1.23017e-09
ENSDARG00000087188	nfil3-6	103.106	3.91511	9.19672e-11	1.27413e-09
ENSDARG00000053583	cers6	266.335	2.60415	9.3425e-11	1.29345e-09
ENSDARG00000078856	slc22a23	65.6043	3.76629	9.52024e-11	1.31716e-09
ENSDARG00000021584	cntn5	23.8075	7.89281	9.7414e-11	1.34641e-09
ENSDARG00000037324	klhl17	72.5863	2.90955	9.74484e-11	1.34641e-09
ENSDARG00000079204	adam11	27.5876	4.87651	1.00529e-10	1.38804e-09
ENSDARG00000057519	pcdh1g9	51.293	3.51529	1.00755e-10	1.39021e-09
ENSDARG00000097492	AL772314.1	31.3164	5.99983	1.01172e-10	1.39502e-09
ENSDARG00000007663	amph	272.764	4.72659	1.02122e-10	1.40718e-09
ENSDARG00000105527	si:ch73-256g18.2	53.8199	4.05754	1.02452e-10	1.41077e-09
ENSDARG00000104028	si:dkey-74k8.3	280.971	2.38915	1.05453e-10	1.45112e-09
ENSDARG00000018121	cenpj	152.066	-1.91682	1.05786e-10	1.45472e-09
ENSDARG00000045515	kin	203.676	-1.22971	1.06002e-10	1.45634e-09
ENSDARG00000076997	stxbp4	46.4324	5.33791	1.06047e-10	1.45634e-09
ENSDARG00000041299	zgc:110796	709.186	-1.46753	1.07867e-10	1.47961e-09
ENSDARG00000044183	prkab1a	232.525	2.10471	1.07886e-10	1.47961e-09
ENSDARG00000028676	nuak1b	140.467	2.0994	1.09561e-10	1.50157e-09
ENSDARG00000034473	ttyh3a	845.624	1.15912	1.0999e-10	1.50644e-09
ENSDARG00000070931	si:ch211-232m10.6	35.4305	9.03397	1.1158e-10	1.5272e-09
ENSDARG00000041735	tmem237a	53.4748	8.45818	1.11826e-10	1.52953e-09
ENSDARG00000098850	BX284638.1	886.175	-1.24338	1.13529e-10	1.55179e-09
ENSDARG00000055618	acta1b	106.507	3.04484	1.14349e-10	1.56196e-09
ENSDARG00000074443	gas7a	45.0662	6.00507	1.15495e-10	1.57655e-09
ENSDARG00000044053	vsnl1b	61.0397	4.88387	1.15724e-10	1.57862e-09
ENSDARG00000076213	DOCK4 (1 of many)	151.53	2.42268	1.18259e-10	1.61213e-09
ENSDARG00000091967	ttf1	185.55	-1.48699	1.20471e-10	1.64119e-09
ENSDARG00000086790	gucy1b3	43.7729	4.89586	1.21863e-10	1.65904e-09
ENSDARG00000099745	baz1a	1139.22	-1.19284	1.22802e-10	1.67071e-09
ENSDARG00000055158	prox1a	1433.1	3.93186	1.25031e-10	1.69877e-09
ENSDARG00000034344	pcdh19	580.702	1.68628	1.28094e-10	1.73923e-09
ENSDARG00000102274	aaas	129.865	-1.55987	1.29227e-10	1.75345e-09
ENSDARG00000002840	si:dkey-28b4.8	882.926	1.54176	1.31343e-10	1.78001e-09
ENSDARG00000074524	cntnap1	29.1435	8.17855	1.31359e-10	1.78001e-09
ENSDARG00000028067	bnip3lb	197.801	2.55635	1.31848e-10	1.78545e-09
ENSDARG00000045694	prickle1b	420.189	1.99711	1.32136e-10	1.78817e-09
ENSDARG00000099008	EGFLAM	117.564	4.06611	1.33081e-10	1.79977e-09
ENSDARG00000055548	npat	526.491	-1.22536	1.33266e-10	1.80108e-09
ENSDARG00000061328	cdon	616.864	-1.63342	1.3515e-10	1.82533e-09
ENSDARG00000042927	mapre1a	444.614	-1.5026	1.35999e-10	1.83558e-09
ENSDARG00000076379	nsmce2	292.704	-1.49375	1.37036e-10	1.84836e-09
ENSDARG00000058094	ciarta	471.846	1.74152	1.3804e-10	1.86067e-09
ENSDARG00000015239	prpf19	4167.76	-1.1284	1.38886e-10	1.87084e-09
ENSDARG00000045421	stard3nl	269.912	1.48209	1.39444e-10	1.87711e-09
ENSDARG00000056262	slc35g2a	27.4331	8.24344	1.41963e-10	1.90977e-09
ENSDARG00000074781	ptprt	247.568	3.41929	1.45756e-10	1.9595e-09
ENSDARG00000011259	trpm1a	463.042	1.67608	1.46873e-10	1.97321e-09
ENSDARG00000089480	si:dkey-12j5.1	225.445	-1.41797	1.4753e-10	1.98074e-09
ENSDARG00000041078	chka	61.3223	3.43798	1.48343e-10	1.99034e-09
ENSDARG00000095831	si:ch211-175f12.2	42.4974	7.78936	1.49076e-10	1.99888e-09
ENSDARG00000086341	COX7A2 (1 of many)	803.383	-1.80532	1.5275e-10	2.04678e-09
ENSDARG00000057586	sall3b	71.6275	2.80149	1.53517e-10	2.05487e-09
ENSDARG00000022810	fzr1b	212.7	2.69735	1.53554e-10	2.05487e-09
ENSDARG00000060542	LGR4	189.035	-1.30955	1.54985e-10	2.07266e-09
ENSDARG00000076657	plagl2	167.997	-1.76589	1.569e-10	2.0969e-09
ENSDARG00000086133	SERINC3	63.723	3.62655	1.57105e-10	2.09827e-09
ENSDARG00000061976	sema6bb	41.0762	3.45674	1.57846e-10	2.10678e-09
ENSDARG00000078675	dock7	1174.34	1.03571	1.57958e-10	2.1069e-09
ENSDARG00000096319	si:ch211-239j9.1	167.949	3.02301	1.61544e-10	2.15332e-09
ENSDARG00000030656	sept3	647.889	1.91371	1.64959e-10	2.19741e-09
ENSDARG00000053554	wdr76	180.328	-2.08865	1.685e-10	2.24311e-09
ENSDARG00000026796	grm1a	37.091	6.17468	1.69836e-10	2.25943e-09
ENSDARG00000101465	orc2	162.343	-2.13084	1.75415e-10	2.33156e-09
ENSDARG00000062519	abcc13	65.9992	2.08031	1.75487e-10	2.33156e-09
ENSDARG00000076135	mmrn2a	130.027	2.52964	1.78279e-10	2.36712e-09
ENSDARG00000045156	rgs9b	22.5048	8.00187	1.79051e-10	2.37582e-09
ENSDARG00000016594	haus4	664.761	-1.68383	1.79584e-10	2.38135e-09
ENSDARG00000056720	utp3	302.782	-1.51403	1.80024e-10	2.38564e-09
ENSDARG00000063614	zgc:153395	52.5932	7.71618	1.80619e-10	2.39198e-09
ENSDARG00000099943	mapre2	434.045	1.01942	1.81497e-10	2.40204e-09
ENSDARG00000101317	grinaa	41.8487	3.34014	1.83322e-10	2.42462e-09
ENSDARG00000073899	nemp1	473.14	-1.5481	1.87628e-10	2.47836e-09
ENSDARG00000016858	smad7	1107.89	1.77145	1.87815e-10	2.47923e-09
ENSDARG00000043004	si:dkeyp-117h8.4	187.647	-1.58263	1.89678e-10	2.50164e-09
ENSDARG00000074396	fscn2b	178.359	2.60215	1.89758e-10	2.50164e-09
ENSDARG00000002336	dlc	798.277	-1.99476	1.93998e-10	2.55589e-09
ENSDARG00000001950	ak1	202.214	3.38843	1.94468e-10	2.56043e-09
ENSDARG00000006434	polr1e	468.17	-1.16297	1.98181e-10	2.60764e-09
ENSDARG00000104943	mad2l1bp	244.057	-1.60872	1.98728e-10	2.61315e-09
ENSDARG00000068214	ccni	2558.07	1.10039	1.99897e-10	2.62683e-09
ENSDARG00000043548	atg4da	151.799	1.66041	2.02075e-10	2.65375e-09
ENSDARG00000089922	dsn1	1139.39	-1.56746	2.02508e-10	2.65772e-09
ENSDARG00000098529	ccne2	1004.16	-1.99208	2.04272e-10	2.67915e-09
ENSDARG00000006332	snx14	263.148	1.38622	2.11812e-10	2.77448e-09
ENSDARG00000043795	arhgdia	2370.29	-1.20577	2.16622e-10	2.83566e-09
ENSDARG00000061121	adgrl3.1	517.213	1.41345	2.18251e-10	2.85516e-09
ENSDARG00000006782	rb1	543.214	-1.67937	2.22898e-10	2.91409e-09
ENSDARG00000057110	slc25a1a	606.51	1.1475	2.23263e-10	2.91699e-09
ENSDARG00000013838	sulf2b	202.474	1.98408	2.27587e-10	2.97159e-09
ENSDARG00000033447	nxph1	46.4207	4.30019	2.27854e-10	2.97317e-09
ENSDARG00000104765	chek1	520.491	-1.83295	2.28585e-10	2.9808e-09
ENSDARG00000097718	stard10	31.454	2.95135	2.30421e-10	3.00282e-09
ENSDARG00000020301	os9	431.057	1.39775	2.30934e-10	3.00759e-09
ENSDARG00000013005	opcml	28.3304	4.84991	2.4176e-10	3.14658e-09
ENSDARG00000004305	vangl1	145.485	2.78642	2.43732e-10	3.17023e-09
ENSDARG00000063150	nrxn2b	32.2419	5.69574	2.44004e-10	3.17174e-09
ENSDARG00000026595	pafah1b1b	743.272	1.19238	2.45587e-10	3.19029e-09
ENSDARG00000075067	aipl1	41.6233	5.28744	2.4799e-10	3.21946e-09
ENSDARG00000018303	etv4	102.637	-3.05275	2.52745e-10	3.2791e-09
ENSDARG00000040991	cttnbp2	211.658	2.13904	2.53563e-10	3.28762e-09
ENSDARG00000104831	CEP192	167.869	-1.98114	2.54483e-10	3.29746e-09
ENSDARG00000094003	serp2	52.6873	3.83564	2.58186e-10	3.34332e-09
ENSDARG00000053499	isl2b	1545.13	4.89908	2.58588e-10	3.3464e-09
ENSDARG00000095844	FP102167.1	22.5879	3.6584	2.58902e-10	3.34834e-09
ENSDARG00000006392	exosc9	587.234	-1.00081	2.63569e-10	3.40655e-09
ENSDARG00000060586	ctdspl2b	641.887	-1.55792	2.65474e-10	3.42899e-09
ENSDARG00000098245	cidea	28.3347	5.28572	2.66979e-10	3.44625e-09
ENSDARG00000078671	cdk5r2b	26.3209	8.39792	2.74236e-10	3.53661e-09
ENSDARG00000014053	olfm1b	504.649	5.54553	2.74325e-10	3.53661e-09
ENSDARG00000029003	eif1axa	1335.86	-1.31281	2.7697e-10	3.56846e-09
ENSDARG00000015546	alpl	303.872	-1.74475	2.78266e-10	3.58169e-09
ENSDARG00000043976	etf1b	2723.92	-1.33259	2.78348e-10	3.58169e-09
ENSDARG00000059257	rcvrnb	24.9604	7.64864	2.79439e-10	3.59347e-09
ENSDARG00000076667	ccng1	3829.73	-1.12186	2.82037e-10	3.62459e-09
ENSDARG00000018060	pik3r2	451.652	-1.1555	2.83447e-10	3.64042e-09
ENSDARG00000059908	si:ch211-217k17.7	370.875	-1.85847	2.84137e-10	3.647e-09
ENSDARG00000068602	dalrd3	406.206	1.4605	2.84565e-10	3.65019e-09
ENSDARG00000014685	esco2	1562.77	-2.03947	2.9278e-10	3.7532e-09
ENSDARG00000075158	igdcc3	510.302	1.06066	2.96536e-10	3.79897e-09
ENSDARG00000078640	fam117aa	388.193	-2.16157	2.98261e-10	3.81867e-09
ENSDARG00000045562	pus1	203.298	-1.59259	2.98938e-10	3.82494e-09
ENSDARG00000053939	tgfa	19.4403	7.80444	3.00901e-10	3.84765e-09
ENSDARG00000040177	rgs16	41.6315	9.30733	3.03134e-10	3.87377e-09
ENSDARG00000071230	lrfn5a	40.7605	5.34697	3.034e-10	3.87476e-09
ENSDARG00000099515	ephx4	27.8302	5.33282	3.08091e-10	3.9322e-09
ENSDARG00000079872	rapgef4	19.9022	7.93366	3.15038e-10	4.01836e-09
ENSDARG00000005894	slc7a9	94.2105	2.68513	3.19318e-10	4.0704e-09
ENSDARG00000055064	prdx5	1427.46	-1.157	3.24236e-10	4.12794e-09
ENSDARG00000035650	evla	264.019	2.32634	3.29685e-10	4.1947e-09
ENSDARG00000098742	lrtm1	24.65	8.0099	3.30975e-10	4.20849e-09
ENSDARG00000094460	CR354556.3	18.8686	7.88304	3.3313e-10	4.23326e-09
ENSDARG00000101704	lrrc24	26.368	7.88685	3.3411e-10	4.24307e-09
ENSDARG00000053544	hspa4l	97.9033	3.73613	3.40108e-10	4.31657e-09
ENSDARG00000062634	kat2b	174.581	2.64823	3.4406e-10	4.36401e-09
ENSDARG00000075295	tulp1a	665.368	5.10279	3.50149e-10	4.43848e-09
ENSDARG00000102229	mapk8ip1	24.5607	4.76273	3.63393e-10	4.60065e-09
ENSDARG00000042529	gnat2	75.2512	8.54563	3.64113e-10	4.6069e-09
ENSDARG00000013343	kif26ba	55.6443	3.86588	3.72392e-10	4.70874e-09
ENSDARG00000015053	grip1	583.543	1.99513	3.75662e-10	4.74715e-09
ENSDARG00000036785	si:ch211-226m16.2	259.544	2.08852	3.81727e-10	4.82081e-09
ENSDARG00000021399	yipf2	527.42	1.4311	3.83254e-10	4.8371e-09
ENSDARG00000059423	prune2	109.217	2.98063	3.87786e-10	4.88863e-09
ENSDARG00000078755	plppr4b	28.6396	7.383	3.87815e-10	4.88863e-09
ENSDARG00000016044	gins4	563.747	-2.44387	3.91581e-10	4.93304e-09
ENSDARG00000058354	selt1a	1768.15	1.42053	4.06831e-10	5.11886e-09
ENSDARG00000038306	tsc22d1	1202.61	1.41843	4.07921e-10	5.1294e-09
ENSDARG00000103892	CABZ01074203.1	50.8873	4.16852	4.12782e-10	5.18734e-09
ENSDARG00000025693	tmem9b	1173.5	1.32885	4.17579e-10	5.24183e-09
ENSDARG00000098810	VSTM2B	33.5087	5.22528	4.17632e-10	5.24183e-09
ENSDARG00000002607	unm_sa1614	91.7687	3.75116	4.20353e-10	5.27275e-09
ENSDARG00000075382	slc9a6b	146.618	2.06503	4.21275e-10	5.28107e-09
ENSDARG00000030733	b3gat2	146.851	2.71051	4.2677e-10	5.34417e-09
ENSDARG00000104490	CT009570.1	70.7044	-2.35037	4.26832e-10	5.34417e-09
ENSDARG00000075830	syt3	34.0753	4.74359	4.30921e-10	5.39205e-09
ENSDARG00000011065	camk2b1	166.605	2.55322	4.40641e-10	5.5103e-09
ENSDARG00000025302	dixdc1a	219.937	2.51804	4.55775e-10	5.69595e-09
ENSDARG00000099817	tusc2a	261.376	2.38764	4.56044e-10	5.69595e-09
ENSDARG00000038847	gins3	427.625	-1.73445	4.56349e-10	5.69627e-09
ENSDARG00000101394	fam69b	34.501	4.12518	4.58453e-10	5.71905e-09
ENSDARG00000075670	rereb	141.284	2.08899	4.59092e-10	5.72352e-09
ENSDARG00000100789	plgrkt	470.39	-1.86657	4.71551e-10	5.87526e-09
ENSDARG00000019907	dscc1	474.932	-1.98878	4.77066e-10	5.94035e-09
ENSDARG00000062621	satb1b	322.827	3.14957	4.78012e-10	5.94849e-09
ENSDARG00000056078	rftn2	228.508	1.42254	4.83445e-10	6.01244e-09
ENSDARG00000015759	tspan7	1653.46	-1.37625	4.85977e-10	6.04025e-09
ENSDARG00000040764	id1	1477.3	-1.48842	4.87693e-10	6.0579e-09
ENSDARG00000019417	gadd45ga	555.875	2.54968	4.90742e-10	6.09206e-09
ENSDARG00000017140	zgc:63587	209.136	-1.49572	4.91454e-10	6.0972e-09
[truncated: 3,183 more rows]

## Sheet: DR56vsDR32
GeneID	Gene	baseMean	log2FoldChange	pvalue	adjusted p
[truncated: 3,844 more rows]
