# Supplementary material for: Transcriptome profiling of zebrafish optic fissure fusion
Source: Sci Rep. 2019 Feb 7;9:1541. doi: 10.1038/s41598-018-38379-5 (PMC6367446; doi:10.1038/s41598-018-38379-5)
Supplement: Supplementary file 3 — Supplementary Dataset 3 [file 41598_2018_38379_MOESM3_ESM.xlsx]

## Sheet: OF vs DR 32 hpf GO
category	over_represented_pvalue	over_represented_adjusted_pvalue	numDEInCat	numInCat	term	ontology
GO:0003700	8.58232e-14	6.50454e-10	26	623	DNA binding transcription factor activity	MF
GO:0006355	8.3463e-13	3.16283e-09	34	1218	regulation of transcription, DNA-templated	BP
GO:0003677	1.61698e-09	4.08503e-06	32	1440	DNA binding	MF
GO:0021554	4.7748e-09	9.04705e-06	5	10	optic nerve development	BP
GO:0007275	8.17545e-09	1.23923e-05	17	447	multicellular organism development	BP
GO:0043565	2.65476e-08	3.35341e-05	19	609	sequence-specific DNA binding	MF
GO:0006351	4.69111e-08	5.07913e-05	19	631	transcription, DNA-templated	BP
GO:0001525	1.10399e-06	0.00102306	8	116	angiogenesis	BP
GO:0007507	1.21488e-06	0.00102306	9	156	heart development	BP
GO:0048013	1.83581e-06	0.00139136	5	32	ephrin receptor signaling pathway	BP
GO:0035050	2.91049e-06	0.00190993	5	33	embryonic heart tube development	BP
GO:0009953	3.43442e-06	0.00190993	7	92	dorsal/ventral pattern formation	BP
GO:0006357	3.53431e-06	0.00190993	12	343	regulation of transcription from RNA polymerase II promoter	BP
GO:0048920	3.60344e-06	0.00190993	4	15	posterior lateral line neuromast primordium migration	BP
GO:0005634	3.78004e-06	0.00190993	38	2630	nucleus	CC
GO:0005003	7.76718e-06	0.00367921	4	20	ephrin receptor activity	MF
GO:0048385	1.15325e-05	0.0048852	3	7	regulation of retinoic acid receptor signaling pathway	BP
GO:0005515	1.21942e-05	0.0048852	9	211	protein binding	MF
GO:0001654	1.22468e-05	0.0048852	5	46	eye development	BP
GO:0021575	1.9798e-05	0.00750243	3	8	hindbrain morphogenesis	BP
GO:0035162	2.86973e-05	0.0102419	4	28	embryonic hemopoiesis	BP
GO:0000981	2.97297e-05	0.0102419	8	181	RNA polymerase II transcription factor activity, sequence-specific DNA binding	MF
GO:0033339	3.33456e-05	0.0109881	4	28	pectoral fin development	BP
GO:0060042	3.49514e-05	0.0110374	4	26	retina morphogenesis in camera-type eye	BP
GO:0042078	4.24903e-05	0.0128813	2	2	germ-line stem cell division	BP
GO:0003146	5.57281e-05	0.0162448	4	30	heart jogging	BP
GO:0061312	6.40325e-05	0.0167979	2	2	BMP signaling pathway involved in heart development	BP
GO:0033340	6.46279e-05	0.0167979	2	2	pelvic fin development	BP
GO:0007411	6.55308e-05	0.0167979	5	65	axon guidance	BP
GO:0007155	6.64912e-05	0.0167979	10	321	cell adhesion	BP
GO:0009952	9.77592e-05	0.0239005	4	36	anterior/posterior pattern specification	BP
GO:0001570	0.000111761	0.02647	4	38	vasculogenesis	BP
GO:0030509	0.000172815	0.0396899	4	42	BMP signaling pathway	BP
GO:0009887	0.00019535	0.0435459	3	16	animal organ morphogenesis	BP

## Sheet: OF vs DR 48 hpf GO
category	over_represented_pvalue	over_represented_adjusted_pvalue	numDEInCat	numInCat	term	ontology
GO:0007275	7.93801e-09	5.16457e-05	12	447	multicellular organism development	BP
GO:0006355	1.36286e-08	5.16457e-05	18	1218	regulation of transcription, DNA-templated	BP
GO:0003700	3.71799e-08	8.23469e-05	13	623	DNA binding transcription factor activity	MF
GO:0006351	4.34606e-08	8.23469e-05	13	631	transcription, DNA-templated	BP
GO:0003677	1.83368e-07	0.000277948	18	1440	DNA binding	MF
GO:0007601	2.28796e-07	0.000289007	6	86	visual perception	BP
GO:0021554	2.94377e-06	0.00318726	3	10	optic nerve development	BP
GO:0030509	7.22361e-06	0.00658369	4	42	BMP signaling pathway	BP
GO:0009953	7.81808e-06	0.00658369	5	92	dorsal/ventral pattern formation	BP
GO:0042078	8.78746e-06	0.00666001	2	2	germ-line stem cell division	BP
GO:0001654	1.14394e-05	0.00788174	4	46	eye development	BP
GO:0043565	1.25579e-05	0.00793133	10	609	sequence-specific DNA binding	MF
GO:0043049	2.31801e-05	0.013514	3	18	otic placode formation	BP
GO:0016055	2.569e-05	0.0135752	5	114	Wnt signaling pathway	BP
GO:0034672	2.68674e-05	0.0135752	2	3	anterior/posterior pattern specification involved in pronephros development	BP
GO:0007422	4.80592e-05	0.022765	3	24	peripheral nervous system development	BP
GO:0060042	7.08957e-05	0.0315373	3	26	retina morphogenesis in camera-type eye	BP
GO:0033339	7.49005e-05	0.0315373	3	28	pectoral fin development	BP
GO:0048703	0.000109133	0.0399031	4	82	embryonic viscerocranium morphogenesis	BP
GO:0004879	0.000109288	0.0399031	3	31	nuclear receptor activity	MF
GO:0048013	0.000110564	0.0399031	3	32	ephrin receptor signaling pathway	BP
GO:0030175	0.00014172	0.0488224	2	6	filopodium	CC

## Sheet: OF vs DR 56 hpf GO
category	over_represented_pvalue	over_represented_adjusted_pvalue	numDEInCat	numInCat	term	ontology
GO:0007275	4.89362e-13	3.70888e-09	15	447	multicellular organism development	BP
GO:0003677	3.4135e-10	1.29355e-06	20	1440	DNA binding	MF
GO:0003700	5.22779e-10	1.32071e-06	14	623	DNA binding transcription factor activity	MF
GO:0006355	1.16342e-09	2.20439e-06	18	1218	regulation of transcription, DNA-templated	BP
GO:0006351	6.38824e-08	9.6833e-05	12	631	transcription, DNA-templated	BP
GO:0043049	1.19236e-07	0.000150615	4	18	otic placode formation	BP
GO:0048013	1.34248e-06	0.00145353	4	32	ephrin receptor signaling pathway	BP
GO:0005634	1.7166e-06	0.00150221	21	2630	nucleus	CC
GO:0021554	1.78386e-06	0.00150221	3	10	optic nerve development	BP
GO:0007601	2.85433e-06	0.0021633	5	86	visual perception	BP
GO:0043565	3.83479e-06	0.00264217	10	609	sequence-specific DNA binding	MF
GO:0001947	4.45083e-06	0.00281107	5	92	heart looping	BP
GO:0005003	1.79069e-05	0.0104397	3	20	ephrin receptor activity	MF
GO:0034672	1.93292e-05	0.010464	2	3	anterior/posterior pattern specification involved in pronephros development	BP
GO:0007422	2.87375e-05	0.0145201	3	24	peripheral nervous system development	BP
GO:0060042	4.71727e-05	0.0219371	3	26	retina morphogenesis in camera-type eye	BP
GO:0007507	4.92057e-05	0.0219371	5	156	heart development	BP
GO:0048703	5.79518e-05	0.0238121	4	82	embryonic viscerocranium morphogenesis	BP
GO:0033339	6.0023e-05	0.0238121	3	28	pectoral fin development	BP
GO:0003146	6.2837e-05	0.0238121	3	30	heart jogging	BP
GO:0009952	0.000104391	0.0367495	3	36	anterior/posterior pattern specification	BP
GO:0009881	0.000106675	0.0367495	3	36	photoreceptor activity	MF
GO:0048385	0.000134618	0.0443597	2	7	regulation of retinoic acid receptor signaling pathway	BP
GO:0021575	0.000149445	0.0471934	2	8	hindbrain morphogenesis	BP
