# Supplementary material for: Transcriptome profiling of zebrafish optic fissure fusion
Source: Sci Rep. 2019 Feb 7;9:1541. doi: 10.1038/s41598-018-38379-5 (PMC6367446; doi:10.1038/s41598-018-38379-5)
Supplement: Supplementary file 4 — Supplementary Dataset 4 [file 41598_2018_38379_MOESM4_ESM.xlsx]

## Sheet: qRT-PCR primers
GeneID	Gene	FW primer (5'-3')	RV primer (5'-3')
ENSDARG00000071065	g6pd	TATTTTCATCATCATGGGCG	GAGGAGACCATCTCTGAATA
ENSDARG00000101361	znf644a	AAGTTCACCAGGAGAGAAAG	GGAGAGACTTATTCCACTGT
ENSDARG00000002216	tbx3a	GAGCAATGGATGTCTAAAGTC	GCATGGAGTTTAGTATCGTG
ENSDARG00000020164	efnb2a	TTCAGAGGGAAGGACTACTA	ATCGACTTGGTTTTACACAC
ENSDARG00000033978	nxn	GATCAAGACTCAACAGACTC	GTCCAGCAAAATCAGTGTAG
ENSDARG00000010132	dacha	CCGGCATCAATATGAAGAAA	CAAAGTTATCTGTGCCTCATC
ENSDARG00000053209	smad6a	TAAAGGATGATACACCACCA	GGCTTCGGTTTCTATGTAAG
ENSDARG00000015674	msxc	GACAACTTCGTACACTTCTC	GAGGTTGAGTGAATTGGAAA
ENSDARG00000055381	bambia	GTAGGACATATGTAACGAGTC	GATCTCTCCTTTCGTGAGAA
ENSDARG00000008107	src	GCTGAAGAATGGTACTTTGG	CTCCATATTCAAGAGCAGTC
ENSDARG00000102393	arl3l1	GGAAGAAGTACCTAGAAAACAC	ACTGTCAATCACGTAGATCA
ENSDARG00000105112	ntn1a	CCATCAGACTGTGAATCCTA	TTTCAGGATGTGGACTTGAA
ENSDARG00000021948	tnc	TTCACTACAGATGTTGATGC	CGGTCTCTGTTTGAATGTTA
