# Supplementary material for: Transcriptome profiling of zebrafish optic fissure fusion
Source: Sci Rep. 2019 Feb 7;9:1541. doi: 10.1038/s41598-018-38379-5 (PMC6367446; doi:10.1038/s41598-018-38379-5)
Supplement: Supplementary file 5 — Supplementary Dataset 5 [file 41598_2018_38379_MOESM5_ESM.xlsx]

## Sheet: TimeCourseAnalysis
GeneID	Gene	baseMean	log2FoldChange	pvalue	padj
ENSDARG00000070681	fam132a	206.535	-4.47783	6.53997e-11	5.86373e-07
ENSDARG00000002216	tbx3a	820.843	2.76752	5.24423e-08	0.000263296
ENSDARG00000021948	tnc	717.565	-2.72712	5.87321e-08	0.000263296
ENSDARG00000058585	chst2b	34.2439	-6.39233	9.28027e-08	0.000332827
ENSDARG00000105112	ntn1a	383.38	-3.48915	2.06297e-07	0.000616553
ENSDARG00000018025	tbx2a	792.444	1.36045	8.11738e-07	0.00188709
ENSDARG00000008107	src	97.4016	2.85863	8.41888e-07	0.00188709
ENSDARG00000068787	slc6a17	48.988	3.22055	2.02424e-06	0.00403318
ENSDARG00000020143	pah	643.292	1.29574	3.70943e-06	0.00610615
ENSDARG00000033172	nr2f5	550.805	-1.80795	4.77526e-06	0.00713584
ENSDARG00000102393	arl3l1	1050.94	-3.30143	5.22428e-06	0.00720629
ENSDARG00000021916	vax1	409.918	-3.84698	8.72069e-06	0.0106911
ENSDARG00000024894	tbx5a	61.6539	6.02307	8.94301e-06	0.0106911
ENSDARG00000067727	im:7142702	36.4916	-5.87299	1.03425e-05	0.0115914
ENSDARG00000062592	myl10	61.9233	16.6321	1.15807e-05	0.0116489
ENSDARG00000103479	ptprfa	18.6058	-6.35213	1.16931e-05	0.0116489
ENSDARG00000077304	erg	16.8484	-6.19148	1.3515e-05	0.0127553
ENSDARG00000030449	crabp2b	231.038	2.11855	1.4781e-05	0.0129688
ENSDARG00000032820	rxfp2a	21.6831	13.7504	1.56913e-05	0.0129688
ENSDARG00000069715	foxi2	230.036	-6.72747	1.59109e-05	0.0129688
ENSDARG00000055373	sema3fb	27.9457	-5.67358	1.95299e-05	0.0152266
ENSDARG00000011876	ednraa	144.409	-2.60503	2.12685e-05	0.0158911
ENSDARG00000053480	aqp9b	59.0194	3.5701	2.30037e-05	0.0165001
ENSDARG00000096971	si:dkey-206p8.1	43.149	-5.31478	2.56074e-05	0.0172248
ENSDARG00000042529	gnat2	75.2512	7.45586	2.59352e-05	0.0172248
ENSDARG00000006640	eomesa	300.789	-3.56737	3.54749e-05	0.0227192
ENSDARG00000056938	kera	21.8464	-7.22489	4.05855e-05	0.0250959
ENSDARG00000030110	myod1	68.1481	-15.1795	5.90262e-05	0.0352819
ENSDARG00000035521	sfrp1a	1006.21	1.18713	6.56656e-05	0.0367974
ENSDARG00000087814	MFRP	31.3225	2.47352	7.90667e-05	0.0416778
ENSDARG00000075321	CABZ01071972.1	14.8174	5.96161	7.93451e-05	0.0416778
ENSDARG00000069767	pvrl1a	126.577	2.13889	8.19731e-05	0.0416778
ENSDARG00000007275	si:ch211-251b21.1	1705	-1.65369	8.36717e-05	0.0416778
ENSDARG00000011334	ncaldb	135.06	3.52314	8.76621e-05	0.0424853
ENSDARG00000103521	capsla	82.7045	-5.07033	0.000102669	0.0472717
ENSDARG00000097855	C2orf88	143.177	-4.58834	0.000111693	0.0472717
ENSDARG00000053868	etv2	63.5352	-2.24762	0.000112193	0.0472717
ENSDARG00000010602	zgc:112294	441.471	-4.53321	0.000113355	0.0472717

## Sheet: TimeCourseAnalysis-GO
GO category	over_represented_pvalue	adjusted_over_represented_pvalue	under_represented_pvalue	numDEInCat	numInCat	Term	Ontology
GO:0003700	1.43352e-07	0.00108646	1	9	623	DNA binding transcription factor activity	MF
GO:0006355	4.59222e-06	0.0174022	0.999999	10	1218	regulation of transcription, DNA-templated	BP
GO:0035050	1.17626e-05	0.0297162	1	3	33	embryonic heart tube development	BP
GO:0043565	1.82549e-05	0.0320403	0.999998	7	609	sequence-specific DNA binding	MF
GO:0003677	2.11375e-05	0.0320403	0.999997	10	1440	DNA binding	MF
GO:0048846	3.08626e-05	0.0389846	1	2	6	axon extension involved in axon guidance	BP
GO:0048841	3.93711e-05	0.0426276	1	2	7	regulation of axon extension involved in axon guidance	BP
GO:0060217	5.9376e-05	0.0562513	1	2	9	hemangioblast cell differentiation	BP
GO:0021554	0.000115951	0.092112	1	2	10	optic nerve development	BP
GO:0000981	0.000121536	0.092112	0.999995	4	181	RNA polymerase II transcription factor activity, sequence-specific DNA binding	MF
GO:0005634	0.000173997	0.119884	0.999963	12	2630	nucleus	CC
GO:0006351	0.000217442	0.137333	0.999977	6	631	transcription, DNA-templated	BP
